# Supplementary material for: Cell Cycle-Dependent Phosphorylation of Theileria annulata Schizont Surface Proteins
Source: PLoS One. 2014 Jul 31;9(7):e103821. doi: 10.1371/journal.pone.0103821 (PMC4117643; doi:10.1371/journal.pone.0103821)
Supplement: Table S1 — All T. annulata proteins detected by LC MS/MS are listed with the corresponding protein information. (XLSX) [file pone.0103821.s008.xlsx]

## Sheet: Sheet1
[Gene ID]	[UniProt ID]	[Chromosome]	[Genomic Location]	[Gene Strand]	[Product Description]	[Molecular Weight]	[Protein Length]	[# TM Domains]	[SignalP Scores]	[SignalP Peptide]	[EC Numbers]	[Predicted GO Function]	[Predicted GO Process]	[Predicted GO Component]
TA02480	Q4UCZ9	3	CR940352: 128,013 - 129,434 (-)	reverse	hexose transporter (HT1 homologue), putative	51916	473	12	NN Sum: 2, NN D: .48, HMM Prob: .87	HMM: MKIKASKSLICEATIGALGALCFGLTCAAL, NN: MKIKASKSLICEATIGALGALCFGLTCAA	null	transmembrane transporter activity	transmembrane transport	integral to membrane
TA02485	Q4UD00	3	CR940352: 126,075 - 127,496 (-)	reverse	hexose transporter (HT1 homologue), putative	51757	473	12	NN Sum: 4, NN D: .68, HMM Prob: .98	HMM: MKVKASIPLIAGASIGALGALCFGLTSAA, NN: MKVKASIPLIAGASIGALGALCFGLTSAA	null	transmembrane transporter activity	transmembrane transport	integral to membrane
TA02495	Q4UD02	3	CR940352: 118,251 - 121,631 (+)	forward	hypothetical protein	129438	1126	0	null	null	null	zinc ion binding	null	null
TA02500	Q4UD03	3	CR940352: 116,746 - 117,808 (+)	forward	centrin, putative	20025	175	0	null	null	null	calcium ion binding	null	null
TA02525	Q4UD08	3	CR940352: 106,275 - 106,652 (-)	reverse	40S ribosomal protein S27, putative	9128	82	0	null	null	null	structural constituent of ribosome	translation	intracellular, ribosome
TA02535	Q4UD10	3	CR940352: 104,360 - 105,038 (+)	forward	60S ribosomal L24 protein, putative	17899	155	0	null	null	null	null	null	null
TA02550	Q4UD13	3	CR940352: 93,868 - 95,179 (-)	reverse	glycogen synthase kinase, putative	44428	387	0	null	null	2.7.1.37 (2.7.11.12, 2.7.11.13, 2.7.11.21, 2.7.11.22, 2.7.11.24, 2.7.11.25,2.7.11.30 and 2.7.12.1); 2.7.11.1 (Non-specific serine/threonine protein kinase)	ATP binding, protein kinase activity, transferase activity, transferring phosphorus-containing groups	protein phosphorylation	null
TA02565	Q4UD16	3	CR940352: 89,617 - 90,573 (-)	reverse	transport protein (SEC13 homologue), putative	34889	318	0	null	null	null	protein binding	null	null
TA02645	Q4UD32	3	CR940352: 65,381 - 66,008 (-)	reverse	ubiquitin-conjugating enzyme (MMS homologue), putative	16058	140	0	null	null	null	acid-amino acid ligase activity	null	null
TA02815	Q4UHL1	1	tannA_chr01: 1,398,882 - 1,400,183 (-)	reverse	succinyl-coA ligase, subunit, putative	47115	433	0	null	null	null	catalytic activity	metabolic process	null
TA02825	Q4UHK9	1	tannA_chr01: 1,396,475 - 1,397,026 (-)	reverse	60S ribosomal protein L14, putative	14510	128	0	null	null	null	structural constituent of ribosome	translation	intracellular, ribosome
TA02965	Q4UHI2	1	tannA_chr01: 1,330,365 - 1,330,740 (+)	forward	40S ribosomal S25 protein, putative	11857	105	0	null	null	null	null	null	null
TA03055	Q4UHG4	1	tannA_chr01: 1,284,055 - 1,285,176 (-)	reverse	adenylate kinase, putative	27158	242	0	null	null	2.7.4.3 (Adenylate kinase)	ATP binding, adenylate kinase activity, nucleobase-containing compound kinase activity, nucleotide kinase activity, phosphotransferase activity, phosphate group as acceptor	nucleobase-containing compound metabolic process, nucleotide phosphorylation	null
TA03185	Q4UCZ5	3	CR940352: 140,064 - 140,518 (+)	forward	hypothetical protein	13191	120	1	null	null	null	nucleic acid binding	null	null
TA03225	Q4UCP7	3	CR940352: 370,781 - 372,904 (-)	reverse	T-complex polypeptide 1, putative	59952	548	0	null	null	null	ATP binding	cellular protein metabolic process	null
TA03370	Q4UCM0	3	CR940352: 429,210 - 431,832 (-)	reverse	T-complex protein 1 subunit, putative	63005	576	0	null	null	null	ATP binding, unfolded protein binding	cellular protein metabolic process, protein folding	null
TA03380	Q4UCL9	3	CR940352: 432,976 - 437,005 (+)	forward	splicing factor subunit, putative	126364	1108	0	null	null	null	binding, protein binding	null	null
TA03395	Q4UCL6	3	CR940352: 449,307 - 451,243 (+)	forward	hypothetical protein, conserved	58689	527	0	null	null	null	protein binding, ubiquitin-protein ligase activity	protein ubiquitination	ubiquitin ligase complex
TA03420	Q4UCL1	3	CR940352: 458,892 - 460,296 (+)	forward	hypothetical protein	36288	314	0	null	null	null	null	null	null
TA03440	Q4UCK9	3	CR940352: 461,354 - 462,225 (-)	reverse	RNA-binding protein, putative	16751	146	0	null	null	null	nucleic acid binding	null	null
TA03445	Q4UCK8	3	CR940352: 462,589 - 464,277 (-)	reverse	(dihydrolipoamide) dehydrogenase precursor, putative	49084	451	0	null	null	1.8.1.4 (Dihydrolipoyl dehydrogenase)	dihydrolipoyl dehydrogenase activity, flavin adenine dinucleotide binding, oxidoreductase activity	cell redox homeostasis, oxidation-reduction process	cytoplasm
TA03455	Q4UCK6	3	CR940352: 465,503 - 467,346 (-)	reverse	succinate dehydrogenase (flavoprotein) subunit, putative	66158	592	0	null	null	1.3.5.1 (Succinate dehydrogenase (ubiquinone))	oxidoreductase activity	oxidation-reduction process	null
TA03465	Q4UCK4	3	CR940352: 469,656 - 471,254 (-)	reverse	seryl-tRNA synthetase, putative	60804	532	0	null	null	6.1.1.11 (Serine--tRNA ligase)	ATP binding, aminoacyl-tRNA ligase activity, nucleotide binding, serine-tRNA ligase activity	seryl-tRNA aminoacylation, tRNA aminoacylation for protein translation	cytoplasm
TA03495	Q4UCJ8	3	CR940352: 482,959 - 488,148 (-)	reverse	hypothetical protein, conserved	195436	1729	2	null	null	null	actin binding, protein binding	actin cytoskeleton organization, cellular component organization	null
TA03570	Q4UCI3	3	CR940352: 531,443 - 533,974 (-)	reverse	hypothetical protein	84754	737	0	null	null	null	null	null	null
TA03650	Q4UCY2	3	CR940352: 163,140 - 166,386 (-)	reverse	hypothetical protein	118004	1071	0	null	null	null	null	null	null
TA03785	Q4UCE5	3	CR940352: 610,615 - 611,525 (-)	reverse	proteasome subnit, putative	28245	256	0	null	null	null	endopeptidase activity, threonine-type endopeptidase activity	proteolysis involved in cellular protein catabolic process, ubiquitin-dependent protein catabolic process	proteasome core complex, proteasome core complex, alpha-subunit complex
TA03790	Q4UCE4	3	CR940352: 611,679 - 612,876 (-)	reverse	U2 snRNP auxiliary factor, putative	27824	236	0	null	null	null	nucleic acid binding, zinc ion binding	null	null
TA04045	Q4UC94	3	CR940352: 729,455 - 731,380 (+)	forward	glucose-6-phosphate isomerase, putative	63281	560	0	null	null	5.3.1.9 (Glucose-6-phosphate isomerase)	glucose-6-phosphate isomerase activity	gluconeogenesis, glycolysis	null
TA04180	Q4UC70	3	CR940352: 775,276 - 775,808 (+)	forward	60S ribosomal protein L37a(e), putative	10346	94	0	null	null	null	structural constituent of ribosome	translation	intracellular, ribosome
TA04190	Q4UC68	3	CR940352: 777,477 - 778,967 (+)	forward	DEAD-box family helicase, putative	50669	451	0	null	null	null	ATP binding, ATP-dependent helicase activity, helicase activity, nucleic acid binding	null	null
TA04275	Q4UC52	3	CR940352: 815,548 - 817,345 (-)	reverse	lysine-tRNA ligase, putative	53658	470	0	null	null	6.1.1.6 (Lysine--tRNA ligase)	ATP binding, aminoacyl-tRNA ligase activity, lysine-tRNA ligase activity, nucleic acid binding, nucleotide binding	lysyl-tRNA aminoacylation, tRNA aminoacylation for protein translation	cytoplasm
TA04375	Q4UC35	3	CR940352: 856,692 - 857,513 (+)	forward	prohibitin, putative	30312	273	0	NN Sum: 2, NN D: .43, HMM Prob: .6	HMM: MSQFMGRVSKLAGLGAASVVVPYLCLF, NN: MSQFMGRVSKLAGLGAASVVVPYLCLF	null	null	null	null
TA04450	Q4UC22	3	CR940352: 877,893 - 879,796 (+)	forward	protein disulphide isomerase, putative	62087	538	1	NN Sum: 4, NN D: .71, HMM Prob: .73	HMM: MGKFRDIIHIFICLLILFNSGSFLYGS, NN: MGKFRDIIHIFICLLILFNSGS	5.3.4.1 (Protein disulfide-isomerase)	null	cell redox homeostasis	null
TA04505	Q4UC12	3	CR940352: 902,991 - 903,194 (-)	reverse	40S ribosomal protein S28, putative	7533	67	0	null	null	null	structural constituent of ribosome	translation	intracellular, ribosome
TA04575	Q4UBZ8	3	CR940352: 925,900 - 927,769 (-)	reverse	DNA helicase (ruvB-like protein), putative	55363	492	0	null	null	null	ATP binding, DNA helicase activity, nucleoside-triphosphatase activity, nucleotide binding	null	null
TA04590	Q4UBZ6	3	CR940352: 928,980 - 930,115 (+)	forward	proliferating cell nuclear antigen (PCNA) 1, putative	30716	274	0	null	null	null	DNA binding, DNA polymerase processivity factor activity	regulation of DNA replication	PCNA complex
TA04600	Q4UBZ4	3	CR940352: 931,319 - 932,564 (-)	reverse	nucleosome assembly protein, putative	33844	292	0	null	null	null	null	nucleosome assembly	nucleus
TA04620	Q4UBZ0	3	CR940352: 939,054 - 942,218 (-)	reverse	hypothetical protein, conserved	110133	949	0	null	null	null	null	null	null
TA04735	Q4UBW1	3	CR940352: 1,011,385 - 1,011,669 (-)	reverse	high-mobility-group (HMG) protein, putative	10432	94	0	null	null	null	protein binding	null	null
TA04765	Q4UBV5	3	CR940352: 1,022,963 - 1,025,516 (-)	reverse	DEAD-box family (RNA) helicase, putative	89310	797	0	null	null	null	ATP binding, ATP-dependent helicase activity, helicase activity, nucleic acid binding	null	null
TA04840	Q4UBU1	3	CR940352: 1,070,683 - 1,071,223 (+)	forward	60S ribosomal L34 protein, putative	16197	138	0	null	null	null	structural constituent of ribosome	translation	intracellular, ribosome
TA04845	Q4UBU0	3	CR940352: 1,071,593 - 1,074,905 (+)	forward	aspartyl-tRNA synthetase, putative	71428	629	0	null	null	6.1.1.12 (Aspartate--tRNA ligase)	ATP binding, aminoacyl-tRNA ligase activity, nucleic acid binding, nucleotide binding	tRNA aminoacylation for protein translation	cytoplasm
TA04875	Q4UBT6	3	CR940352: 1,092,847 - 1,097,933 (-)	reverse	ubiquitin carboxyl-terminal hydrolase, putative	185309	1608	0	null	null	3.1.2.15 (Ubiquitin thiolesterase)	protein binding, ubiquitin thiolesterase activity	ubiquitin-dependent protein catabolic process	null
TA04955	Q4UBS1	3	CR940352: 1,119,321 - 1,122,423 (-)	reverse	cGMP-dependent protein kinase, putative	101964	890	0	null	null	null	ATP binding, protein kinase activity, protein serine/threonine kinase activity, transferase activity, transferring phosphorus-containing groups	protein phosphorylation	null
TA04985	Q4UBR7	3	CR940352: 1,127,296 - 1,128,755 (-)	reverse	RNA-binding protein, putative	46895	406	0	null	null	null	nucleic acid binding	null	null
TA04990	Q4UBR6	3	CR940352: 1,129,059 - 1,129,650 (-)	reverse	u6 snrna-associated sm-like protein lsm4, putative	12233	105	0	null	null	null	null	null	null
TA05060	Q4UBQ2	3	CR940352: 1,155,539 - 1,158,214 (-)	reverse	ribonucleoside-diphosphate reductase large chain, putative	101590	891	0	null	null	1.17.4.1 (Ribonucleoside-diphosphate reductase)	ATP binding, ribonucleoside-diphosphate reductase activity, thioredoxin disulfide as acceptor	DNA replication, oxidation-reduction process	ribonucleoside-diphosphate reductase complex
TA05085	Q4UBP8	3	CR940352: 1,163,502 - 1,166,639 (+)	forward	RNA helicase, putative	110506	976	0	null	null	null	ATP binding, ATP-dependent helicase activity, helicase activity, nucleic acid binding	null	null
TA05145	Q4UBN8	3	CR940352: 1,187,193 - 1,189,155 (+)	forward	hypothetical protein, conserved	62523	550	10	null	null	null	null	transmembrane transport	integral to membrane
TA05180	Q4UBN1	3	CR940352: 1,203,426 - 1,204,680 (-)	reverse	hypothetical protein	43214	371	0	null	null	null	null	null	null
TA05300	Q4UCU4	3	CR940352: 261,876 - 263,079 (-)	reverse	polyphosphoinositol binding protein, putative	36122	312	0	null	null	null	null	null	null
TA05325	Q4UCT9	3	CR940352: 269,766 - 272,529 (+)	forward	methionyl-tRNA synthetase, putative	102711	884	0	null	null	6.1.1.10 (Methionine--tRNA ligase)	ATP binding, aminoacyl-tRNA ligase activity, nucleotide binding	tRNA aminoacylation for protein translation	cytoplasm
TA05370	Q4UCT0	3	CR940352: 293,270 - 294,763 (+)	forward	hypothetical protein, conserved	57421	497	0	null	null	null	null	null	null
TA05395	Q4UCS5	3	CR940352: 304,129 - 304,539 (+)	forward	histone H3, putative	15390	136	0	null	null	3.6.1.- (In phosphorous-containing anhydrides.)	DNA binding	nucleosome assembly	nucleosome
TA05445	Q4UCR5	3	CR940352: 321,175 - 321,711 (+)	forward	60S ribosomal protein L19, putative	20866	178	0	null	null	2.5.1.- (Transferring alkyl or aryl groups, other than methyl groups.)	structural constituent of ribosome	translation	intracellular, ribosome
TA05455	Q4UCR3	3	CR940352: 324,983 - 330,525 (+)	forward	ABC transporter, putative	190076	1652	9	null	null	null	ATP binding, ATPase activity, ATPase activity, coupled to transmembrane movement of substances, nucleoside-triphosphatase activity, nucleotide binding	transmembrane transport, transport	integral to membrane
TA05720	Q4UHY8	1	tannA_chr01: 1,695,452 - 1,695,727 (+)	forward	mitochondrial import inner membrane translocase subunit (TIM9 homologue), putative	10411	91	0	null	null	null	null	protein import into mitochondrial inner membrane, protein targeting to mitochondrion	mitochondrial intermembrane space protein transporter complex
TA05730	Q4UHZ0	1	tannA_chr01: 1,698,055 - 1,699,107 (-)	reverse	hypothetical protein, conserved	34230	301	0	null	null	null	RNA binding, structural constituent of ribosome	translation	large ribosomal subunit
TA05790	Q4UI01	1	tannA_chr01: 1,727,197 - 1,728,298 (-)	reverse	ADP-ribosylation factor GTPase-activating protein, putative	36841	334	0	null	null	null	ARF GTPase activator activity, zinc ion binding	regulation of ARF GTPase activity	null
TA05850	Q4UI12	1	tannA_chr01: 1,749,742 - 1,750,902 (+)	forward	hypothetical protein, conserved	43243	386	0	null	null	null	null	null	null
TA05950	Q4UI30	1	tannA_chr01: 1,795,779 - 1,797,480 (+)	forward	26S proteasome subunit 4, putative	48960	438	0	null	null	null	ATP binding, hydrolase activity, nucleoside-triphosphatase activity, nucleotide binding	protein catabolic process	cytoplasm
TA05980	Q4UHP2	1	tannA_chr01: 1,486,654 - 1,488,280 (+)	forward	molecular chaperone, putative	47405	424	0	null	null	null	heat shock protein binding, unfolded protein binding	protein folding	null
TA06015	Q4UI42	1	tannA_chr01: 1,820,180 - 1,821,749 (-)	reverse	eukaryotic translation initiation factor 2 alpha subunit, putative	38293	334	0	null	null	null	RNA binding, translation initiation factor activity	null	eukaryotic translation initiation factor 2 complex
TA06075	Q4UI54	1	tannA_chr01: 1,839,063 - 1,840,374 (-)	reverse	protein disulfide isomerase (thioredoxin), putative	39892	347	0	NN Sum: 4, NN D: .85, HMM Prob: 1	HMM: MSRLFLRLLFCVVLFKFAYTT, NN: MSRLFLRLLFCVVLFKFAYTT	null	null	cell redox homeostasis	null
TA06100	Q4UI58	1	tannA_chr01: 1,846,720 - 1,847,935 (-)	reverse	splicing factor (SR protein), putative	40312	341	0	null	null	null	nucleic acid binding	null	null
TA06105	Q4UI59	1	tannA_chr01: 1,849,537 - 1,854,987 (+)	forward	SNF2-family protein (chromodomain-helicase-DNA-binding protein 1 homologue), putative	208902	1816	0	null	null	null	ATP binding, DNA binding, helicase activity, nucleic acid binding	null	nucleus
TA06145	Q4UHP5	1	tannA_chr01: 1,494,133 - 1,497,538 (+)	forward	26S proteasome regulatory subunit, putative	120402	1105	0	null	null	null	binding	null	null
TA06205	Q4UI77	1	tannA_chr01: 1,882,076 - 1,882,555 (+)	forward	eukaryotic translation initiation factor (eIF5A homologue), putative	17294	159	0	null	null	null	RNA binding, ribosome binding, translation elongation factor activity	peptidyl-lysine modification to hypusine, positive regulation of translational elongation, positive regulation of translational termination, translational frameshifting	null
TA06255	Q4UHP7	1	tannA_chr01: 1,500,384 - 1,502,133 (+)	forward	26S proteasome subunit, putative	48291	435	0	null	null	null	ATP binding, hydrolase activity, nucleoside-triphosphatase activity, nucleotide binding	protein catabolic process	cytoplasm
TA06335	Q4UIA0	1	tannA_chr01: 1,926,486 - 1,927,448 (-)	reverse	proteasome subunit beta 7, putative	29744	271	0	null	null	3.4.25.1 (Proteasome endopeptidase complex)	threonine-type endopeptidase activity	proteolysis involved in cellular protein catabolic process	proteasome core complex
TA06380	Q4UIA8	1	tannA_chr01: 1,938,616 - 1,939,486 (+)	forward	hypothetical protein, conserved	30449	264	0	NN Sum: 4, NN D: .82, HMM Prob: 1	HMM: MMLASKVLYLTFLLFNVLGGCTPF, NN: MMLASKVLYLTFLLFNVLGG	null	null	null	null
TA06395	Q4UIB1	1	tannA_chr01: 1,942,712 - 1,946,688 (-)	reverse	hypothetical protein, conserved	140931	1296	0	NN Sum: 2, NN D: .39, HMM Prob: .65	HMM: MKGFGVFSPCSATSRYVLAA, NN: MKGFGVFSPCSATSRYVLAA	null	protein binding	null	null
TA06425	Q4UIB6	1	tannA_chr01: 1,959,514 - 1,959,931 (-)	reverse	60S ribosomal protein L31, putative	14111	119	0	null	null	null	structural constituent of ribosome	translation	intracellular, ribosome
TA06435	Q4UIB8	1	tannA_chr01: 1,963,014 - 1,963,408 (-)	reverse	actin depolymerizing factor, putative	13525	120	0	null	null	null	actin binding	null	intracellular
TA06470	Q4UIC5	1	tannA_chr01: 1,976,048 - 1,979,014 (-)	reverse	chaperone protein (HSP90 homologue), putative	115684	988	0	NN Sum: 4, NN D: .76, HMM Prob: .87	HMM: MKVSLLLLIKLFFILQLNKGY, NN: MKVSLLLLIKLFFILQLNKGY	null	ATP binding, unfolded protein binding	protein folding, response to stress	null
TA06500	Q4UID0	1	tannA_chr01: 1,987,348 - 1,990,060 (-)	reverse	transitional endoplasmic reticulum ATPase (CDC48 homologue), putative	91705	822	0	null	null	null	ATP binding, hydrolase activity, nucleoside-triphosphatase activity, nucleotide binding	null	null
TA06510	Q4UID2	1	tannA_chr01: 1,993,268 - 1,994,203 (+)	forward	hypothetical protein	36953	311	1	NN Sum: 4, NN D: .83, HMM Prob: .99	HMM: MNYILFFLLLRCIISSSQSD, NN: MNYILFFLLLRCIISSSQSD	null	null	null	null
TA06545	Q4UID9	1	tannA_chr01: 2,002,874 - 2,004,868 (-)	reverse	polyadenylate (poly(A)) binding protein, putative	74309	664	0	null	null	null	RNA binding, nucleic acid binding	null	null
TA06550	Q4UIE0	1	tannA_chr01: 2,005,322 - 2,006,564 (+)	forward	ribosome biogenesis regulatory protein, putative	27538	239	0	null	null	null	null	ribosome biogenesis	nucleus
TA06555	Q4UIE1	1	tannA_chr01: 2,006,749 - 2,007,616 (+)	forward	co-chaperone (GrpE homologue), putative	29478	254	0	null	null	null	adenyl-nucleotide exchange factor activity, chaperone binding, protein homodimerization activity	protein folding	null
TA06600	Q4UIE9	1	tannA_chr01: 2,019,191 - 2,020,523 (+)	forward	transketolase subunit, putative	41199	373	2	null	null	1.2.4.4 (3-methyl-2-oxobutanoate dehydrogenase (2-methylpropanoyl-transferring))	catalytic activity	metabolic process	null
TA06605	Q4UIF0	1	tannA_chr01: 2,020,731 - 2,023,577 (-)	reverse	threonyl-tRNA synthetase, putative	85842	743	0	null	null	6.1.1.3 (Threonine--tRNA ligase)	ATP binding, aminoacyl-tRNA ligase activity, ligase activity, forming aminoacyl-tRNA and related compounds, nucleotide binding, threonine-tRNA ligase activity	tRNA aminoacylation, tRNA aminoacylation for protein translation, threonyl-tRNA aminoacylation	cytoplasm
TA06650	Q4UIF8	1	tannA_chr01: 2,037,968 - 2,038,683 (+)	forward	60S ribosomal protein L35, putative	16598	142	0	null	null	null	structural constituent of ribosome	translation	intracellular, ribosome
TA06655	Q4UIF9	1	tannA_chr01: 2,038,894 - 2,040,297 (+)	forward	phosphoglycerate kinase (PGK1 homologue), putative	45018	417	0	null	null	2.7.2.3 (Phosphoglycerate kinase)	phosphoglycerate kinase activity	glycolysis	null
TA06695	Q4UHR0	1	tannA_chr01: 1,523,174 - 1,525,924 (-)	reverse	DNA replication licensing factor (MCM5 homologue), putative	87408	770	0	null	null	null	ATP binding, DNA binding	DNA replication	null
TA06720	Q4UHR5	1	tannA_chr01: 1,539,569 - 1,540,915 (-)	reverse	elongation factor 1 alpha, putative	49528	448	0	null	null	null	GTP binding, GTPase activity, translation elongation factor activity	translational elongation	cytoplasm
TA06790	Q4UHS9	1	tannA_chr01: 1,569,070 - 1,571,128 (-)	reverse	disrupter of silencing (SAS10 homologue), putative	69711	592	0	null	null	null	null	gene silencing	nucleus
TA06845	Q4UHU0	1	tannA_chr01: 1,589,601 - 1,592,188 (+)	forward	heat-shock protein, putative	83031	726	0	null	null	null	ATP binding, unfolded protein binding	protein folding, response to stress	null
TA06860	Q4UHU3	1	tannA_chr01: 1,595,646 - 1,598,729 (+)	forward	DNA mismatch repair (MLH1 homologue), putative	104220	904	0	null	null	null	ATP binding, mismatched DNA binding	mismatch repair	null
TA06865	Q4UHU4	1	tannA_chr01: 1,598,849 - 1,599,580 (-)	reverse	small GTP-binding protein (RAN subfamily), putative	24097	211	0	null	null	null	GTP binding, GTPase activity	GTP catabolic process, intracellular protein transport, nucleocytoplasmic transport, protein transport, signal transduction, small GTPase mediated signal transduction	intracellular, membrane
TA06920	Q4UHV5	1	tannA_chr01: 1,622,114 - 1,623,494 (-)	reverse	eukaryotic translation initiation factor, putative	44954	394	0	null	null	null	ATP binding, ATP-dependent helicase activity, helicase activity, nucleic acid binding	null	null
TA06960	Q4UHW3	1	tannA_chr01: 1,634,425 - 1,641,370 (-)	reverse	myosin, putative	166299	1445	0	null	null	null	ATP binding, motor activity, protein binding	null	myosin complex
TA07015	Q4UHX4	1	tannA_chr01: 1,667,045 - 1,668,787 (+)	forward	hypothetical protein, conserved	62842	555	0	null	null	null	protein binding	null	null
TA07030	Q4UAM6	4	CR940353: 122,519 - 123,969 (-)	reverse	hypothetical protein, conserved	36934	320	0	null	null	null	nucleic acid binding	null	null
TA07065	Q4UAL9	4	CR940353: 133,212 - 135,421 (+)	forward	chaperonin (HSP60), putative	63055	583	0	null	null	null	ATP binding	cellular protein metabolic process, protein refolding	cytoplasm
TA07135	Q4UAB6	4	CR940353: 357,490 - 358,585 (-)	reverse	RAN binding protein 1, putative	39289	354	0	null	null	null	null	intracellular transport	null
TA07160	Q4UAB0	4	CR940353: 381,139 - 382,396 (+)	forward	CTP-phosphoethanolamine cytidylyltransferase, putative	43692	385	0	null	null	null	catalytic activity, nucleotidyltransferase activity	biosynthetic process	null
TA07275	Q4UA88	4	CR940353: 433,435 - 433,885 (-)	reverse	thioredoxin, putative	13041	115	1	null	null	null	electron carrier activity, protein disulfide oxidoreductase activity	cell redox homeostasis, glycerol ether metabolic process	null
TA07290	Q4UAL4	4	CR940353: 144,703 - 145,074 (+)	forward	histone H2B (variant 1), putative	13691	123	0	null	null	null	DNA binding	nucleosome assembly	nucleosome, nucleus
TA07295	Q4UA86	4	CR940353: 438,406 - 440,695 (-)	reverse	acetyl-coenzyme A synthetase, putative	76263	681	0	null	null	null	AMP binding, acetate-CoA ligase activity, catalytic activity	metabolic process	null
TA07310	Q4UA83	4	CR940353: 444,153 - 445,469 (-)	reverse	lipid-binding/transfer protein, putative	50065	438	0	null	null	null	null	null	null
TA07320	Q4UA81	4	CR940353: 447,952 - 448,520 (-)	reverse	(Mago nashi homologue) sex determination protein, putative	18268	152	0	null	null	null	null	null	nucleus
TA07345	Q4UA76	4	CR940353: 460,715 - 462,233 (+)	forward	DNA damage response protein (pescadillo homologue), putative	51245	451	0	null	null	null	null	ribosome biogenesis	nucleolus
TA07390	Q4UA67	4	CR940353: 477,059 - 477,439 (-)	reverse	60S ribosomal protein L36, putative	13045	115	0	null	null	null	structural constituent of ribosome	translation	intracellular, ribosome
TA07410	Q4UA64	4	CR940353: 481,335 - 484,926 (-)	reverse	hypothetical protein, conserved	132477	1165	0	null	null	null	DNA binding, RNA binding, binding, protein binding	null	null
TA07530	Q4UA42	4	CR940353: 533,602 - 534,009 (+)	forward	40S ribosomal protein S24, putative	15378	135	0	null	null	null	structural constituent of ribosome	translation	intracellular, ribosome
TA07540	Q4UA40	4	CR940353: 536,058 - 539,015 (+)	forward	eukaryotic translation initiation factor, putative	86539	741	0	null	null	null	RNA binding, translation initiation factor activity	translational initiation	null
TA07590	Q4UA32	4	CR940353: 558,238 - 558,762 (-)	reverse	40S ribosomal protein S11, putative	16072	151	0	null	null	null	structural constituent of ribosome	translation	intracellular, ribosome
TA07620	Q4UA26	4	CR940353: 567,501 - 568,033 (-)	reverse	60S ribosomal protein L12, putative	18184	165	0	null	null	null	structural constituent of ribosome	translation	ribosome
TA07650	Q4UA19	4	CR940353: 580,336 - 581,512 (+)	forward	guanine-nucleotide binding protein, putative	36505	331	0	null	null	null	protein binding	null	null
TA07690	Q4UA12	4	CR940353: 590,702 - 593,278 (+)	forward	dynamin, putative	88231	780	0	null	null	null	GTP binding, GTPase activity	null	null
TA07740	Q4UA03	4	CR940353: 608,077 - 608,776 (+)	forward	Bis-(5' nucleosyl)-tetraphosphatase, putative	17171	151	0	null	null	null	hydrolase activity	null	null
TA07755	Q464T5	4	CR940353: 613,612 - 615,928 (+)	forward	thrombospondin-related protein, putative	67076	606	0	null	null	null	protein binding	null	null
TA07775	Q4U9Z7	4	CR940353: 621,817 - 622,391 (-)	reverse	hypothetical protein, conserved	17735	150	0	null	null	null	null	null	null
TA07790	Q4U9Z6	4	CR940353: 622,715 - 623,438 (-)	reverse	40S ribosomal protein S9, putative	22198	188	0	null	null	null	RNA binding, rRNA binding, structural constituent of ribosome	translation	intracellular, small ribosomal subunit
TA07800	Q4U9Z4	4	CR940353: 625,548 - 629,563 (-)	reverse	transcription modulator, putative	117830	1026	0	null	null	null	null	cellular process	null
TA07805	Q4U9Z3	4	CR940353: 630,154 - 631,179 (+)	forward	splicing factor, putative	31767	269	0	null	null	null	nucleic acid binding	null	null
TA07840	Q4U9Y6	4	CR940353: 641,086 - 641,496 (-)	reverse	histone H3, putative	15363	136	0	null	null	null	DNA binding	nucleosome assembly	nucleosome
TA07845	Q4U9Y5	4	CR940353: 642,630 - 643,013 (+)	forward	histone H2A, putative	13506	127	0	null	null	null	DNA binding	nucleosome assembly	nucleosome, nucleus
TA07925	Q4U9X1	4	CR940353: 675,544 - 679,792 (-)	reverse	DNA-directed RNA polymerase II subunit, putative	139060	1223	0	null	null	2.7.7.6 (DNA-directed RNA polymerase)	DNA binding, DNA-directed RNA polymerase activity	transcription, DNA-dependent	null
TA07930	Q4U9X0	4	CR940353: 680,052 - 680,765 (+)	forward	hypothetical protein	27471	237	3	null	null	null	null	null	null
TA07960	Q4U9W4	4	CR940353: 692,349 - 692,819 (+)	forward	ubiquinol-cytochrome c reductase complex, subunit, putative	12445	107	0	null	null	null	null	null	null
TA08060	Q4UAK0	4	CR940353: 178,352 - 181,827 (+)	forward	T-complex protein 1 (TCP1) chaperonin, putative	68316	621	0	null	null	null	ATP binding	cellular protein metabolic process	null
TA08145	Q4U9T0	4	CR940353: 767,680 - 768,699 (-)	reverse	glyceraldehyde-3-phosphate dehydrogenase, putative	36536	339	0	null	null	null	NAD binding, NADP binding, oxidoreductase activity, acting on the aldehyde or oxo group of donors, NAD or NADP as acceptor	glucose metabolic process, oxidation-reduction process	null
TA08150	Q4U9S9	4	CR940353: 769,309 - 770,610 (-)	reverse	cytochrome C1 precursor, putative	45576	396	1	null	null	null	electron carrier activity, heme binding, iron ion binding	null	null
TA08170	Q4U9S6	4	CR940353: 773,585 - 774,283 (-)	reverse	60S ribosomal protein L13, putative	21520	187	0	null	null	null	structural constituent of ribosome	translation	large ribosomal subunit, ribosome
TA08180	Q4U9S4	4	CR940353: 778,843 - 781,210 (-)	reverse	arginyl-tRNA synthetase, putative	72160	632	0	null	null	null	ATP binding, aminoacyl-tRNA ligase activity, arginine-tRNA ligase activity, nucleotide binding	arginyl-tRNA aminoacylation, tRNA aminoacylation for protein translation	cytoplasm
TA08200	Q4U9S0	4	CR940353: 783,737 - 784,556 (-)	reverse	RNA-binding protein, putative	30219	245	0	null	null	null	nucleic acid binding	null	null
TA08205	Q4U9R9	4	CR940353: 784,928 - 785,488 (-)	reverse	60S ribosomal protein L22, putative	14302	122	0	null	null	null	structural constituent of ribosome	translation	intracellular, ribosome
TA08210	Q4U9R8	4	CR940353: 786,163 - 787,855 (+)	forward	26S proteasome regulatory subunit, putative	49679	425	0	null	null	null	protein binding	null	null
TA08265	Q4U9Q8	4	CR940353: 805,998 - 806,321 (-)	reverse	histone H2B, putative	11990	107	0	null	null	null	DNA binding	nucleosome assembly	nucleosome, nucleus
TA08335	Q4UAJ5	4	CR940353: 188,755 - 191,536 (+)	forward	tubulin alpha chain, putative	48232	432	0	null	null	null	GTP binding, GTPase activity	GTP catabolic process, protein polymerization	protein complex
TA08340	Q4U9P5	4	CR940353: 839,488 - 840,171 (+)	forward	40S ribosomal protein S3, putative	24043	216	0	null	null	null	RNA binding, structural constituent of ribosome	translation	intracellular, ribosome, small ribosomal subunit
TA08390	Q4UAJ4	4	CR940353: 192,067 - 192,525 (+)	forward	60S ribosomal protein L32, putative	15389	132	0	null	null	null	structural constituent of ribosome	translation	intracellular, ribosome
TA08425	Q4U9M9	4	CR940353: 876,415 - 879,096 (+)	forward	p104: Theileria parva microneme-rhoptry antigen, putative	101921	893	1	NN Sum: 4, NN D: .91, HMM Prob: 1	HMM: MKFLVLLFNILCLFPILGAD, NN: MKFLVLLFNILCLFPILGAD	null	null	null	null
TA08450	Q4U9M4	4	CR940353: 887,273 - 888,748 (+)	forward	vacuolar ATP synthase, subunit beta, putative	55186	491	0	null	null	null	ATP binding, hydrolase activity, acting on acid anhydrides, catalyzing transmembrane movement of substances, proton-transporting ATP synthase activity, rotational mechanism, proton-transporting ATPase activity, rotational mechanism	ATP hydrolysis coupled proton transport, ATP metabolic process, proton transport	proton-transporting V-type ATPase, V1 domain, proton-transporting two-sector ATPase complex, proton-transporting two-sector ATPase complex, catalytic domain
TA08530	Q4U9K9	4	CR940353: 916,925 - 918,410 (+)	forward	2-oxoglutarate dehydrogenase complex subunit, putative	46638	422	0	null	null	null	transferase activity, transferring acyl groups	metabolic process	null
TA08590	Q4U9J9	4	CR940353: 938,350 - 939,577 (+)	forward	triosephosphate isomerase, putative	37581	329	0	null	null	5.3.1.1 (Triose-phosphate isomerase)	triose-phosphate isomerase activity	metabolic process	null
TA08650	Q4U9I8	4	CR940353: 960,983 - 964,479 (-)	reverse	hypothetical protein, conserved	105668	918	0	null	null	3.6.5.- (Acting on GTP; involved in cellular and subcellular movement.)	hydrolase activity, acting on acid anhydrides	null	null
TA08665	Q4U9I5	4	CR940353: 971,835 - 972,176 (+)	forward	60S ribosomal protein L44, putative	11855	103	0	null	null	null	structural constituent of ribosome	translation	intracellular, ribosome
TA08705	Q4U9H7	4	CR940353: 990,394 - 991,587 (-)	reverse	elongation factor 1-gamma, putative	44371	389	0	null	null	null	translation elongation factor activity	translational elongation	eukaryotic translation elongation factor 1 complex
TA08710	Q4U9H6	4	CR940353: 992,434 - 993,072 (+)	forward	60S ribosomal protein L6, putative	23823	212	0	null	null	null	structural constituent of ribosome	translation	intracellular, ribosome
TA08775	Q4U9G5	4	CR940353: 1,013,675 - 1,015,458 (-)	reverse	bifunctional dihydrofolate reductase/thymidilate synthase, putative	60395	523	0	null	null	null	dihydrofolate reductase activity, thymidylate synthase activity	dTMP biosynthetic process, glycine biosynthetic process, nucleotide biosynthetic process, one-carbon metabolic process, oxidation-reduction process	null
TA08815	Q4U9F7	4	CR940353: 1,032,859 - 1,034,630 (-)	reverse	elongation factor subunit (either EF1 or release factor), putative	60350	539	0	null	null	null	GTP binding, GTPase activity	null	null
TA08955	Q4U9D4	4	CR940353: 1,090,292 - 1,090,945 (+)	forward	small GTPase, putative	22061	195	0	null	null	null	GTP binding	intracellular protein transport, small GTPase mediated signal transduction	intracellular
TA09060	Q4U9B5	4	CR940353: 1,125,256 - 1,127,218 (-)	reverse	DEAD-box family RNA-dependent helicase, putative	69812	616	0	null	null	null	ATP binding, ATP-dependent helicase activity, helicase activity, nucleic acid binding	null	null
TA09065	Q4U9B4	4	CR940353: 1,128,315 - 1,129,481 (+)	forward	hypothetical protein, conserved	34787	309	0	null	null	null	null	null	null
TA09180	Q4UAH1	4	CR940353: 229,650 - 230,403 (+)	forward	60S ribosomal L1/L10a protein, putative	21246	189	0	null	null	null	RNA binding, structural constituent of ribosome	translation	large ribosomal subunit
TA09185	Q4UAH0	4	CR940353: 230,621 - 233,061 (+)	forward	structure-specific recognition protein (SSRP) 1, putative	56580	490	0	null	null	null	null	null	null
TA09310	Q4UAE5	4	CR940353: 275,547 - 278,268 (-)	reverse	26S proteasome ATPase subunit, putative	50976	448	0	null	null	null	ATP binding, hydrolase activity, nucleoside-triphosphatase activity, nucleotide binding	protein catabolic process	cytoplasm
TA09350	Q4UAD7	4	CR940353: 308,003 - 308,523 (-)	reverse	40S ribosomal protein S20, putative	13714	120	0	null	null	null	structural constituent of ribosome	translation	intracellular, ribosome, small ribosomal subunit
TA09590	Q4UJ29	1	tannA_chr01: 2,514,959 - 2,516,575 (+)	forward	L-lactate dehydrogenase, putative	39929	367	0	null	null	1.1.1.27 (L-lactate dehydrogenase)	catalytic activity, oxidoreductase activity, oxidoreductase activity, acting on the CH-OH group of donors, NAD or NADP as acceptor	carbohydrate metabolic process, cellular carbohydrate metabolic process, oxidation-reduction process	null
TA09650	Q4UJ40	1	tannA_chr01: 2,550,290 - 2,551,696 (-)	reverse	hypothetical protein, conserved	34514	292	0	null	null	null	null	null	null
TA09710	Q4UJ52	1	tannA_chr01: 2,573,232 - 2,575,430 (-)	reverse	hypothetical protein, conserved	89301	732	0	null	null	null	nucleic acid binding	null	null
TA09815	Q4U8M7	4	CR940353: 1,619,432 - 1,621,108 (-)	reverse	SfiI-subtelomeric fragment related protein family member, putative	65201	558	0	null	null	null	null	null	null
TA09855	Q4U8N5	4	CR940353: 1,597,661 - 1,599,351 (-)	reverse	microtubule-associated protein (YTM1 homologue), putative	48480	433	0	null	null	null	protein binding	null	null
TA09940	Q4U8Q0	4	CR940353: 1,555,762 - 1,556,933 (-)	reverse	fibrillarin, putative	35270	318	1	null	null	null	RNA binding, methyltransferase activity	rRNA processing, tRNA processing	null
TA09965	Q4U8Q5	4	CR940353: 1,547,461 - 1,548,663 (-)	reverse	hypothetical protein	45787	400	0	null	null	null	sequence-specific DNA binding transcription factor activity	regulation of transcription, DNA-dependent	null
TA10060	Q4U8S2	4	CR940353: 1,508,708 - 1,510,376 (-)	reverse	coronin, putative	50416	447	1	null	null	null	protein binding	null	null
TA10065	Q4U8S3	4	CR940353: 1,506,868 - 1,507,341 (-)	reverse	60S ribosomal protein L26, putative	17067	142	0	null	null	null	structural constituent of ribosome	translation	large ribosomal subunit
TA10085	Q4U8E1	4	CR940353: 1,795,022 - 1,796,191 (+)	forward	ubiquinol-cytochrome c reductase, putative	39781	351	1	null	null	1.10.2.2 (Ubiquinol--cytochrome-c reductase)	2 iron, 2 sulfur cluster binding, oxidoreductase activity, ubiquinol-cytochrome-c reductase activity	oxidation-reduction process	null
TA10100	Q4U8S8	4	CR940353: 1,499,235 - 1,500,952 (-)	reverse	RNA-binding protein, putative	55800	513	0	null	null	null	nucleic acid binding	null	null
TA10160	Q4U8U0	4	CR940353: 1,474,697 - 1,475,185 (-)	reverse	S27 ribosomal protein, putative	18343	162	0	null	null	null	structural constituent of ribosome	translation	intracellular, ribosome
TA10185	Q4U8U5	4	CR940353: 1,465,892 - 1,466,864 (-)	reverse	ribosomal protein S2, putative	31177	274	0	null	null	null	structural constituent of ribosome	translation	intracellular, ribosome, small ribosomal subunit
TA10195	Q4U8E3	4	CR940353: 1,792,500 - 1,793,346 (+)	forward	DNA-directed RNA polymerase, subunit (RPB5 homologue), putative	24019	205	0	null	null	2.7.7.6 (DNA-directed RNA polymerase)	DNA binding, DNA-directed RNA polymerase activity	transcription, DNA-dependent	nucleus
TA10235	Q4U8V3	4	CR940353: 1,448,831 - 1,452,092 (-)	reverse	valyl-tRNA synthetase, putative	108675	941	0	null	null	6.1.1.9 (Valine--tRNA ligase)	ATP binding, aminoacyl-tRNA editing activity, aminoacyl-tRNA ligase activity, nucleotide binding, valine-tRNA ligase activity	tRNA aminoacylation for protein translation, valyl-tRNA aminoacylation	cytoplasm
TA10240	Q4U8V4	4	CR940353: 1,445,904 - 1,448,723 (+)	forward	eukaryotic translation initiation factor 3 (subunit 8), putative	108712	939	0	null	null	null	protein binding, translation initiation factor activity	translational initiation	eukaryotic translation initiation factor 3 complex
TA10245	Q4U8V5	4	CR940353: 1,443,028 - 1,445,450 (-)	reverse	peptidase, putative	76258	669	0	null	null	3.4.11.9 (Xaa-Pro aminopeptidase)	hydrolase activity	cellular process	null
TA10255	Q4U8V7	4	CR940353: 1,442,072 - 1,442,403 (+)	forward	40S ribosomal protein S21, putative	9171	82	0	null	null	null	structural constituent of ribosome	translation	intracellular, ribosome
TA10280	Q4U8W2	4	CR940353: 1,431,340 - 1,434,150 (+)	forward	vacuolar H+ ATPase, 116 kDa subunit, putative	107992	936	6	null	null	null	hydrogen ion transmembrane transporter activity	ATP hydrolysis coupled proton transport	proton-transporting two-sector ATPase complex, proton-transporting domain, vacuolar proton-transporting V-type ATPase, V0 domain
TA10340	Q4U8X2	4	CR940353: 1,416,393 - 1,417,965 (-)	reverse	branched-chain alpha-keto acid dehydrogenase E1, subunit, putative	51315	454	0	null	null	1.2.4.2 (Oxoglutarate dehydrogenase (succinyl-transferring))	oxidoreductase activity, acting on the aldehyde or oxo group of donors, disulfide as acceptor	metabolic process	null
TA10365	Q4U8E7	4	CR940353: 1,787,209 - 1,789,004 (-)	reverse	importin alpha, putative	60125	536	0	null	null	null	binding, protein binding, protein transporter activity	protein import into nucleus	cytoplasm, nucleus
TA10370	Q4U8X7	4	CR940353: 1,407,802 - 1,409,988 (+)	forward	vacuolar H+-ATPase, a subunit, putative	70917	631	1	null	null	3.6.3.14 (H(+)-transporting two-sector ATPase)	ATP binding, hydrolase activity, acting on acid anhydrides, catalyzing transmembrane movement of substances, proton-transporting ATP synthase activity, rotational mechanism, proton-transporting ATPase activity, rotational mechanism	ATP hydrolysis coupled proton transport, ATP metabolic process, proton transport	proton-transporting V-type ATPase, V1 domain, proton-transporting two-sector ATPase complex, proton-transporting two-sector ATPase complex, catalytic domain
TA10385	Q4U8Y0	4	CR940353: 1,404,554 - 1,404,904 (+)	forward	60S ribosomal protein P1, putative	12363	116	0	null	null	null	structural constituent of ribosome	translational elongation	intracellular, ribosome
TA10425	Q4U8Y7	4	CR940353: 1,384,590 - 1,385,954 (+)	forward	enolase, putative	48045	442	0	null	null	4.2.1.11 (Phosphopyruvate hydratase)	magnesium ion binding, phosphopyruvate hydratase activity	glycolysis	phosphopyruvate hydratase complex
TA10445	Q4U8Z1	4	CR940353: 1,377,313 - 1,378,502 (-)	reverse	hypothetical protein	41569	365	0	null	null	null	null	null	null
TA10465	Q4U8Z5	4	CR940353: 1,366,906 - 1,367,784 (+)	forward	phosphoglycerate mutase, putative	31878	273	0	null	null	5.4.2.1 (Phosphoglycerate mutase)	intramolecular transferase activity, phosphotransferases	glycolysis	null
TA10470	Q4U8Z6	4	CR940353: 1,365,138 - 1,366,127 (-)	reverse	hypothetical protein, conserved	38387	329	2	null	null	null	N-acetyltransferase activity	null	null
TA10500	Q4U901	4	CR940353: 1,355,825 - 1,358,042 (-)	reverse	heat-shock (HSP70 homologue) protein, putative	72820	655	0	NN Sum: 4, NN D: .69, HMM Prob: .76	HMM: MNIVNKLRRKYVSFIIYVLILKLTTCK, NN: MNIVNKLRRKYVSFIIYVLILKLTTCK	null	null	null	null
TA10510	Q4U903	4	CR940353: 1,351,414 - 1,352,387 (-)	reverse	hypothetical protein, conserved	34145	299	0	NN Sum: 4, NN D: .62, HMM Prob: .67	HMM: MEFKLILVISIYGTFKCWCSAT, NN: MEFKLILVISIYGTFKCWCSAT	null	calcium ion binding	null	null
TA10515	Q4U904	4	CR940353: 1,350,597 - 1,351,361 (+)	forward	40s ribosomal protein s4, putative	28722	254	0	null	null	null	RNA binding, structural constituent of ribosome	translation	intracellular, ribosome
TA10535	null	4	CR940353: 1,345,977 - 1,346,288 (+)	forward	histone H4, putative	11370	103	0	null	null	null	null	null	null
TA10545	null	4	CR940353: 1,343,910 - 1,344,221 (+)	forward	histone H4, putative	11370	103	0	null	null	null	DNA binding	nucleosome assembly	nucleosome, nucleus
TA10585	Q4U8F1	4	CR940353: 1,773,731 - 1,777,150 (-)	reverse	hypothetical protein, conserved	131480	1139	0	null	null	null	nucleic acid binding	RNA processing	intracellular
TA10595	Q4U918	4	CR940353: 1,329,408 - 1,330,973 (+)	forward	hypothetical protein, conserved	58972	521	0	null	null	null	protein binding	null	null
TA10610	Q4U921	4	CR940353: 1,311,022 - 1,312,816 (-)	reverse	RuvB-like DNA repair helicase, putative	54651	494	0	null	null	null	ATP binding, DNA helicase activity, nucleoside-triphosphatase activity, nucleotide binding	null	null
TA10615	Q4U922	4	CR940353: 1,310,079 - 1,310,930 (+)	forward	hypothetical protein, conserved	28147	249	1	null	null	null	null	null	null
TA10625	Q4U924	4	CR940353: 1,306,472 - 1,307,744 (+)	forward	Succinyl-CoA ligase [GDP-forming] alpha-chain, mitochondrial precursor	35044	329	0	null	null	6.2.1.4 (Succinate--CoA ligase (GDP-forming))	catalytic activity, cofactor binding	metabolic process	null
TA10735	Q4U945	4	CR940353: 1,263,634 - 1,265,628 (-)	reverse	GATA-specific transcription factor, putative	64119	547	1	null	null	null	sequence-specific DNA binding, sequence-specific DNA binding transcription factor activity, zinc ion binding	regulation of transcription, DNA-dependent	null
TA10850	Q4U966	4	CR940353: 1,229,011 - 1,230,629 (-)	reverse	isocitrate dehydrogenase, putative	51777	459	0	null	null	1.1.1.42 (Isocitrate dehydrogenase (NADP(+)))	isocitrate dehydrogenase (NADP+) activity, oxidoreductase activity, acting on the CH-OH group of donors, NAD or NADP as acceptor	isocitrate metabolic process, oxidation-reduction process	null
TA10915	Q4U977	4	CR940353: 1,201,314 - 1,202,953 (-)	reverse	pyruvate kinase, putative	56710	513	0	null	null	2.7.1.40 (Pyruvate kinase)	catalytic activity, magnesium ion binding, potassium ion binding, pyruvate kinase activity	glycolysis	null
TA10945	Q4U983	4	CR940353: 1,193,208 - 1,193,568 (+)	forward	hypothetical protein	11570	98	1	null	null	null	ubiquinol-cytochrome-c reductase activity	mitochondrial electron transport, ubiquinol to cytochrome c	mitochondrial envelope
TA10995	Q4U991	4	CR940353: 1,172,992 - 1,176,898 (-)	reverse	leucyl-tRNA synthetase, putative	136837	1176	0	null	null	6.1.1.4 (Leucine--tRNA ligase)	ATP binding, aminoacyl-tRNA editing activity, aminoacyl-tRNA ligase activity, leucine-tRNA ligase activity, nucleotide binding	leucyl-tRNA aminoacylation, tRNA aminoacylation for protein translation	cytoplasm
TA11075	Q4U8G5	4	CR940353: 1,747,888 - 1,748,494 (-)	reverse	high-mobility group protein, putative	13932	129	0	null	null	null	null	null	null
TA11105	Q4U8H1	4	CR940353: 1,728,514 - 1,732,114 (-)	reverse	glutamate dehydrogenase, putative	133170	1170	0	null	null	1.4.1.2 (Glutamate dehydrogenase)	oxidoreductase activity	cellular amino acid metabolic process, oxidation-reduction process	null
TA11185	Q4U8I7	4	CR940353: 1,685,197 - 1,685,799 (-)	reverse	nascent polypeptide associated complex (NAC), alpha chain, putative	22024	200	0	null	null	null	null	null	null
TA11220	Q4U8J4	4	CR940353: 1,676,792 - 1,678,943 (-)	reverse	RNAse L inhibitor protein, putative	71431	636	0	null	null	null	ATP binding, ATPase activity, electron carrier activity, iron-sulfur cluster binding, nucleoside-triphosphatase activity, nucleotide binding	null	null
TA11270	Q4U8K4	4	CR940353: 1,660,768 - 1,661,417 (-)	reverse	40S ribosomal protein S7 (RPS7), putative	22004	192	0	null	null	null	structural constituent of ribosome	translation	intracellular, ribosome
TA11350	Q4U8M0	4	CR940353: 1,635,198 - 1,636,165 (-)	reverse	proteasome subunit, putative	28290	254	0	null	null	3.4.25.1 (Proteasome endopeptidase complex)	endopeptidase activity, threonine-type endopeptidase activity	proteolysis involved in cellular protein catabolic process, ubiquitin-dependent protein catabolic process	proteasome core complex, proteasome core complex, alpha-subunit complex
TA11450	Q4UDH9	2	CR940348: 1,722,868 - 1,727,739 (-)	reverse	hypothetical protein, conserved	181681	1623	0	null	null	null	ATP binding	null	null
TA11470	Q4UDI3	2	CR940348: 1,716,733 - 1,718,170 (+)	forward	eukaryotic translation initiation factor 4a, putative	45478	400	0	null	null	null	ATP binding, ATP-dependent helicase activity, helicase activity, nucleic acid binding	null	null
TA11475	Q4UDI4	2	CR940348: 1,714,358 - 1,715,830 (-)	reverse	methionine-trna ligase, putative	40284	350	0	null	null	null	tRNA binding	null	null
TA11495	Q4UDI6	2	CR940348: 1,710,293 - 1,711,520 (-)	reverse	hypothetical protein	43852	379	1	null	null	null	null	null	null
TA11565	Q4UDK0	2	CR940348: 1,685,503 - 1,686,744 (+)	forward	cysteine proteinase, putative	47070	413	1	null	null	3.4.22.- (Cysteine endopeptidases.)	cysteine-type peptidase activity	proteolysis	null
TA11570	Q4UDK1	2	CR940348: 1,684,016 - 1,684,921 (+)	forward	ADP/ATP transporter, putatve	33568	301	4	null	null	null	null	null	null
TA11580	Q4UDK3	2	CR940348: 1,679,967 - 1,682,396 (-)	reverse	dynamin-like protein, putative	80013	705	0	NN Sum: 3, NN D: .43, HMM Prob: .14	HMM: MEKLIPLISRLHSVLSW, NN: MEKLIPLISRLHSVLSW	3.6.5.5 (Dynamin GTPase)	GTP binding, GTPase activity	null	null
TA11610	P16019	2	CR940348: 1,670,249 - 1,672,189 (-)	reverse	heat shock 70 kDa protein	71008	646	0	null	null	null	null	null	null
TA11660	Q4UDL6	2	CR940348: 1,651,257 - 1,655,437 (-)	reverse	coatomer alpha subunit, putative	147712	1279	2	null	null	null	protein binding, structural molecule activity	intracellular protein transport, vesicle-mediated transport	COPI vesicle coat, membrane coat
TA11735	Q4UDN0	2	CR940348: 1,604,785 - 1,608,414 (-)	reverse	translation initiation factor if-2, putative	105974	933	0	null	null	null	GTP binding, GTPase activity	null	null
TA11975	Q4UDS4	2	CR940348: 1,523,935 - 1,525,784 (+)	forward	mitochondrial processing peptidase alpha subunit, putative	59046	525	0	null	null	null	catalytic activity, metal ion binding, metalloendopeptidase activity, zinc ion binding	proteolysis	null
TA12000	Q4UDS8	2	CR940348: 1,517,701 - 1,518,013 (+)	forward	ribosomal protein s29, putative	6476	54	0	null	null	null	structural constituent of ribosome	translation	intracellular, ribosome
TA12045	Q4UDT6	2	CR940348: 1,500,672 - 1,502,366 (-)	reverse	membrane protein family member, putative	63957	564	11	NN Sum: 2, NN D: .37, HMM Prob: .65	HMM: MLKRKINLKLVQKAAMFMAGFTLYQCLRIALTA, NN: MLKRKINLKLVQKAAMFMAGFTLYQCLRIALTASSFAL	null	null	null	null
TA12060	Q4UDT9	2	CR940348: 1,492,552 - 1,493,008 (+)	forward	60S ribosomal protein l37, putative	10394	91	0	null	null	null	structural constituent of ribosome	translation	intracellular, ribosome
TA12100	Q4UDU7	2	CR940348: 1,478,723 - 1,481,538 (+)	forward	heat shock protein, putative	92433	811	0	null	null	null	null	null	null
TA12105	Q4UDU8	2	CR940348: 1,474,807 - 1,477,590 (-)	reverse	heat shock protein 90, putative	83826	722	0	null	null	null	ATP binding, unfolded protein binding	protein folding, response to stress	null
TA12120	Q4UDV1	2	CR940348: 1,470,572 - 1,472,443 (-)	reverse	hypothetical protein, conserved	64121	549	0	null	null	null	null	null	null
TA12125	Q4UDV2	2	CR940348: 1,468,105 - 1,470,132 (+)	forward	nucleolar GTP-binding protein 1, putative	69728	597	0	null	null	null	GTP binding	null	nucleolus
TA12155	Q4UDV7	2	CR940348: 1,459,306 - 1,459,874 (-)	reverse	ATP synthase delta chain, mitochondrial	17234	154	0	null	null	3.6.3.14 (H(+)-transporting two-sector ATPase)	proton-transporting ATP synthase activity, rotational mechanism, proton-transporting ATPase activity, rotational mechanism	ATP synthesis coupled proton transport	proton-transporting ATP synthase complex, catalytic core F(1)
TA12185	Q4UDW3	2	CR940348: 1,445,631 - 1,449,176 (+)	forward	falcilysin, putative	135436	1181	0	null	null	null	catalytic activity, metal ion binding, metalloendopeptidase activity, metallopeptidase activity, zinc ion binding	proteolysis	null
TA12260	Q4UDX6	2	CR940348: 1,423,449 - 1,424,489 (+)	forward	hypothetical protein	40892	346	0	null	null	null	null	null	null
TA12270	Q4UDX8	2	CR940348: 1,418,755 - 1,419,795 (+)	forward	hypothetical protein	40914	346	0	null	null	null	null	null	null
TA12345	Q4UDZ0	2	CR940348: 1,387,678 - 1,389,651 (+)	forward	T-complex protein 1 epsilon subunit, putative	58582	536	0	null	null	null	ATP binding, unfolded protein binding	cellular protein metabolic process, protein folding	null
TA12365	Q4UDA2	2	CR940348: 1,880,689 - 1,881,138 (-)	reverse	thioredoxin, putative	17062	149	1	null	null	null	null	cell redox homeostasis	null
TA12370	Q4UDZ4	2	CR940348: 1,381,850 - 1,383,280 (+)	forward	hypothetical protein, conserved	53788	476	12	null	null	null	null	transmembrane transport	integral to membrane
TA12390	Q4UDZ8	2	CR940348: 1,376,455 - 1,376,960 (-)	reverse	40S ribosomal protein S11, putative	18051	156	0	null	null	null	structural constituent of ribosome	translation	intracellular, ribosome
TA12425	Q4UE04	2	CR940348: 1,366,491 - 1,367,225 (-)	reverse	eukaryotic translation initiation factor 3 subunit II, putative	27695	244	0	null	null	null	binding	null	null
TA12435	Q4UE06	2	CR940348: 1,362,865 - 1,363,224 (+)	forward	60S ribosomal protein L30, putative	11795	108	0	null	null	null	null	null	null
TA12500	Q4UE19	2	CR940348: 1,336,173 - 1,336,646 (-)	reverse	60S ribosomal protein L27a, putative	16649	147	0	null	null	3.6.1.- (In phosphorous-containing anhydrides.)	null	null	null
TA12510	Q4UE21	2	CR940348: 1,332,060 - 1,332,994 (+)	forward	thymidylate kinase, putative	24840	214	0	null	null	2.7.4.9 (dTMP kinase)	ATP binding, thymidylate kinase activity	dTDP biosynthetic process	null
TA12520	Q4UE23	2	CR940348: 1,328,016 - 1,329,776 (-)	reverse	hypothetical protein	65175	573	0	null	null	null	null	null	null
TA12525	Q4UDA4	2	CR940348: 1,877,026 - 1,878,984 (+)	forward	Theileria-specific hypothetical protein family member, putative	75258	652	0	null	null	null	null	null	null
TA12535	Q4UE25	2	CR940348: 1,323,975 - 1,324,456 (-)	reverse	60S ribosomal protein L23, putative	14776	139	0	null	null	null	structural constituent of ribosome	translation	ribosome
TA12580	Q4UDA5	2	CR940348: 1,873,761 - 1,875,611 (+)	forward	Theileria-specific hypothetical protein family member, putative	71053	616	0	null	null	null	null	null	null
TA12635	Q4UDA6	2	CR940348: 1,870,307 - 1,872,346 (+)	forward	Theileria-specific hypothetical protein family member, putative	77407	679	0	null	null	null	null	null	null
TA12705	Q4UE55	2	CR940348: 1,270,525 - 1,271,875 (-)	reverse	hypothetical protein, conserved	47022	411	1	NN Sum: 4, NN D: .91, HMM Prob: .99	HMM: MAWPTRIPVIHIFVILFSSINLTLAR, NN: MAWPTRIPVIHIFVILFSSINLTLAR	null	null	cell redox homeostasis	null
TA12740	Q4UE62	2	CR940348: 1,260,360 - 1,263,108 (-)	reverse	Spm1 (nucleoporin) protein	94700	893	0	null	null	null	structural constituent of nuclear pore	null	nuclear pore
TA12845	Q4UE81	2	CR940348: 1,233,211 - 1,234,948 (+)	forward	eukaryotic translation initiation factor 3, subunit 6, putative	62997	537	0	null	null	null	protein binding	null	null
TA12950	Q4UEA0	2	CR940348: 1,189,325 - 1,189,759 (+)	forward	cytochrome C, putative	12573	115	0	null	null	null	electron carrier activity, heme binding, iron ion binding	null	null
TA13000	Q4UEA9	2	CR940348: 1,171,667 - 1,173,653 (+)	forward	hypothetical protein, conserved	55950	482	0	null	null	null	ATPase activator activity, chaperone binding, protein binding	null	null
TA13095	Q4UEC7	2	CR940348: 1,134,199 - 1,134,709 (-)	reverse	nucleoside diphosphate kinase, putative	16566	149	0	null	null	2.7.4.6 (Nucleoside-diphosphate kinase)	ATP binding, nucleoside diphosphate kinase activity	CTP biosynthetic process, GTP biosynthetic process, UTP biosynthetic process, nucleoside diphosphate phosphorylation	null
TA13150	Q4UED7	2	CR940348: 1,116,931 - 1,117,963 (-)	reverse	hypothetical protein, conserved	28212	241	0	NN Sum: 4, NN D: .79, HMM Prob: .31	HMM: MIILRNVSYYIILSLIKHVFCA, NN: MIILRNVSYYIILSLIKHVFCA	null	null	null	null
TA13185	Q94770	2	CR940348: 1,852,048 - 1,852,921 (+)	forward	peptidyl-prolyl cis-trans isomerase taCyP precursor, putative	21608	196	0	NN Sum: 4, NN D: .86, HMM Prob: 1	HMM: MKFLVLKLFLLVSYALCR, NN: MKFLVLKLFLLVSYALCR	5.2.1.8 (Peptidylprolyl isomerase)	peptidyl-prolyl cis-trans isomerase activity	protein folding	null
TA13200	Q4UEE5	2	CR940348: 1,104,487 - 1,106,178 (-)	reverse	replication factor A-related protein, putative	53884	466	0	null	null	null	nucleic acid binding	null	null
TA13230	Q4UEF1	2	CR940348: 1,095,343 - 1,097,102 (-)	reverse	hypothetical protein, conserved	62483	555	0	null	null	null	protein binding	null	null
TA13250	Q4UEF4	2	CR940348: 1,087,476 - 1,089,238 (-)	reverse	hypothetical protein, conserved	62471	556	0	null	null	null	protein binding	null	null
TA13315	Q4UEG7	2	CR940348: 1,059,437 - 1,060,916 (+)	forward	tubulin beta chain, putative	49305	439	0	null	null	null	GTP binding, GTPase activity	GTP catabolic process, protein polymerization	protein complex
TA13335	Q4UEH1	2	CR940348: 1,048,198 - 1,048,774 (-)	reverse	(SNARE-interacting) vesicle transport protein, putative	18047	154	1	null	null	null	null	null	null
TA13455	Q4UEJ2	2	CR940348: 1,012,356 - 1,012,791 (-)	reverse	hypothetical protein, conserved	13299	111	0	null	null	null	null	null	null
TA13460	Q4UEJ3	2	CR940348: 1,010,919 - 1,011,575 (-)	reverse	40S ribosomal subunit protein S6, putative	25384	218	0	null	null	null	structural constituent of ribosome	translation	intracellular, ribosome
TA13560	Q4UEL2	2	CR940348: 962,021 - 963,522 (-)	reverse	centromere/microtubule binding protein, putative	47262	420	0	null	null	null	RNA binding, pseudouridine synthase activity	RNA modification, RNA processing, pseudouridine synthesis	null
TA13570	Q4UDC3	2	CR940348: 1,831,866 - 1,832,978 (+)	forward	deoxyhypusine synthase, putative	41282	370	0	null	null	2.5.1.46 (Deoxyhypusine synthase)	null	peptidyl-lysine modification to hypusine	null
TA13590	Q4UEL6	2	CR940348: 951,032 - 954,967 (+)	forward	hypothetical protein, conserved	152903	1311	4	NN Sum: 3, NN D: .62, HMM Prob: .89	HMM: MQLIIKSVVLPVILLLQSLNTN, NN: MQLIIKSVVLPVILLLQSLNTNVAY	null	GTP binding, GTPase activity	null	null
TA13735	Q4UDC6	2	CR940348: 1,824,872 - 1,825,760 (+)	forward	inorganic pyrophosphatase, putative	29698	259	0	null	null	3.6.1.1 (Inorganic diphosphatase)	inorganic diphosphatase activity, magnesium ion binding	phosphate-containing compound metabolic process	cytoplasm
TA13850	Q4UER4	2	CR940348: 865,453 - 866,100 (-)	reverse	hypothetical protein, conserved	18149	164	0	null	null	null	actin binding	cytoskeleton organization	actin cytoskeleton
TA13865	Q4UER7	2	CR940348: 860,455 - 861,484 (-)	reverse	proteasome subunit y, putative	33226	294	0	null	null	3.4.25.1 (Proteasome endopeptidase complex)	threonine-type endopeptidase activity	proteolysis involved in cellular protein catabolic process	proteasome core complex
TA13900	Q4UDC9	2	CR940348: 1,818,737 - 1,819,129 (+)	forward	40s ribosomal protein s15a, putative	14755	130	0	null	null	null	structural constituent of ribosome	translation	intracellular, ribosome
TA13910	Q4UES5	2	CR940348: 841,109 - 842,389 (+)	forward	60S ribosomal subunit protein L4/L1, putative	46151	426	0	null	null	null	structural constituent of ribosome	translation	ribosome
TA13950	Q4UET3	2	CR940348: 824,888 - 831,264 (-)	reverse	pyrophosphate--fructose 6-phosphate 1-phosphotransferase alpha subunit, putative	192690	1725	0	null	null	2.7.1.90 (Diphosphate--fructose-6-phosphate 1-phosphotransferase)	6-phosphofructokinase activity	glycolysis	6-phosphofructokinase complex
TA13960	Q4UDD1	2	CR940348: 1,816,015 - 1,816,868 (-)	reverse	hypothetical protein, conserved	29966	260	2	null	null	null	null	null	null
TA14040	Q4UEU9	2	CR940348: 783,910 - 787,153 (+)	forward	hypothetical protein	112039	970	0	null	null	null	null	null	null
TA14075	Q4UEV4	2	CR940348: 776,813 - 777,689 (+)	forward	proliferating cell nuclear antigen 2 (PCNA2), putative	29508	261	0	null	null	null	DNA binding, DNA polymerase processivity factor activity	regulation of DNA replication	PCNA complex
TA14085	Q4UEV6	2	CR940348: 773,480 - 773,740 (-)	reverse	hypothetical protein	10148	86	1	NN Sum: 4, NN D: .67, HMM Prob: .93	HMM: MNFPILNCLILFTVLSSE, NN: MNFPILNCLILFTVLSSETT	null	null	null	null
TA14090	Q4UEV7	2	CR940348: 772,772 - 773,395 (-)	reverse	T. parva transmembrane protein 17 homologue, putative	16866	151	1	null	null	5.3.4.1 (Protein disulfide-isomerase)	null	cell redox homeostasis	null
TA14115	Q4UEW2	2	CR940348: 764,908 - 766,071 (-)	reverse	14-3-3 protein homologue, putative	29313	256	0	null	null	null	protein domain specific binding	null	null
TA14155	Q4UEX0	2	CR940348: 754,392 - 755,138 (+)	forward	histone H2A variant, putative	15736	152	0	null	null	null	DNA binding	nucleosome assembly	nucleosome, nucleus
TA14185	Q4UEX3	2	CR940348: 751,127 - 752,766 (+)	forward	ATP-dependent RNA helicase, putative	46936	416	0	null	null	3.6.1.3 (Adenosinetriphosphatase)	ATP binding, ATP-dependent helicase activity, helicase activity, nucleic acid binding	null	null
TA14370	Q4UF08	2	CR940348: 689,455 - 690,334 (-)	reverse	hypothetical protein	30390	261	2	null	null	null	null	null	null
TA14420	Q4UF16	2	CR940348: 676,821 - 678,153 (+)	forward	cleavage stimulation factor subunit 1, putative	38744	345	0	null	null	null	protein binding	null	null
TA14525	Q4UF34	2	CR940348: 638,851 - 639,882 (-)	reverse	eukaryotic translation initiation factor 2, beta, putative	26648	240	0	null	null	null	translation initiation factor activity	translational initiation	null
TA14565	Q4UDE2	2	CR940348: 1,793,993 - 1,794,552 (-)	reverse	ribosomal protein l27, putative	16768	148	0	null	null	null	structural constituent of ribosome	translation	intracellular, ribosome
TA14590	Q4UF46	2	CR940348: 615,139 - 619,091 (+)	forward	ubiquitin-activating enzyme E1, putative	113089	1007	0	null	null	null	ATP binding, catalytic activity, small protein activating enzyme activity	cellular protein modification process	null
TA14650	Q4UF58	2	CR940348: 594,494 - 596,934 (+)	forward	protein transport protein (SEC23 homologue), putative	86573	774	0	null	null	null	zinc ion binding	ER to Golgi vesicle-mediated transport, intracellular protein transport	COPII vesicle coat
TA14660	Q4UF60	2	CR940348: 590,865 - 591,431 (-)	reverse	hypothetical protein	19372	170	0	null	null	null	null	null	null
TA14730	Q4UDE5	2	CR940348: 1,789,337 - 1,789,685 (-)	reverse	ribosomal protein l29, putative	7198	62	0	null	null	null	structural constituent of ribosome	translation	intracellular, ribosome
TA14735	Q4UF72	2	CR940348: 553,191 - 554,087 (-)	reverse	calmodulin, putative	16885	149	0	null	null	null	calcium ion binding	null	null
TA14740	Q4UF73	2	CR940348: 551,973 - 552,830 (-)	reverse	hypothetical protein	32618	285	0	null	null	null	null	null	null
TA14750	Q4UF75	2	CR940348: 548,893 - 549,737 (-)	reverse	60S ribosomal protein L17, putative	21663	187	0	null	null	null	structural constituent of ribosome	translation	intracellular, large ribosomal subunit, ribosome
TA14760	Q4UF77	2	CR940348: 546,334 - 546,819 (+)	forward	hypothetical protein, conserved	15089	132	0	null	null	null	null	null	null
TA14765	Q4UF78	2	CR940348: 545,584 - 546,201 (+)	forward	hypothetical protein	21027	185	0	NN Sum: 4, NN D: .8, HMM Prob: .95	HMM: MKNHYTLSLYYIFSLFLIESVFAN, NN: MKNHYTLSLYYIFSLFLIESVFAN	null	null	null	null
TA14775	Q4UF80	2	CR940348: 539,373 - 541,167 (+)	forward	glycerol kinase, putative	56108	503	0	null	null	2.7.1.30 (Glycerol kinase)	phosphotransferase activity, alcohol group as acceptor	carbohydrate metabolic process	null
TA14820	Q4UF88	2	CR940348: 525,904 - 526,777 (+)	forward	initiation factor 4E, putative	27001	237	0	null	null	null	RNA binding, translation initiation factor activity	translational initiation	cytoplasm
TA14880	Q4UFA0	2	CR940348: 501,775 - 503,985 (-)	reverse	asparaginyl-trna synthetase, putative	80285	704	0	null	null	6.1.1.22 (Asparagine--tRNA ligase)	ATP binding, aminoacyl-tRNA ligase activity, asparagine-tRNA ligase activity, nucleic acid binding, nucleotide binding	asparaginyl-tRNA aminoacylation, tRNA aminoacylation for protein translation	cytoplasm
TA14890	Q4UDE7	2	CR940348: 1,786,383 - 1,787,602 (+)	forward	60S ribosomal protein l5, putative	35166	306	0	null	null	null	structural constituent of ribosome	translation	intracellular, ribosome
TA14895	Q4UDE8	2	CR940348: 1,784,338 - 1,785,138 (-)	reverse	60S ribosomal protein l7a, putative	30386	266	0	null	null	null	null	null	null
TA14920	Q4UFA6	2	CR940348: 487,582 - 489,627 (+)	forward	heat shock protein HSP70 homologue, putative	74075	681	0	null	null	null	ATP binding, unfolded protein binding	protein folding	null
TA15065	Q4UFV1	2	CR940348: 417,880 - 418,794 (-)	reverse	ribosomal protein S2, putative	27844	253	0	null	null	null	RNA binding, structural constituent of ribosome	translation	intracellular, ribosome, small ribosomal subunit
TA15200	null	2	CR940348: 365,404 - 366,290 (+)	forward	60S ribosomal subunit protein L18, putative	25125	222	0	null	null	null	null	null	null
TA15210	Q4UFD7	2	CR940348: 358,212 - 358,778 (+)	forward	60S ribosomal subunit protein L18, putative	21564	188	0	null	null	null	structural constituent of ribosome	translation	ribosome
TA15220	Q4UDF3	2	CR940348: 1,773,769 - 1,774,251 (+)	forward	60S ribosomal protein l21, putative	18628	160	0	null	null	null	structural constituent of ribosome	translation	intracellular, ribosome
TA15230	Q4UFE0	2	CR940348: 352,573 - 354,622 (-)	reverse	nucleolar, RNA-binding protein, putative	62158	560	0	null	null	null	nucleic acid binding	null	null
TA15275	Q4UDF4	2	CR940348: 1,772,729 - 1,773,223 (+)	forward	transcription factor btf3 homolog, putative	17949	164	0	null	null	null	null	null	null
TA15375	Q4UFG7	2	CR940348: 307,330 - 308,887 (+)	forward	SNAP protein, putative	34056	299	0	null	null	null	null	null	null
TA15385	Q4UDF6	2	CR940348: 1,770,066 - 1,770,869 (+)	forward	60S ribosomal protein l10, putative	25227	222	0	null	null	null	structural constituent of ribosome	translation	intracellular, ribosome
TA15425	Q4UFH6	2	CR940348: 292,903 - 295,181 (-)	reverse	CTP synthase, putative	64034	565	1	null	null	6.3.4.2 (CTP synthase (glutamine hydrolyzing))	CTP synthase activity	pyrimidine nucleotide biosynthetic process	null
TA15580	Q4UFK4	2	CR940348: 224,757 - 231,186 (-)	reverse	hypothetical protein	211117	1905	2	null	null	null	null	null	null
TA15590	Q4UFK6	2	CR940348: 217,303 - 222,231 (-)	reverse	hypothetical protein, conserved	177931	1642	0	null	null	null	null	null	null
TA15730	Q4UFN1	2	CR940348: 158,684 - 163,117 (-)	reverse	hypothetical protein, conserved	172053	1477	0	null	null	null	null	null	null
TA15740	Q4UFN3	2	CR940348: 156,545 - 157,796 (+)	forward	cyclophilin, putative	43281	384	0	null	null	5.2.1.8 (Peptidylprolyl isomerase)	peptidyl-prolyl cis-trans isomerase activity, protein binding	protein folding	null
TA15750	Q4UFN5	2	CR940348: 152,797 - 153,927 (+)	forward	actin 1, putative	41998	376	0	null	null	null	null	null	null
TA15830	Q4UFP9	2	CR940348: 128,000 - 128,863 (-)	reverse	formate/nitrate transporter, putative	31132	287	6	null	null	null	transporter activity	transport	membrane
TA15890	Q4UFQ9	2	CR940348: 106,644 - 108,180 (-)	reverse	metallo-protease, putative	51598	438	6	null	null	null	metalloendopeptidase activity	proteolysis	membrane
TA15940	Q4UFR9	2	CR940348: 84,935 - 86,667 (-)	reverse	chaperone, putative	60862	548	0	null	null	null	ATP binding, unfolded protein binding	cellular protein metabolic process, protein folding	null
TA15975	Q4UFS6	2	CR940348: 53,604 - 55,443 (+)	forward	serine/threonine protein phosphatase, putative	59194	516	0	null	null	3.1.3.16 (Phosphoprotein phosphatase)	hydrolase activity, phosphoprotein phosphatase activity, protein binding	protein dephosphorylation	cytoplasm, nucleus
TA15990	Q4UDG7	2	CR940348: 1,753,528 - 1,753,924 (+)	forward	u6 snrna-associated sm-like protein Lsm3, putative	10643	94	0	null	null	null	null	null	null
TA15995	Q4UDG8	2	CR940348: 1,751,112 - 1,753,383 (-)	reverse	long-chain acyl-coa synthetase, putative	79450	694	0	null	null	6.2.1.3 (Long-chain-fatty-acid--CoA ligase)	catalytic activity	metabolic process	null
TA16000	Q4UFS9	2	CR940348: 49,046 - 49,760 (-)	reverse	40S ribosomal protein S8, putative	21062	184	0	null	null	null	structural constituent of ribosome	translation	intracellular, ribosome
TA16125	Q4UIG7	1	tannA_chr01: 2,053,876 - 2,054,868 (-)	reverse	hypothetical protein	37965	330	1	NN Sum: 4, NN D: .6, HMM Prob: .8	HMM: MYSLLFFYLYYSFIGFSCKLVSSA, NN: MYSLLFFYLYYSFIGFSCKLVSSA	null	null	null	null
TA16165	Q4UIR4	1	tannA_chr01: 2,268,441 - 2,268,836 (-)	reverse	ubiquitin/60S ribosomal fusion protein, putative	14879	131	0	null	null	null	protein binding, structural constituent of ribosome	translation	intracellular, ribosome
TA16185	Q4UIR8	1	tannA_chr01: 2,274,972 - 2,275,867 (+)	forward	haloacid dehalogenase-like family hydrolase, putative	31530	278	0	null	null	null	catalytic activity	metabolic process	null
TA16235	Q4UIS8	1	tannA_chr01: 2,288,383 - 2,289,318 (-)	reverse	nucleosome assembly protein (NAP), putative	27630	236	0	null	null	null	null	nucleosome assembly	nucleus
TA16270	Q4UIT3	1	tannA_chr01: 2,297,843 - 2,299,543 (+)	forward	hypothetical protein, conserved	63875	566	0	NN Sum: 2, NN D: .44, HMM Prob: .91	HMM: MDYSLLVLVSTWIFGIYNTPTPALCS, NN: MDYSLLVLVSTWIFGIYNTPTPALCS	null	null	null	null
TA16305	Q4UIU0	1	tannA_chr01: 2,311,194 - 2,311,981 (-)	reverse	translation elongation factor E1-F beta, putative	26833	240	0	null	null	null	translation elongation factor activity	translational elongation	eukaryotic translation elongation factor 1 complex
TA16400	Q4UIV8	1	tannA_chr01: 2,346,753 - 2,348,468 (+)	forward	chaperonin (T-complex protein 1 (TCP1), theta subunit homologue), putative	60461	551	0	null	null	null	ATP binding, unfolded protein binding	cellular protein metabolic process, protein folding	null
TA16405	Q4UIH3	1	tannA_chr01: 2,069,398 - 2,069,799 (-)	reverse	40S ribosomal protein S26e, putative	13160	114	0	null	null	null	structural constituent of ribosome	translation	intracellular, ribosome
TA16530	Q4UIY1	1	tannA_chr01: 2,396,018 - 2,397,211 (-)	reverse	ubiquitin-related chaperonin, putative	34552	319	0	null	null	null	protein binding	null	null
TA16555	Q4UIY6	1	tannA_chr01: 2,405,827 - 2,407,397 (-)	reverse	hypothetical protein	51333	439	1	null	null	null	ATP binding, DNA ligase (ATP) activity, mRNA guanylyltransferase activity	7-methylguanosine mRNA capping, DNA recombination, DNA repair, mRNA processing	null
TA16780	Q4UIJ4	1	tannA_chr01: 2,108,430 - 2,111,697 (-)	reverse	alanyl-tRNA synthetase, putative	116506	1024	1	NN Sum: 3, NN D: .68, HMM Prob: .54	HMM: MYISCIINILILVYMFGCFSLAL, NN: MYISCIINILILVYMFGCFSLAL	6.1.1.7 (Alanine--tRNA ligase)	ATP binding, alanine-tRNA ligase activity, ligase activity, forming aminoacyl-tRNA and related compounds, nucleic acid binding, nucleotide binding	alanyl-tRNA aminoacylation, tRNA aminoacylation	cytoplasm
TA16960	Q4UIN0	1	tannA_chr01: 2,183,972 - 2,185,445 (-)	reverse	hypothetical protein	45919	392	0	null	null	null	null	null	null
TA16970	Q4UIN2	1	tannA_chr01: 2,190,843 - 2,191,202 (+)	forward	ubiquitin-related protein, putative	10826	96	0	null	null	null	protein binding	null	null
TA16995	Q4UIN7	1	tannA_chr01: 2,212,976 - 2,214,380 (+)	forward	porin, putative	45197	394	0	null	null	null	voltage-gated anion channel activity	anion transport, regulation of anion transport, transmembrane transport	mitochondrial outer membrane
TA17020	Q4UIP2	1	tannA_chr01: 2,220,961 - 2,224,181 (-)	reverse	iron-responsive element binding protein/aconitase, putative	102037	929	0	null	null	4.2.1.3 (Aconitate hydratase)	4 iron, 4 sulfur cluster binding	metabolic process	null
TA17025	Q4UIP3	1	tannA_chr01: 2,224,621 - 2,225,537 (-)	reverse	60S ribosomal protein L2/L8, putative	27910	258	0	null	null	null	structural constituent of ribosome	translation	intracellular, ribosome
TA17225	Q4UAQ2	4	CR940353: 79,079 - 80,773 (+)	forward	26s protease regulatory subunit, putative	44741	396	0	null	null	3.6.4.8 (Proteasome ATPase)	ATP binding, hydrolase activity, nucleoside-triphosphatase activity, nucleotide binding	protein catabolic process	cytoplasm
TA17250	Q4UAP7	4	CR940353: 87,485 - 88,176 (+)	forward	peroxiredoxin 1, putative	21776	198	0	null	null	1.11.1.- (Peroxidases.)	antioxidant activity, oxidoreductase activity, peroxiredoxin activity	oxidation-reduction process	null
TA17310	Q4UAN5	4	CR940353: 106,409 - 107,174 (-)	reverse	40s ribosomal protein s15, putative	17379	150	0	null	null	null	structural constituent of ribosome	translation	ribosome, small ribosomal subunit
TA17315	Q8WPH8	4	CR940353: 107,488 - 108,552 (+)	forward	surface protein precursor (TaSP), putative	35450	314	3	NN Sum: 4, NN D: .83, HMM Prob: 1	HMM: MKFFYLFVLFPILLKFCECG, NN: MKFFYLFVLFPILLKFCECG	null	copper ion transmembrane transporter activity	copper ion transmembrane transport	integral to membrane
TA17380	Q4UAU2	3	CR940352: 1,842,160 - 1,842,970 (+)	forward	40S ribosomal protein S5, putative	21715	193	0	null	null	null	structural constituent of ribosome	translation	intracellular, ribosome, small ribosomal subunit
TA17395	Q4UAU5	3	CR940352: 1,838,822 - 1,839,403 (-)	reverse	multiprotein bridging factor (type 1), putative	16454	145	0	null	null	null	DNA binding, sequence-specific DNA binding	null	null
TA17491	Q4UD65	1	tannA_chr01: 2,621,127 - 2,624,742 (+)	forward	SfiI-fragment related sub-telomeric hypothetical protein family member, putative	137299	1204	0	null	null	null	null	null	null
TA17615	Q4UBK7	3	CR940352: 1,260,704 - 1,261,402 (+)	forward	hypothetical protein, conserved	27701	232	1	null	null	null	null	null	null
TA17640	Q4UBB3	3	CR940352: 1,445,631 - 1,446,508 (-)	reverse	Ras-related gtpase, putative	24256	215	0	null	null	null	GTP binding, GTPase activity	GTP catabolic process, intracellular protein transport, nucleocytoplasmic transport, protein transport, signal transduction, small GTPase mediated signal transduction	intracellular, membrane
TA17690	Q4UBA4	3	CR940352: 1,477,529 - 1,479,397 (-)	reverse	regulator of chromosome condensation protein, putative	67095	600	0	null	null	null	zinc ion binding	null	intracellular
TA17715	Q4UB99	3	CR940352: 1,486,928 - 1,487,527 (+)	forward	60S ribosomal protein l25, putative	17054	152	0	null	null	null	structural constituent of ribosome	translation	intracellular, ribosome
TA17795	Q4UB86	3	CR940352: 1,511,264 - 1,512,052 (-)	reverse	40s ribosomal protein s3a, putative	29559	262	0	null	null	null	structural constituent of ribosome	translation	intracellular, ribosome
TA17805	Q4UB84	3	CR940352: 1,513,206 - 1,514,631 (-)	reverse	elongation factor tu, putative	48981	445	0	null	null	null	GTP binding, GTPase activity, translation elongation factor activity	translational elongation	intracellular
TA17895	Q4UB68	3	CR940352: 1,543,173 - 1,543,682 (+)	forward	40S ribosomal protein s19, putative	19528	169	0	null	null	null	structural constituent of ribosome	translation	intracellular, ribosome
TA17900	Q4UB67	3	CR940352: 1,543,857 - 1,544,285 (-)	reverse	40S ribosomal protein s12, putative	15518	142	0	null	null	null	null	null	null
TA17925	Q4UB62	3	CR940352: 1,551,024 - 1,553,147 (-)	reverse	fad-dependent glycerol-3-phosphate dehydrogenase, putative	69429	615	0	null	null	1.1.5.3 (Glycerol-3-phosphate dehydrogenase); 1.1.99.5 (Transferred entry: 1.1.5.3)	oxidoreductase activity	oxidation-reduction process	null
TA17940	Q4UBK2	3	CR940352: 1,270,411 - 1,270,912 (-)	reverse	hypothetical protein	16813	146	0	null	null	null	null	null	null
TA17945	Q4UBK1	3	CR940352: 1,271,088 - 1,271,673 (+)	forward	60S ribosomal protein l28, putative	16921	150	0	null	null	null	null	null	null
TA17970	Q4UB55	3	CR940352: 1,562,006 - 1,563,658 (-)	reverse	t-complex protein beta subunit, putative	60051	550	0	null	null	null	ATP binding, unfolded protein binding	cellular protein metabolic process, protein folding	null
TA17980	Q4UB53	3	CR940352: 1,566,600 - 1,566,996 (+)	forward	u6 snrna-associated sm-like protein, putative	9599	87	0	null	null	null	null	null	null
TA18030	Q4UB43	3	CR940352: 1,584,231 - 1,585,254 (-)	reverse	60S ribosomal protein l7, putative	30804	266	0	null	null	null	null	null	null
TA18035	Q4UB42	3	CR940352: 1,585,813 - 1,586,662 (-)	reverse	40s ribosomal protein s23, putative	16161	145	0	null	null	null	structural constituent of ribosome	translation	intracellular, ribosome, small ribosomal subunit
TA18050	Q4UBK0	3	CR940352: 1,271,723 - 1,272,197 (-)	reverse	60S ribosomal protein l35a, putative	13544	117	0	null	null	null	structural constituent of ribosome	translation	intracellular, ribosome
TA18055	Q4UBJ9	3	CR940352: 1,272,928 - 1,273,966 (+)	forward	hypothetical protein, conserved	33869	297	0	null	null	null	null	null	null
TA18090	Q4UB33	3	CR940352: 1,626,731 - 1,627,388 (+)	forward	60S ribosomal protein l15, putative	24545	206	0	null	null	null	structural constituent of ribosome	translation	intracellular, ribosome
TA18135	Q4UB24	3	CR940352: 1,647,174 - 1,648,008 (-)	reverse	nucleoside diphospahte hydrolase, putative	22025	193	0	null	null	null	hydrolase activity	null	null
TA18180	Q4UB16	3	CR940352: 1,668,103 - 1,668,979 (-)	reverse	small GTP-binding protein Rab1, putative	24543	220	0	null	null	null	GTP binding, GTPase activity	GTP catabolic process, intracellular protein transport, nucleocytoplasmic transport, protein transport, signal transduction, small GTPase mediated signal transduction	intracellular, membrane
TA18225	Q4UB08	3	CR940352: 1,690,473 - 1,692,445 (-)	reverse	eukaryotic translation initiation factor 3 subunit 7, putative	68572	596	0	null	null	null	translation initiation factor activity	translational initiation	null
TA18245	Q4UB04	3	CR940352: 1,703,960 - 1,704,847 (-)	reverse	hypothetical protein	26763	229	0	null	null	null	null	protein transport	null
TA18320	Q4UAZ2	3	CR940352: 1,727,558 - 1,728,491 (-)	reverse	proteasome subunit alpha type 2, putative	25697	236	0	null	null	3.4.25.1 (Proteasome endopeptidase complex)	endopeptidase activity, threonine-type endopeptidase activity	proteolysis involved in cellular protein catabolic process, ubiquitin-dependent protein catabolic process	proteasome core complex, proteasome core complex, alpha-subunit complex
TA18380	Q4UBJ4	3	CR940352: 1,284,393 - 1,284,959 (-)	reverse	hypothetical protein	21671	188	0	null	null	null	null	null	null
TA18485	Q4UBJ1	3	CR940352: 1,287,720 - 1,289,369 (+)	forward	methionine aminopeptidase, putative	48833	433	0	null	null	3.4.11.18 (Methionyl aminopeptidase)	aminopeptidase activity, metalloexopeptidase activity	cellular process, proteolysis	null
TA18490	Q4UBJ0	3	CR940352: 1,290,110 - 1,290,939 (+)	forward	mitochondrial matrix family protein, putative	26599	235	0	null	null	null	null	null	mitochondrial matrix
TA18515	Q4UBI5	3	CR940352: 1,305,858 - 1,307,902 (-)	reverse	hypothetical protein, conserved	62108	540	0	null	null	null	protein binding	null	null
TA18555	Q4UBH7	3	CR940352: 1,319,648 - 1,321,681 (+)	forward	GTP-binding protein, putative	47934	424	0	null	null	null	GTP binding	null	null
TA18560	Q4UBH6	3	CR940352: 1,321,897 - 1,322,586 (-)	reverse	hypothetical protein, conserved	24929	215	0	null	null	null	null	mRNA splicing, via spliceosome	spliceosomal complex
TA18565	Q4UBH5	3	CR940352: 1,322,874 - 1,325,537 (+)	forward	hypothetical protein, conserved	58919	515	0	null	null	null	null	null	null
TA18615	Q4UBG5	3	CR940352: 1,337,974 - 1,340,501 (+)	forward	ATP synthase alpha chain heart isoform, mitochondrial precursor, putative	59650	545	0	null	null	3.6.3.14 (H(+)-transporting two-sector ATPase)	ATP binding, hydrolase activity, acting on acid anhydrides, catalyzing transmembrane movement of substances, proton-transporting ATP synthase activity, rotational mechanism, proton-transporting ATPase activity, rotational mechanism	ATP hydrolysis coupled proton transport, ATP metabolic process, ATP synthesis coupled proton transport, proton transport	proton-transporting ATP synthase complex, catalytic core F(1), proton-transporting two-sector ATPase complex, proton-transporting two-sector ATPase complex, catalytic domain
TA18625	Q4UBG3	3	CR940352: 1,343,994 - 1,345,058 (-)	reverse	hypothetical protein	33603	287	1	null	null	null	null	null	null
TA18835	Q4UBC1	3	CR940352: 1,427,037 - 1,428,426 (+)	forward	hypothetical protein	33994	302	2	NN Sum: 3, NN D: .53, HMM Prob: .01	HMM: MSDYSVIFKGTGVFIVLCISLCIMIPVLLV, NN: MSDYSVIFKGTGVFIVLCISLCIMIPVLLVRKVNSN	null	hydrogen ion transmembrane transporter activity, nucleic acid binding	ATP hydrolysis coupled proton transport	proton-transporting V-type ATPase, V0 domain
TA18840	Q4UBC0	3	CR940352: 1,428,792 - 1,429,989 (+)	forward	synaptic glycoprotein sc2, putative	35547	296	6	null	null	null	oxidoreductase activity, acting on the CH-CH group of donors	lipid metabolic process	cytoplasm, integral to membrane
TA18945	Q4UG71	1	tannA_chr01: 259,320 - 259,891 (-)	reverse	peptidylprolyl isomerase, putative	16308	142	0	NN Sum: 4, NN D: .47, HMM Prob: .1	HMM: MIRNFLNFLWNNTSLRFLIINTIIFAMDKVRCA, NN: MIRNFLNFLWNNTSLRFLIINTIIFAMDKVRCA	5.2.1.8 (Peptidylprolyl isomerase)	isomerase activity	null	null
TA18970	Q4UG75	1	tannA_chr01: 267,405 - 269,923 (+)	forward	long-chain-fatty-acid--coa ligase, putative	77021	679	0	null	null	6.2.1.3 (Long-chain-fatty-acid--CoA ligase)	catalytic activity	metabolic process	null
TA19010	Q4UG82	1	tannA_chr01: 286,418 - 288,454 (-)	reverse	protein disulfide isomerase precursor, putative	60081	524	1	NN Sum: 4, NN D: .73, HMM Prob: .25	HMM: MTKFINCKVIIITLLIVIKLYIKPILAG, NN: MTKFINCKVIIITLLIVIKLYIKPILAG	5.3.4.1 (Protein disulfide-isomerase)	null	cell redox homeostasis	null
TA19035	Q4UG87	1	tannA_chr01: 296,992 - 298,169 (+)	forward	GTPase-activating protein, putative	35813	318	0	null	null	null	ARF GTPase activator activity, zinc ion binding	regulation of ARF GTPase activity	null
TA19265	Q4UGC7	1	tannA_chr01: 375,896 - 377,093 (+)	forward	hypothetical protein, conserved	28050	251	5	null	null	null	null	null	null
TA19270	Q4UGC8	1	tannA_chr01: 377,286 - 378,071 (+)	forward	2-cys peroxiredoxin, putative	29116	261	0	null	null	null	antioxidant activity, oxidoreductase activity, peroxiredoxin activity	oxidation-reduction process	null
TA19310	Q4UGD5	1	tannA_chr01: 390,865 - 394,058 (-)	reverse	hypothetical protein	88088	757	0	null	null	null	7S RNA binding	SRP-dependent cotranslational protein targeting to membrane	signal recognition particle
TA19315	Q4UGD6	1	tannA_chr01: 394,558 - 395,291 (+)	forward	proteasome subunit beta type 2, putative	24309	212	0	null	null	3.4.25.1 (Proteasome endopeptidase complex)	threonine-type endopeptidase activity	proteolysis involved in cellular protein catabolic process	proteasome core complex
TA19320	Q4UGD7	1	tannA_chr01: 395,448 - 396,493 (-)	reverse	prohibitin, putative	31180	277	0	NN Sum: 2, NN D: .41, HMM Prob: .89	HMM: MSQIPVDKFAKLVTGAGSALLLLGSGAW, NN: MSQIPVDKFAKLVTGAGSALLLLGSGAW	null	null	null	null
TA19380	Q4UGE7	1	tannA_chr01: 410,395 - 410,994 (-)	reverse	60S ribosomal protein l13, putative	22575	199	0	null	null	null	structural constituent of ribosome	translation	intracellular, ribosome
TA19385	Q4UGE8	1	tannA_chr01: 411,601 - 412,044 (+)	forward	40s ribosomal protein s16, putative	16466	147	0	NN Sum: 0, NN D: .15, HMM Prob: .64	HMM: MVSNSSKSQKVQTFGRKKRAVCVALCTSGTGVVRVNGR, NN: MVSNSSKSQKVQTFGRKKRAVCVALCTSGTGVVRVNGR	null	structural constituent of ribosome	translation	intracellular, ribosome
TA19395	Q4UGE9	1	tannA_chr01: 412,085 - 413,209 (-)	reverse	ATP synthase gamma chain, mitochondrial precursor, putative	35281	314	0	null	null	3.6.3.14 (H(+)-transporting two-sector ATPase)	proton-transporting ATP synthase activity, rotational mechanism, proton-transporting ATPase activity, rotational mechanism	ATP synthesis coupled proton transport	proton-transporting ATP synthase complex, catalytic core F(1)
TA19430	Q4UGF6	1	tannA_chr01: 424,159 - 425,165 (-)	reverse	succinate dehydrogenase [ubiquinone] iron-sulfur protein, putative	31679	277	0	null	null	1.3.5.1 (Succinate dehydrogenase (ubiquinone)); 1.3.99.1 (Succinate dehydrogenase)	electron carrier activity, iron-sulfur cluster binding, oxidoreductase activity	oxidation-reduction process, tricarboxylic acid cycle	null
TA19515	Q4UGH0	1	tannA_chr01: 454,942 - 468,601 (+)	forward	ubiquitin-protein ligase 1, putative	504311	4418	0	null	null	null	acid-amino acid ligase activity	cellular protein modification process	intracellular
TA19545	Q4UGH6	1	tannA_chr01: 477,485 - 481,012 (-)	reverse	eukaryotic translation initiation factor 3 subunit 10, putative	130165	1110	0	null	null	null	null	null	null
TA19585	Q4UGI2	1	tannA_chr01: 491,106 - 493,199 (-)	reverse	chaperonin containing tcp-1 delta subunit, putative	57652	531	0	null	null	null	ATP binding, unfolded protein binding	cellular protein metabolic process, protein folding	null
TA19600	Q4UGI5	1	tannA_chr01: 502,179 - 503,068 (-)	reverse	cyclophilin 1, putative	25710	228	0	NN Sum: 2, NN D: .52, HMM Prob: .37	HMM: MHLRQNIKLLCLVYQLFFYSSCL, NN: MHLRQNIKLLCLVYQLFFYSSCL	5.2.1.8 (Peptidylprolyl isomerase)	peptidyl-prolyl cis-trans isomerase activity	protein folding	null
TA19685	Q4UGK0	1	tannA_chr01: 549,706 - 550,446 (-)	reverse	hypothetical protein	28498	246	0	NN Sum: 4, NN D: .77, HMM Prob: .93	HMM: MNVILKTLYLVFSCFLVESQGV, NN: MNVILKTLYLVFSCFLVESQGV	null	null	null	null
TA19690	Q4UGK1	1	tannA_chr01: 551,087 - 552,756 (+)	forward	dihydrolipoamide succinyltransferase component of 2-oxoglutarate dehydrogenase complex, mitochondrial precursor, putative	50450	457	0	null	null	2.3.1.61 (Dihydrolipoyllysine-residue succinyltransferase)	dihydrolipoyllysine-residue succinyltransferase activity, transferase activity, transferring acyl groups	metabolic process, tricarboxylic acid cycle	oxoglutarate dehydrogenase complex
TA19720	Q4UFZ0	1	tannA_chr01: 100,361 - 102,153 (-)	reverse	hypothetical protein, conserved	50599	435	1	null	null	null	null	null	null
TA19735	Q4UFZ3	1	tannA_chr01: 107,135 - 108,199 (+)	forward	DNA-directed RNA polymerase ii, putative	39649	354	0	null	null	2.7.7.6 (DNA-directed RNA polymerase)	DNA binding, DNA-directed RNA polymerase activity, protein dimerization activity	transcription, DNA-dependent	null
TA19800	Q4UG06	1	tannA_chr01: 130,338 - 131,795 (+)	forward	hexokinase 1, putative	53977	485	0	null	null	2.7.1.1 (Hexokinase)	ATP binding, phosphotransferase activity, alcohol group as acceptor	carbohydrate metabolic process	null
TA19860	Q4UG17	1	tannA_chr01: 148,999 - 150,831 (-)	reverse	DEAD box RNA helicase, putative	56506	501	0	null	null	null	ATP binding, ATP-dependent helicase activity, helicase activity, nucleic acid binding	null	null
TA20050	Q4UG55	1	tannA_chr01: 228,136 - 231,419 (-)	reverse	protein transport protein sec24-like, putative	100340	905	0	null	null	null	zinc ion binding	ER to Golgi vesicle-mediated transport, intracellular protein transport	COPII vesicle coat
TA20060	Q4UG57	1	tannA_chr01: 234,635 - 235,768 (+)	forward	fructose-bisphosphate aldolase 2, putative	42084	377	0	null	null	4.1.2.13 (Fructose-bisphosphate aldolase)	fructose-bisphosphate aldolase activity	glycolysis	null
TA20200	Q4UHB7	1	tannA_chr01: 1,177,856 - 1,179,012 (+)	forward	proteasome subunit alpha type 5-2, putative	28178	254	0	null	null	3.4.25.1 (Proteasome endopeptidase complex)	endopeptidase activity, threonine-type endopeptidase activity	proteolysis involved in cellular protein catabolic process, ubiquitin-dependent protein catabolic process	proteasome core complex, proteasome core complex, alpha-subunit complex
TA20265	Q4UHA4	1	tannA_chr01: 1,137,725 - 1,138,246 (+)	forward	60S ribosomal protein l3, putative	19534	173	0	null	null	null	structural constituent of ribosome	translation	intracellular, ribosome
TA20270	Q4UHA3	1	tannA_chr01: 1,136,368 - 1,136,979 (+)	forward	60S ribosomal protein l3, putative	22984	203	0	null	null	null	structural constituent of ribosome	translation	intracellular, ribosome
TA20405	Q4UH76	1	tannA_chr01: 1,074,358 - 1,076,914 (-)	reverse	elongation factor 2, putative	92056	825	0	null	null	null	GTP binding, GTPase activity	null	null
TA20445	Q4UH68	1	tannA_chr01: 1,060,232 - 1,064,155 (+)	forward	long-chain-fatty-acid--coa ligase 5, putative	118776	1034	0	null	null	6.2.1.3 (Long-chain-fatty-acid--CoA ligase)	aminomethyltransferase activity, catalytic activity	glycine catabolic process, metabolic process	cytoplasm
TA20455	Q4UH66	1	tannA_chr01: 1,057,563 - 1,058,907 (-)	reverse	hypothetical protein	42328	379	0	null	null	null	null	null	null
TA20460	Q4UH65	1	tannA_chr01: 1,055,166 - 1,057,447 (+)	forward	tryptophanyl-trna synthetase, putative	66206	577	0	null	null	6.1.1.2 (Tryptophan--tRNA ligase)	ATP binding, aminoacyl-tRNA ligase activity, nucleotide binding, tryptophan-tRNA ligase activity	tRNA aminoacylation for protein translation, tryptophanyl-tRNA aminoacylation	cytoplasm
TA20480	Q4UH61	1	tannA_chr01: 1,046,643 - 1,048,414 (-)	reverse	Ankyrin repeat protein, putative	57153	508	0	null	null	null	protein binding	null	null
TA20510	Q4UH55	1	tannA_chr01: 1,034,056 - 1,034,617 (+)	forward	ubiquitin-conjugating enzyme e2, putative	17139	152	0	null	null	6.3.2.19 (Ubiquitin--protein ligase)	acid-amino acid ligase activity	null	null
TA20515	Q4UH54	1	tannA_chr01: 1,030,327 - 1,033,738 (-)	reverse	DNA replication licensing factor Mcm2, putative	114670	1019	0	null	null	null	ATP binding, DNA binding, nucleoside-triphosphatase activity, nucleotide binding	DNA replication	null
TA20535	Q4UH50	1	tannA_chr01: 1,024,787 - 1,027,582 (+)	forward	peptidylprolyl isomerase-like protein, putative	80410	711	0	null	null	null	protein binding	null	null
TA20545	Q4UH48	1	tannA_chr01: 1,022,436 - 1,022,967 (+)	forward	ribosomal protein s15, putative	17127	151	0	null	null	null	structural constituent of ribosome	translation	intracellular, ribosome
TA20580	Q4UH41	1	tannA_chr01: 1,008,759 - 1,010,306 (-)	reverse	ribonucleoprotein, putative	57771	515	0	null	null	null	nucleic acid binding, protein binding	null	null
TA20590	Q4UH39	1	tannA_chr01: 1,002,319 - 1,004,300 (-)	reverse	phosphoenolpyruvate carboxykinase, putative	64790	580	0	null	null	4.1.1.49 (Phosphoenolpyruvate carboxykinase (ATP))	ATP binding, phosphoenolpyruvate carboxykinase (ATP) activity, phosphoenolpyruvate carboxykinase activity, purine nucleotide binding	gluconeogenesis	null
TA20610	Q4UH35	1	tannA_chr01: 993,269 - 995,185 (+)	forward	conserved protein with kelch domain, putative	64242	562	0	null	null	null	protein binding	protein homooligomerization	null
TA20640	Q4UH29	1	tannA_chr01: 964,104 - 967,223 (-)	reverse	HSP70 chaperone, putative	116792	1039	0	NN Sum: 4, NN D: .63, HMM Prob: .2	HMM: MTILNNFCIIIFILLVRRFRHSL, NN: MTILNNFCIIIFILLVRRFRHSL	null	null	null	null
TA20655	Q4UH26	1	tannA_chr01: 957,304 - 957,931 (+)	forward	conserved protein, thioredoxin-like	19465	176	0	null	null	null	null	null	null
TA20715	Q4UH14	1	tannA_chr01: 930,465 - 932,855 (-)	reverse	glycyl-trna synthetase, putative	91255	796	0	null	null	6.1.1.14 (Glycine--tRNA ligase)	ATP binding, aminoacyl-tRNA ligase activity, glycine-tRNA ligase activity, nucleotide binding	glycyl-tRNA aminoacylation, tRNA aminoacylation for protein translation	cytoplasm
TA20800	Q4UGZ5	1	tannA_chr01: 860,332 - 865,488 (-)	reverse	hypothetical protein	175887	1574	0	null	null	null	null	null	null
TA20850	Q4UGY5	1	tannA_chr01: 836,276 - 836,809 (-)	reverse	ribosomal protein l6, putative	19916	177	0	null	null	null	rRNA binding, structural constituent of ribosome	translation	ribosome
TA20900	Q4UGX5	1	tannA_chr01: 812,057 - 813,021 (-)	reverse	acidic leucine-rich nuclear phosphoprotein 32 family, putative	31245	273	0	null	null	null	null	null	null
TA20910	Q4UGX3	1	tannA_chr01: 807,485 - 810,494 (+)	forward	aminopeptidase n, putative	111553	973	0	null	null	3.4.11.- (Aminopeptidases.); 3.4.11.2 (Membrane alanyl aminopeptidase)	metallopeptidase activity, zinc ion binding	null	null
TA20940	Q4UGW7	1	tannA_chr01: 793,556 - 795,337 (-)	reverse	at4g32520/f8b4_220	56121	503	1	NN Sum: 4, NN D: .84, HMM Prob: .61	HMM: MIKICKKSSIFIFFIVFVFNLVFTF, NN: MIKICKKSSIFIFFIVFVFNLVFTF	2.1.2.1 (Glycine hydroxymethyltransferase)	glycine hydroxymethyltransferase activity	L-serine metabolic process, glycine metabolic process	null
TA20945	Q4UGW6	1	tannA_chr01: 791,374 - 793,302 (-)	reverse	ATP synthase beta chain, mitochondrial precursor, putative	63123	583	0	null	null	3.6.3.14 (H(+)-transporting two-sector ATPase)	ATP binding, hydrogen-exporting ATPase activity, phosphorylative mechanism, hydrolase activity, acting on acid anhydrides, catalyzing transmembrane movement of substances, nucleoside-triphosphatase activity, nucleotide binding, proton-transporting ATP synthase activity, rotational mechanism, proton-	ATP hydrolysis coupled proton transport, ATP metabolic process, ATP synthesis coupled proton transport, proton transport	proton-transporting ATP synthase complex, catalytic core F(1), proton-transporting two-sector ATPase complex, proton-transporting two-sector ATPase complex, catalytic domain
TA20975	Q4UGW1	1	tannA_chr01: 775,859 - 776,749 (+)	forward	deoxyuridine 5'-triphosphate nucleotidohydrolase, putative	23124	203	0	null	null	3.6.1.23 (dUTP diphosphatase)	hydrolase activity	dUTP metabolic process	null
TA20980	Q4UGW0	1	tannA_chr01: 772,700 - 775,703 (+)	forward	proline-rich hypothetical protein	111097	989	0	NN Sum: 4, NN D: .83, HMM Prob: 1	HMM: MRLLLLSIVLLSILKISHAS, NN: MRLLLLSIVLLSILKISHAS	null	null	null	null
TA21000	Q4UGV6	1	tannA_chr01: 767,949 - 768,350 (-)	reverse	small nuclear ribonucleoprotein f, putative	10070	91	0	null	null	null	null	RNA processing	nucleus
TA21055	Q4UGU5	1	tannA_chr01: 749,800 - 751,211 (+)	forward	proliferation-associated protein 2g4, putative	44841	402	1	null	null	null	null	cellular process	null
TA21110	Q4UGT4	1	tannA_chr01: 729,162 - 729,794 (-)	reverse	60S ribosomal protein l11a, putative	19757	171	0	null	null	null	structural constituent of ribosome	translation	intracellular, ribosome
TA21115	Q4UGT3	1	tannA_chr01: 728,217 - 728,681 (-)	reverse	ribosomal protein s18, putative	17512	154	0	null	null	null	RNA binding, nucleic acid binding, structural constituent of ribosome	translation	intracellular, ribosome
TA21180	Q4UGS1	1	tannA_chr01: 706,890 - 708,672 (-)	reverse	hypothetical protein	51585	442	0	null	null	null	null	null	null
TA21190	Q4UGR9	1	tannA_chr01: 703,514 - 705,298 (+)	forward	eukaryotic translation initiation factor 2 gamma subunit, putative	50664	462	0	null	null	null	GTP binding, GTPase activity	null	null
TA21260	Q4UGQ5	1	tannA_chr01: 675,438 - 676,082 (-)	reverse	glutaredoxin, putative	17678	151	0	NN Sum: 4, NN D: .77, HMM Prob: .95	HMM: MASLSYLFYLTSLFFLGILQPSHSR, NN: MASLSYLFYLTSLFFLGILQPSHSR	null	electron carrier activity, protein disulfide oxidoreductase activity	cell redox homeostasis	null
TA21290	Q4UGP9	1	tannA_chr01: 663,703 - 664,128 (-)	reverse	hypothetical protein	16158	141	0	null	null	null	null	null	null
TA21330	Q4UGP1	1	tannA_chr01: 648,837 - 650,767 (-)	reverse	glycerol-3-phosphate dehydrogenase (gpdh), putative	41851	380	0	null	null	1.1.1.8 (Glycerol-3-phosphate dehydrogenase (NAD(+)))	NAD binding, glycerol-3-phosphate dehydrogenase [NAD+] activity, oxidoreductase activity, acting on CH-OH group of donors, oxidoreductase activity, acting on the CH-OH group of donors, NAD or NADP as acceptor, protein homodimerization activity	carbohydrate metabolic process, glycerol-3-phosphate catabolic process, glycerol-3-phosphate metabolic process, oxidation-reduction process	cytoplasm, glycerol-3-phosphate dehydrogenase complex
TA21355	Q4UGN6	1	tannA_chr01: 639,141 - 640,070 (-)	reverse	ribosomal phosphoprotein P0, putative	33856	309	0	null	null	null	structural constituent of ribosome	ribosome biogenesis, translational elongation	intracellular, ribosome
TA21360	Q4UGN5	1	tannA_chr01: 638,418 - 638,657 (-)	reverse	60S ribosomal protein L38, putative	9002	79	0	null	null	null	structural constituent of ribosome	translation	intracellular, ribosome
TA21405	Q4UGM6	1	tannA_chr01: 624,645 - 626,422 (+)	forward	226S proteasome regulatory particle, putative	47005	419	0	null	null	null	ATP binding, hydrolase activity, nucleoside-triphosphatase activity, nucleotide binding	protein catabolic process	cytoplasm
TA21430	Q4UGM1	1	tannA_chr01: 607,587 - 612,237 (-)	reverse	importin (karyopherin) beta, putative	148076	1312	0	null	null	null	binding	null	null
TA21445	Q4UGL8	1	tannA_chr01: 602,328 - 603,569 (+)	forward	GTP-binding protein, putative	40788	366	0	null	null	null	GTP binding	null	null
TA21460	Q4UGL5	1	tannA_chr01: 597,259 - 597,892 (+)	forward	p23 (translationally controlled tumor protein homolog), putative	19851	173	0	null	null	null	null	null	null
