# Supplementary material for: Cell Cycle-Dependent Phosphorylation of Theileria annulata Schizont Surface Proteins
Source: PLoS One. 2014 Jul 31;9(7):e103821. doi: 10.1371/journal.pone.0103821 (PMC4117643; doi:10.1371/journal.pone.0103821)
Supplement: Table S2 — List of all T. annulata proteins detected only from mitotic or S-phase synchronized samples. (XLSX) [file pone.0103821.s009.xlsx]

## Sheet: Mitosis_only_proteins
only detected in	[Gene ID]	[UniProt ID]	[Chromosome]	[Genomic Location]	[Gene Strand]	[Gene Type]	[# Exons]	[Transcript Length]	[CDS Length]	[Is Pseudo]	[Product Description]	[Molecular Weight]	[Protein Length]	[# TM Domains]	[SignalP Scores]	[SignalP Peptide]	[EC Numbers]	[Annotated GO Function]	[Annotated GO Process]	[Annotated GO Component]	[Predicted GO Function]	[Predicted GO Process]	[Predicted GO Component]
Mitosis	TA02485	Q4UD00	3	CR940352: 126,075 - 127,496 (-)	reverse	protein coding	1	1422	1422	No	hexose transporter (HT1 homologue), putative	51757	473	12	NN Sum: 4, NN D: .68, HMM Prob: .98	HMM: MKVKASIPLIAGASIGALGALCFGLTSAA, NN: MKVKASIPLIAGASIGALGALCFGLTSAA	null	null	null	null	transmembrane transporter activity	transmembrane transport	integral to membrane
Mitosis	TA17225	Q4UAQ2	4	CR940353: 79,079 - 80,773 (+)	forward	protein coding	7	1191	1191	No	26s protease regulatory subunit, putative	44741	396	0	null	null	3.6.4.8 (Proteasome ATPase)	null	null	null	ATP binding, hydrolase activity, nucleoside-triphosphatase activity, nucleotide binding	protein catabolic process	cytoplasm
Mitosis	TA17491	Q4UD65	1	tannA_chr01: 2,621,127 - 2,624,742 (+)	forward	protein coding	1	3616	3615	No	SfiI-fragment related sub-telomeric hypothetical protein family member, putative	137299	1204	0	null	null	null	null	null	null	null	null	null

## Sheet: S-phase_only_proteins
[Gene ID]	[Organism]	[UniProt ID]	[Product Description]	[Molecular Weight]	[Protein Length]	[# TM Domains]	[SignalP Scores]	[SignalP Peptide]	[EC Numbers]	[Predicted GO Function]	[Predicted GO Process]	[Predicted GO Component]
TA02500	T. annulata strain Ankara	Q4UD03	centrin, putative	20025	175	0	null	null	null	calcium ion binding	null	null
TA02525	T. annulata strain Ankara	Q4UD08	40S ribosomal protein S27, putative	9128	82	0	null	null	null	structural constituent of ribosome	translation	intracellular, ribosome
TA02565	T. annulata strain Ankara	Q4UD16	transport protein (SEC13 homologue), putative	34889	318	0	null	null	null	protein binding	null	null
TA02645	T. annulata strain Ankara	Q4UD32	ubiquitin-conjugating enzyme (MMS homologue), putative	16058	140	0	null	null	null	acid-amino acid ligase activity	null	null
TA03790	T. annulata strain Ankara	Q4UCE4	U2 snRNP auxiliary factor, putative	27824	236	0	null	null	null	nucleic acid binding, zinc ion binding	null	null
TA06335	T. annulata strain Ankara	Q4UIA0	proteasome subunit beta 7, putative	29744	271	0	null	null	3.4.25.1 (Proteasome endopeptidase complex)	threonine-type endopeptidase activity	proteolysis involved in cellular protein catabolic process	proteasome core complex
TA08210	T. annulata strain Ankara	Q4U9R8	26S proteasome regulatory subunit, putative	49679	425	0	null	null	null	protein binding	null	null
TA08590	T. annulata strain Ankara	Q4U9J9	triosephosphate isomerase, putative	37581	329	0	null	null	5.3.1.1 (Triose-phosphate isomerase)	triose-phosphate isomerase activity	metabolic process	null
TA08650	T. annulata strain Ankara	Q4U9I8	hypothetical protein, conserved	105668	918	0	null	null	3.6.5.- (Acting on GTP; involved in cellular and subcellular movement.)	hydrolase activity, acting on acid anhydrides	null	null
TA09310	T. annulata strain Ankara	Q4UAE5	26S proteasome ATPase subunit, putative	50976	448	0	null	null	null	ATP binding, hydrolase activity, nucleoside-triphosphatase activity, nucleotide binding	protein catabolic process	cytoplasm
TA09710	T. annulata strain Ankara	Q4UJ52	hypothetical protein, conserved	89301	732	0	null	null	null	nucleic acid binding	null	null
TA09855	T. annulata strain Ankara	Q4U8N5	microtubule-associated protein (YTM1 homologue), putative	48480	433	0	null	null	null	protein binding	null	null
TA10735	T. annulata strain Ankara	Q4U945	GATA-specific transcription factor, putative	64119	547	1	null	null	null	sequence-specific DNA binding, sequence-specific DNA binding transcription factor activity, zinc ion binding	regulation of transcription, DNA-dependent	null
TA11220	T. annulata strain Ankara	Q4U8J4	RNAse L inhibitor protein, putative	71431	636	0	null	null	null	ATP binding, ATPase activity, electron carrier activity, iron-sulfur cluster binding, nucleoside-triphosphatase activity, nucleotide binding	null	null
TA12270	T. annulata strain Ankara	Q4UDX8	hypothetical protein	40914	346	0	null	null	null	null	null	null
TA12845	T. annulata strain Ankara	Q4UE81	eukaryotic translation initiation factor 3, subunit 6, putative	62997	537	0	null	null	null	protein binding	null	null
TA13230	T. annulata strain Ankara	Q4UEF1	hypothetical protein, conserved	62483	555	0	null	null	null	protein binding	null	null
TA14765	T. annulata strain Ankara	Q4UF78	hypothetical protein	21027	185	0	NN Sum: 4, NN D: .8, HMM Prob: .95	HMM: MKNHYTLSLYYIFSLFLIESVFAN, NN: MKNHYTLSLYYIFSLFLIESVFAN	null	null	null	null
TA15730	T. annulata strain Ankara	Q4UFN1	hypothetical protein, conserved	172053	1477	0	null	null	null	null	null	null
TA15990	T. annulata strain Ankara	Q4UDG7	u6 snrna-associated sm-like protein Lsm3, putative	10643	94	0	null	null	null	null	null	null
TA17395	T. annulata strain Ankara	Q4UAU5	multiprotein bridging factor (type 1), putative	16454	145	0	null	null	null	DNA binding, sequence-specific DNA binding	null	null
TA17980	T. annulata strain Ankara	Q4UB53	u6 snrna-associated sm-like protein, putative	9599	87	0	null	null	null	null	null	null
TA18225	T. annulata strain Ankara	Q4UB08	eukaryotic translation initiation factor 3 subunit 7, putative	68572	596	0	null	null	null	translation initiation factor activity	translational initiation	null
TA18560	T. annulata strain Ankara	Q4UBH6	hypothetical protein, conserved	24929	215	0	null	null	null	null	mRNA splicing, via spliceosome	spliceosomal complex
TA18625	T. annulata strain Ankara	Q4UBG3	hypothetical protein	33603	287	1	null	null	null	null	null	null
TA19265	T. annulata strain Ankara	Q4UGC7	hypothetical protein, conserved	28050	251	5	null	null	null	null	null	null
TA19310	T. annulata strain Ankara	Q4UGD5	hypothetical protein	88088	757	0	null	null	null	7S RNA binding	SRP-dependent cotranslational protein targeting to membrane	signal recognition particle
TA19315	T. annulata strain Ankara	Q4UGD6	proteasome subunit beta type 2, putative	24309	212	0	null	null	3.4.25.1 (Proteasome endopeptidase complex)	threonine-type endopeptidase activity	proteolysis involved in cellular protein catabolic process	proteasome core complex
TA19395	T. annulata strain Ankara	Q4UGE9	ATP synthase gamma chain, mitochondrial precursor, putative	35281	314	0	null	null	3.6.3.14 (H(+)-transporting two-sector ATPase)	proton-transporting ATP synthase activity, rotational mechanism, proton-transporting ATPase activity, rotational mechanism	ATP synthesis coupled proton transport	proton-transporting ATP synthase complex, catalytic core F(1)
TA19860	T. annulata strain Ankara	Q4UG17	DEAD box RNA helicase, putative	56506	501	0	null	null	null	ATP binding, ATP-dependent helicase activity, helicase activity, nucleic acid binding	null	null
TA20510	T. annulata strain Ankara	Q4UH55	ubiquitin-conjugating enzyme e2, putative	17139	152	0	null	null	6.3.2.19 (Ubiquitin--protein ligase)	acid-amino acid ligase activity	null	null
TA21000	T. annulata strain Ankara	Q4UGV6	small nuclear ribonucleoprotein f, putative	10070	91	0	null	null	null	null	RNA processing	nucleus
