# Supplementary material for: Cell Cycle-Dependent Phosphorylation of Theileria annulata Schizont Surface Proteins
Source: PLoS One. 2014 Jul 31;9(7):e103821. doi: 10.1371/journal.pone.0103821 (PMC4117643; doi:10.1371/journal.pone.0103821)
Supplement: Table S3 — List of all T. annulata proteins for which the relative abundance could be compared between all six samples (p<0.05; Progenesis). (XLSX) [file pone.0103821.s010.xlsx]

## Sheet: Sheet1
Accession	Peptide count	Peptides used for quantitation	Confidence score	Anova (p)	Max fold change	Highest mean condition	Lowest mean condition	Description	location	length	TOPep_Count
TA04450	48	45	5894.57	0.0236524	1.39696	Mitosis	S-Phase	protein disulphide isomerase, putative	CR940352:877893-879796(+)	538	33
TA04840	13	13	1465.81	0.0275034	2.20074	S-Phase	Mitosis	60S ribosomal L34 protein, putative	CR940352:1070683-1071223(+)	138	5
TA05300	2	2	199.71	0.00786531	1.96189	Mitosis	S-Phase	polyphosphoinositol binding protein, putative	CR940352:261876-263079(-)	312	23
TA05395	19	16	2139.06	0.045145	3.94127	Mitosis	S-Phase	histone H3, putative	CR940352:304129-304539(+)	136	6
TA05730	2	2	182.09	0.0171882	41.3009	S-Phase	Mitosis	hypothetical protein, conserved	tannA_chr01:1698055-1699107(-)	301	22
TA06470	24	23	2837.73	0.00763902	1.24867	Mitosis	S-Phase	chaperone protein (HSP90 homologue), putative	tannA_chr01:1976048-1979014(-)	988	61
TA06545	23	22	2651.57	0.00221932	1.41886	S-Phase	Mitosis	polyadenylate (poly(A)) binding protein, putative	tannA_chr01:2002874-2004868(-)	664	35
TA06650	7	6	607.1	0.043124	1.50888	S-Phase	Mitosis	60S ribosomal protein L35, putative	tannA_chr01:2037968-2038683(+)	142	9
TA06960	5	4	492.54	0.0311827	1.43275	Mitosis	S-Phase	myosin, putative	tannA_chr01:1634425-1641370(-)	1445	79
TA07290	22	19	2769.57	0.0111626	1.73546	Mitosis	S-Phase	histone H2B (variant 1), putative	CR940353:144703-145074(+)	123	9
TA07390	12	11	1483.44	0.00876596	1.56958	S-Phase	Mitosis	60S ribosomal protein L36, putative	CR940353:477059-477439(-)	115	7
TA07840	47	42	5841.16	0.00458249	7.18877	Mitosis	S-Phase	histone H3, putative	CR940353:641086-641496(-)	136	6
TA07845	22	22	2336.45	0.00896432	3.50881	Mitosis	S-Phase	histone H2A, putative	CR940353:642630-643013(+)	127	6
TA08425	15	14	1620.81	0.0212477	1.19411	S-Phase	Mitosis	p104: Theileria parva microneme-rhoptry antigen, putative	CR940353:876415-879096(+)	893	53
TA09185	4	4	393.84	0.0490361	1.30748	Mitosis	S-Phase	structure-specific recognition protein (SSRP) 1, putative	CR940353:230621-233061(+)	490	36
TA10535	46	41	4888.79	0.00741344	4.6326	Mitosis	S-Phase	histone H4, putative	CR940353:1345977-1346288(+)	103	6
TA11565	14	14	1474.08	0.0491716	1.19588	Mitosis	S-Phase	cysteine proteinase, putative	CR940348:1685503-1686744(+)	413	27
TA11570	6	6	594.07	0.0304455	1.28422	Mitosis	S-Phase	ADP/ATP transporter, putatve	CR940348:1684016-1684921(+)	301	21
TA13560	2	2	198.03	0.00474131	1.26939	S-Phase	Mitosis	centromere/microtubule binding protein, putative	CR940348:962021-963522(-)	420	24
TA14155	19	17	2392.68	0.0135908	3.11625	Mitosis	S-Phase	histone H2A variant, putative	CR940348:754392-755138(+)	152	9
TA15065	8	7	875.04	0.0143706	2.01645	S-Phase	Mitosis	ribosomal protein S2, putative	CR940348:417880-418794(-)	253	20
TA15200	11	10	1273.64	0.0119829	1.27255	S-Phase	Mitosis	60S ribosomal subunit protein L18, putative	CR940348:365404-366290(+)	222	9
TA16000	13	13	1684.97	0.0117277	1.33417	S-Phase	Mitosis	40S ribosomal protein S8, putative	CR940348:49046-49760(-)	184	9
TA16405	5	5	592.36	0.0219095	1.3053	S-Phase	Mitosis	40S ribosomal protein S26e, putative	tannA_chr01:2069398-2069799(-)	114	7
TA17715	9	9	922.14	0.0427732	1.37174	S-Phase	Mitosis	60S ribosomal protein l25, putative	CR940352:1486928-1487527(+)	152	7
TA18050	6	6	684.31	0.0238131	1.52866	S-Phase	Mitosis	60S ribosomal protein l35a, putative	CR940352:1271723-1272197(-)	117	7
TA19385	8	8	794.33	0.0472799	1.47917	S-Phase	Mitosis	40s ribosomal protein s16, putative	tannA_chr01:411601-412044(+)	147	11
TA19430	2	2	199.83	0.0224416	1.72915	Mitosis	S-Phase	succinate dehydrogenase [ubiquinone] iron-sulfur protein, putative	tannA_chr01:424159-425165(-)	277	17
TA20545	12	12	1555.8	0.0156672	1.20675	S-Phase	Mitosis	ribosomal protein s15, putative	tannA_chr01:1022436-1022967(+)	151	11
TA20945	12	8	1195.4	0.0285953	1.71837	Mitosis	S-Phase	ATP synthase beta chain, mitochondrial precursor, putative	tannA_chr01:791374-793302(-)	583	35
TA21110	8	8	977.56	0.0220942	1.93212	S-Phase	Mitosis	60S ribosomal protein l11a, putative	tannA_chr01:729162-729794(-)	171	8
TA21360	6	6	787.99	0.0191972	1.30488	S-Phase	Mitosis	60S ribosomal protein L38, putative	tannA_chr01:638418-638657(-)	79	5
