# Supplementary material for: Cell Cycle-Dependent Phosphorylation of Theileria annulata Schizont Surface Proteins
Source: PLoS One. 2014 Jul 31;9(7):e103821. doi: 10.1371/journal.pone.0103821 (PMC4117643; doi:10.1371/journal.pone.0103821)
Supplement: Table S4 — List of all phosphoepitopes detected, with the corresponding protein ID and description (“Global” analysis and TiO2 enriched samples). One peptide hit proteins were also included and are indicated in the list. (XLSX) [file pone.0103821.s011.xlsx]

## Sheet: Sheet2
Accession	Product Description	Phosphorylated epitopes	Peptide counts	[Genomic Location]	[Gene Type]	[Molecular Weight]	[Protein Length]	[# TM Domains]	[SignalP Scores]	[SignalP Peptide]	[EC Numbers]	[Predicted GO Function]	[Predicted GO Process]	[Predicted GO Component]
TA02495	hypothetical protein	RGSAQFNQSK	2	CR940352: 118,251 - 121,631 (+)	protein coding	129438	1126	0	null	null	null	zinc ion binding	null	null
TA02535	60S ribosomal L24 protein, putative	SFDNSKSHQPTTSK	19	CR940352: 104,360 - 105,038 (+)	protein coding	17899	155	0	null	null	null	null	null	null
TA02550	glycogen synthase kinase, putative	GDWSVSYICSR	10	CR940352: 93,868 - 95,179 (-)	protein coding	44428	387	0	null	null	2.7.1.37 (2.7.11.12, 2.7.11.13, 2.7.11.21, 2.7.11.22, 2.7.11.24, 2.7.11.25,2.7.11.30 and 2.7.12.1); 2.7.11.1 (Non-specific serine/threonine protein kinase)	ATP binding, protein kinase activity, transferase activity, transferring phosphorus-containing groups	protein phosphorylation	null
TA03360	hypothetical protein, conserved	KTASTISVPNSLESKKK	1	CR940352: 426,764 - 427,730 (-)	protein coding	35027	300	0	null	null	null	null	null	null
TA03380	splicing factor subunit, putative	ADSDSDEETTESRVTKGK	2	CR940352: 432,976 - 437,005 (+)	protein coding	126364	1108	0	null	null	null	binding, protein binding	null	null
TA03495	hypothetical protein, conserved	SNLGSGVLESNLSPK, LNSNISSPVNVPTTK	2	CR940352: 482,959 - 488,148 (-)	protein coding	195436	1729	2	null	null	null	actin binding, protein binding	actin cytoskeleton organization, cellular component organization	null
TA03570	hypothetical protein	GKKEELKYPCSPR	3	CR940352: 531,443 - 533,974 (-)	protein coding	84754	737	0	null	null	null	null	null	null
TA03650	hypothetical protein	LNKIAVVTKSGESVTNSR	3	CR940352: 163,140 - 166,386 (-)	protein coding	118004	1071	0	null	null	null	null	null	null
TA04205	RhoGAP protein, putative	RLIEDKSPRNDSINLSDTHSN	1	CR940352: 198,323 - 201,029 (+)	protein coding	58388	500	0	null	null	null	null	signal transduction	intracellular
TA05085	RNA helicase, putative	RNDSPKSFSPQGR	2	CR940352: 1,163,502 - 1,166,639 (+)	protein coding	110506	976	0	null	null	null	ATP binding, ATP-dependent helicase activity, helicase activity, nucleic acid binding	null	null
TA05145	hypothetical protein, conserved	IDSSKTLPLIDR	4	CR940352: 1,187,193 - 1,189,155 (+)	protein coding	62523	550	10	null	null	null	null	transmembrane transport	integral to membrane
TA05190	hypothetical protein	KSLILCDIILSIDDKN	1	CR940352: 1,206,156 - 1,210,602 (+)	protein coding	159464	1375	2	null	null	null	protein binding	null	null
TA05215	hypothetical protein, conserved	KSFSDVRLAKI	1	CR940352: 1,216,686 - 1,222,033 (+)	protein coding	158486	1365	1	null	null	null	null	null	null
TA05455	ABC transporter, putative	VSISPECLSPSNQR	2	CR940352: 324,983 - 330,525 (+)	protein coding	190076	1652	9	null	null	null	ATP binding, ATPase activity, ATPase activity, coupled to transmembrane movement of substances, nucleoside-triphosphatase activity, nucleotide binding	transmembrane transport, transport	integral to membrane
TA05850	hypothetical protein, conserved	SSEQLEEKTQSQVFENVPEESTANAR	16	tannA_chr01: 1,749,742 - 1,750,902 (+)	protein coding	43243	386	0	null	null	null	null	null	null
TA06105	SNF2-family protein (chromodomain-helicase-DNA-binding protein 1 homologue), putative	AKDTGTIETDDYSDDEADADFQPR	8	tannA_chr01: 1,849,537 - 1,854,987 (+)	protein coding	208902	1816	0	null	null	null	ATP binding, DNA binding, helicase activity, nucleic acid binding	null	nucleus
TA06395	hypothetical protein, conserved	YVLAASGLHESSCNSTPR	7	tannA_chr01: 1,942,712 - 1,946,688 (-)	protein coding	140931	1296	0	NN Sum: 2, NN D: .39, HMM Prob: .65	HMM: MKGFGVFSPCSATSRYVLAA, NN: MKGFGVFSPCSATSRYVLAA	null	protein binding	null	null
TA06545	polyadenylate (poly(A)) binding protein, putative	SFEPHSR	23	tannA_chr01: 2,002,874 - 2,004,868 (-)	protein coding	74309	664	0	null	null	null	RNA binding, nucleic acid binding	null	null
TA06790	disrupter of silencing (SAS10 homologue), putative	R.LKEYYVEGSDEESDEEALEDRIAEAR.E	3	tannA_chr01: 1,569,070 - 1,571,128 (-)	protein coding	69711	592	0	null	null	null	null	gene silencing	nucleus
TA07065	chaperonin (HSP60), putative	K.AAVEGGIVPGGGTALFYATK.V, K.SVTVTKDHTIIVEGLGDK.E	37	CR940353: 133,212 - 135,421 (+)	protein coding	63055	583	0	null	null	null	ATP binding	cellular protein metabolic process, protein refolding	cytoplasm
TA07290	histone H2B (variant 1), putative	HAVSEGTKAVTK, K.HAVSEGTKAVTKYTTSG.V	22	CR940353: 144,703 - 145,074 (+)	protein coding	13691	123	0	null	null	null	DNA binding	nucleosome assembly	nucleosome, nucleus
TA07310	lipid-binding/transfer protein, putative	LNNGDFNHVAENIPENNEPNAQQSPRR	2	CR940353: 444,153 - 445,469 (-)	protein coding	50065	438	0	null	null	null	null	null	null
TA08200	RNA-binding protein, putative	FSTSPQVVR, R.NLRFSTSPQVVREAFEK.F	6	CR940353: 783,737 - 784,556 (-)	protein coding	30219	245	0	null	null	null	nucleic acid binding	null	null
TA08425	p104 : Theileria parva microneme-rhoptry antigen	DELVMSPIPTT, PKRPVSPQRPVSPRRPE, PKSPKSPKRPE, PKSPKSPKVPF, KKRRRSDGLAL, DGLALSTTDLESE, IVTMKRSKSFDDLTTVREK, VDDDGTEADDE, EDTHPSKEKHL	18	CR940353: 876,415 - 879,096 (+)	protein coding	101921	893	1	NN Sum: 4, NN D: .91, HMM Prob: 1	HMM: MKFLVLLFNILCLFPILGAD, NN: MKFLVLLFNILCLFPILGAD	null	null	null	null
TA08650	hypothetical protein, conserved	KNRDSDDEYVGKTVTKS	2	CR940353: 960,983 - 964,479 (-)	protein coding	105668	918	0	null	null	3.6.5.- (Acting on GTP; involved in cellular and subcellular movement.)	hydrolase activity, acting on acid anhydrides	null	null
TA08945	RNA binding protein, putative	SFSIDKNSYSR	1	CR940353: 1,083,421 - 1,085,071 (-)	protein coding	53828	479	0	null	null	null	nucleic acid binding	null	null
TA09290	hypothetical protein	SLNSPILSR	1	CR940353: 267,767 - 268,879 (+)	protein coding	44828	370	0	null	null	null	null	null	null
TA10340	branched-chain alpha-keto acid dehydrogenase E1, subunit, putative	MLSKISPINPASIRKYGSSIFGLLNKR	9	CR940353: 1,416,393 - 1,417,965 (-)	protein coding	51315	454	0	null	null	1.2.4.2 (Oxoglutarate dehydrogenase (succinyl-transferring))	oxidoreductase activity, acting on the aldehyde or oxo group of donors, disulfide as acceptor	metabolic process	null
TA10585	hypothetical protein, conserved	ITSRLSNSGSCSPELTPELR, K.DAEYLPKSPK.L	18	CR940353: 1,773,731 - 1,777,150 (-)	protein coding	131480	1139	0	null	null	null	nucleic acid binding	RNA processing	intracellular
TA11105	glutamate dehydrogenase, putative	FLTGGPDGDLGSNAIK, AGSLDADEELLGARLK, LAFLRDTTHNTTTDSQTTSLNHTNSGLQR, DTTHNTTTDSQTTSLNHTNSGLQR,	35	CR940353: 1,728,514 - 1,732,114 (-)	protein coding	133170	1170	0	null	null	1.4.1.2 (Glutamate dehydrogenase)	oxidoreductase activity	cellular amino acid metabolic process, oxidation-reduction process	null
TA11185	nascent polypeptide associated complex (NAC), alpha chain, putative	NSSSRPTEEDVVDDPSSEGESDLENGDVDDSRADNLHGTGKTK	6	CR940353: 1,685,197 - 1,685,799 (-)	protein coding	22024	200	0	null	null	null	null	null	null
TA11270	40S ribosomal protein S7 (RPS7), putative	RPRNRTLTSVHEAVLEDIAAPTEIVGKVTR	16	CR940353: 1,660,768 - 1,661,417 (-)	protein coding	22004	192	0	null	null	null	structural constituent of ribosome	translation	intracellular, ribosome
TA11580	dynamin-like protein, putative	SRSEQSLFDPKFEASPK, LLIQPLNEFPVQNSMIKNTEASPK	5	CR940348: 1,679,967 - 1,682,396 (-)	protein coding	80013	705	0	NN Sum: 3, NN D: .43, HMM Prob: .14	HMM: MEKLIPLISRLHSVLSW, NN: MEKLIPLISRLHSVLSW	3.6.5.5 (Dynamin GTPase)	GTP binding, GTPase activity	null	null
TA11735	translation initiation factor if-2, putative	INVFNSLMEDENDPSSEEENRVK	2	CR940348: 1,604,785 - 1,608,414 (-)	protein coding	105974	933	0	null	null	null	GTP binding, GTPase activity	null	null
TA12285	hypothetical protein	R.YKETDEEVSESEVEENQEEKTVAK.S	1	CR940348: 1,406,340 - 1,412,763 (+)	protein coding	237727	2057	0	null	null	null	null	null	null
TA12430	beta adaptin, putative	YVPKQESSDDDLNQNNEYFLNSK	1	CR940348: 1,363,547 - 1,366,366 (+)	protein coding	98980	874	0	null	null	null	binding, protein transporter activity	intracellular protein transport, protein transport, vesicle-mediated transport	clathrin adaptor complex, membrane coat
TA12520	hypothetical protein	NSPNGRSSPQPLKFR	14	CR940348: 1,328,016 - 1,329,776 (-)	protein coding	65175	573	0	null	null	null	null	null	null
TA12525	Theileria-specific hypothetical protein family member, putative	YTNSTITIHSNSDGSSSPENQQKFETESVNNCDRNEPLIK	11	CR940348: 1,877,026 - 1,878,984 (+)	protein coding	75258	652	0	null	null	null	null	null	null
TA12555	histone acetyltransferase, GCN5-like, putative	GLTPPLQSTSSR	1	CR940348: 1,314,405 - 1,315,580 (+)	protein coding	45657	391	0	null	null	null	protein binding	null	null
TA12635	Theileria-specific hypothetical protein family member, putative	IDAIKRLMNKPDRTDGIPNDVLDYLVSK	9	CR940348: 1,870,307 - 1,872,346 (+)	protein coding	77407	679	0	null	null	null	null	null	null
TA13560	centromere/microtubule binding protein, putative	LTGTPTNHENGTEISDVEMEPNVKR	3	CR940348: 962,021 - 963,522 (-)	protein coding	47262	420	0	null	null	null	RNA binding, pseudouridine synthase activity	RNA modification, RNA processing, pseudouridine synthesis	null
TA14115	14-3-3 protein homologue, putative	R.DNLTLWASDIQSDSVDDKQTKPDD	8	CR940348: 764,908 - 766,071 (-)	protein coding	29313	256	0	null	null	null	protein domain specific binding	null	null
TA14370	hypothetical protein	FSELKSSTGSPR, SQNAVSSGDESDIST	9	CR940348: 689,455 - 690,334 (-)	protein coding	30390	261	2	null	null	null	null	null	null
TA14525	eukaryotic translation initiation factor 2, beta, putative	TVDAESPKAEIIDGTGQVFVKGHVYPYEELLAR	3	CR940348: 638,851 - 639,882 (-)	protein coding	26648	240	0	null	null	null	translation initiation factor activity	translational initiation	null
TA14665	hypothetical protein	RSSSQTGFVK	1	CR940348: 578,923 - 590,685 (+)	protein coding	434134	3920	1	NN Sum: 4, NN D: .81, HMM Prob: .84	HMM: MGASKLVSAVLVVAALLVFGAAM, NN: MGASKLVSAVLVVAALLVFGAAM	null	null	null	null
TA14730	ribosomal protein l29, putative	HLRDSGSASGSEEE	3	CR940348: 1,789,337 - 1,789,685 (-)	protein coding	7198	62	0	null	null	null	structural constituent of ribosome	translation	intracellular, ribosome
TA14990	cation transporting ATPase, putative	DVPGNISGDNIFER	1	CR940348: 441,402 - 445,534 (-)	protein coding	146158	1285	9	null	null	3.6.1.- (In phosphorous-containing anhydrides.)	ATP binding, ATPase activity, coupled to transmembrane movement of ions, phosphorylative mechanism, hydrolase activity, acting on acid anhydrides, catalyzing transmembrane movement of substances, magnesium ion binding, metal ion binding, nucleotide binding, phospholipid-translocating ATPase activity	cation transport, phospholipid transport	integral to membrane, membrane
TA15230	nucleolar, RNA-binding protein, putative	K.ETVSSNTKSVSNSQETNEKSQTPK.R	19	CR940348: 352,573 - 354,622 (-)	protein coding	62158	560	0	null	null	null	nucleic acid binding	null	null
TA15495	replication factor-a protein 1, putative	TDLNSPVSGPVR	1	CR940348: 1,765,733 - 1,768,292 (+)	protein coding	71329	625	0	null	null	null	DNA binding, nucleic acid binding	DNA replication	nucleus
TA15730	hypothetical protein, conserved	R.SKSLDEFAQK.S	2	CR940348: 158,684 - 163,117 (-)	protein coding	172053	1477	0	null	null	null	null	null	null
TA15750	actin 1, putative	SDEETTALVVDNGSGNVK	69	CR940348: 152,797 - 153,927 (+)	protein coding	41998	376	0	null	null	null	null	null	null
TA16960	hypothetical protein	RYSSDDLSVSR, HRSPSAEKTNTEPVSVNGNEAETPKVAQR	4	tannA_chr01: 2,183,972 - 2,185,445 (-)	protein coding	45919	392	0	null	null	null	null	null	null
TA17300	cdp-diacylglycerol synthase, putative	R.ASSSQNSLLSK.Q	1	CR940353: 104,074 - 105,450 (+)	protein coding	52869	458	7	null	null	2.7.7.41 (Phosphatidate cytidylyltransferase)	transferase activity, transferring phosphorus-containing groups	null	membrane
TA17315	surface protein precursor (TaSP), putative	SSSFSRINEDCC	6	CR940353: 107,488 - 108,552 (+)	protein coding	35450	314	3	NN Sum: 4, NN D: .83, HMM Prob: 1	HMM: MKFFYLFVLFPILLKFCECG, NN: MKFFYLFVLFPILLKFCECG	null	copper ion transmembrane transporter activity	copper ion transmembrane transport	integral to membrane
TA17795	40s ribosomal protein s3a, putative	K.VKESENATNLLTAELQSS	28	CR940352: 1,511,264 - 1,512,052 (-)	protein coding	29559	262	0	null	null	null	structural constituent of ribosome	translation	intracellular, ribosome
TA17935	hypothetical protein	DISPLKNDR	1	CR940352: 1,556,387 - 1,558,288 (+)	protein coding	62699	537	0	null	null	null	null	null	null
TA18245	hypothetical protein	ISQDDQRSFDLDLSKLK	5	CR940352: 1,703,960 - 1,704,847 (-)	protein coding	26763	229	0	null	null	null	null	protein transport	null
TA19110	serine-threonine protein kinase, putative	SYTLSYR	1	tannA_chr01: 320,673 - 322,664 (-)	protein coding	66871	560	0	null	null	2.7.1.- (Phosphotransferases with an alcohol group as acceptor.)	ATP binding, protein kinase activity, transferase activity, transferring phosphorus-containing groups	protein phosphorylation	null
TA19115	SfiI-subtelomeric fragment related protein family member, putative	TYSAKPGYSIIKVIESDKSK	1	tannA_chr01: 50,484 - 57,521 (-)	protein coding	272258	2345	0	NN Sum: 4, NN D: .74, HMM Prob: .28	HMM: MCQWPKLSTISLDTIVCIIVLQYLSVLST, NN: MCQWPKLSTISLDTIVCIIVLQYLSVLST	null	null	null	null
TA19545	eukaryotic translation initiation factor 3 subunit 10, putative	SVKSTSDDEGNWRT	6	tannA_chr01: 477,485 - 481,012 (-)	protein coding	130165	1110	0	null	null	null	null	null	null
TA19720	hypothetical protein, conserved	ALDSDDEDFYDDKKDD	2	tannA_chr01: 100,361 - 102,153 (-)	protein coding	50599	435	1	null	null	null	null	null	null
TA20270	60S ribosomal protein l3, putative	K.VLGTVWAGHLSDELRR.R	6	tannA_chr01: 1,136,368 - 1,136,979 (+)	protein coding	22984	203	0	null	null	null	structural constituent of ribosome	translation	intracellular, ribosome
TA20655	conserved protein, thioredoxin-like	SLPDGVASGTAPKTLR	3	tannA_chr01: 957,304 - 957,931 (+)	protein coding	19465	176	0	null	null	null	null	null	null
TA20875	hypothetical protein	YNQSSSPNNANNDSISKAVGVK	1	tannA_chr01: 823,150 - 828,744 (+)	protein coding	197914	1753	0	null	null	null	binding	null	null
TA21290	hypothetical protein	FASREDEPANQFASDIKSLEASYSSSDKEF	2	tannA_chr01: 663,703 - 664,128 (-)	protein coding	16158	141	0	null	null	null	null	null	null
