# Supplementary material for: Cell Cycle-Dependent Phosphorylation of Theileria annulata Schizont Surface Proteins
Source: PLoS One. 2014 Jul 31;9(7):e103821. doi: 10.1371/journal.pone.0103821 (PMC4117643; doi:10.1371/journal.pone.0103821)
Supplement: Table S5 — List of all phosphopeptides detected using PEAKS and Progenesis, with the corresponding protein ID and description (“Global” analysis and TiO2 enriched samples). (XLSX) [file pone.0103821.s012.xlsx]

## Sheet: All phospho peptides
Source	Peptide	Sequence	Modifications	Accession	Location	Max fold change	Highest mean condition	Lowest mean condition	Anova	[Gene ID]	[UniProt ID]	[Product Description]	[Molecular Weight]	[Protein Length]	[# TM Domains]	[SignalP Scores]	[SignalP Peptide]	[EC Numbers]	[Annotated GO Function]	[Annotated GO Process]	[Annotated GO Component]	[Predicted GO Function]	[Predicted GO Process]	[Predicted GO Component]
Progenesis_Global	0	RRSDGLALSTTDLESEAGR	[3] S+79.97	gb|TA08425	CR940353:876415-879096(+)	1.54452	Mitosis	S-Phase	0.478818	TA08425	Q4U9M9	Theileria parva microneme-rhoptry antigen, putative	101921	893	1	NN Sum: 4, NN D: .91, HMM Prob: 1	HMM: MKFLVLLFNILCLFPILGAD, NN: MKFLVLLFNILCLFPILGAD	0	0	0	0	0	0	0
Progenesis_Global	0	SKSFDDLTTVR	[3] S+79.97	gb|TA08425	CR940353:876415-879096(+)	1.03476	S-Phase	Mitosis	0.520984	TA08425	Q4U9M9	Theileria parva microneme-rhoptry antigen, putative	101921	893	1	NN Sum: 4, NN D: .91, HMM Prob: 1	HMM: MKFLVLLFNILCLFPILGAD, NN: MKFLVLLFNILCLFPILGAD	0	0	0	0	0	0	0
Progenesis_TiO2	0	RPVSPQRPVSPR	[4] S+79.97|[10] S+79.97	gb|TA08425	CR940353:876415-879096(+)	9239.15	S-phase	Mitosis	0.000576295	TA08425	Q4U9M9	Theileria parva microneme-rhoptry antigen, putative	101921	893	1	NN Sum: 4, NN D: .91, HMM Prob: 1	HMM: MKFLVLLFNILCLFPILGAD, NN: MKFLVLLFNILCLFPILGAD	0	0	0	0	0	0	0
Progenesis_TiO2	0	SKSFDDLTTVR	[3] S+79.97	gb|TA08425	CR940353:876415-879096(+)	37.3139	S-phase	Mitosis	0.0012551	TA08425	Q4U9M9	Theileria parva microneme-rhoptry antigen, putative	101921	893	1	NN Sum: 4, NN D: .91, HMM Prob: 1	HMM: MKFLVLLFNILCLFPILGAD, NN: MKFLVLLFNILCLFPILGAD	0	0	0	0	0	0	0
Progenesis_TiO2	0	SKSFDDLTTVR	[1] S+79.97	gb|TA08425	CR940353:876415-879096(+)	37.3139	S-phase	Mitosis	0.0012551	TA08425	Q4U9M9	Theileria parva microneme-rhoptry antigen, putative	101921	893	1	NN Sum: 4, NN D: .91, HMM Prob: 1	HMM: MKFLVLLFNILCLFPILGAD, NN: MKFLVLLFNILCLFPILGAD	0	0	0	0	0	0	0
Progenesis_TiO2	0	SKSFDDLTTVREK	[1] S+79.97	gb|TA08425	CR940353:876415-879096(+)	30.6278	S-phase	Mitosis	0.0109582	TA08425	Q4U9M9	Theileria parva microneme-rhoptry antigen, putative	101921	893	1	NN Sum: 4, NN D: .91, HMM Prob: 1	HMM: MKFLVLLFNILCLFPILGAD, NN: MKFLVLLFNILCLFPILGAD	0	0	0	0	0	0	0
Progenesis_TiO2	0	SFDDLTTVR	[1] S+79.97	gb|TA08425	CR940353:876415-879096(+)	10.5591	S-phase	Mitosis	0.0116618	TA08425	Q4U9M9	Theileria parva microneme-rhoptry antigen, putative	101921	893	1	NN Sum: 4, NN D: .91, HMM Prob: 1	HMM: MKFLVLLFNILCLFPILGAD, NN: MKFLVLLFNILCLFPILGAD	0	0	0	0	0	0	0
Progenesis_TiO2	0	SKSFDDLTTVREK	[3] S+79.97	gb|TA08425	CR940353:876415-879096(+)	351.195	S-phase	Mitosis	0.012199	TA08425	Q4U9M9	Theileria parva microneme-rhoptry antigen, putative	101921	893	1	NN Sum: 4, NN D: .91, HMM Prob: 1	HMM: MKFLVLLFNILCLFPILGAD, NN: MKFLVLLFNILCLFPILGAD	0	0	0	0	0	0	0
Progenesis_TiO2	0	SKSFDDLTTVR	[3] S+79.97	gb|TA08425	CR940353:876415-879096(+)	5.62027	S-phase	Mitosis	0.0169412	TA08425	Q4U9M9	Theileria parva microneme-rhoptry antigen, putative	101921	893	1	NN Sum: 4, NN D: .91, HMM Prob: 1	HMM: MKFLVLLFNILCLFPILGAD, NN: MKFLVLLFNILCLFPILGAD	0	0	0	0	0	0	0
Progenesis_TiO2	0	SKSFDDLTTVR	[1] S+79.97	gb|TA08425	CR940353:876415-879096(+)	5.62027	S-phase	Mitosis	0.0169412	TA08425	Q4U9M9	Theileria parva microneme-rhoptry antigen, putative	101921	893	1	NN Sum: 4, NN D: .91, HMM Prob: 1	HMM: MKFLVLLFNILCLFPILGAD, NN: MKFLVLLFNILCLFPILGAD	0	0	0	0	0	0	0
Progenesis_TiO2	0	SKSFDDLTTVR	[5] D+79.97	gb|TA08425	CR940353:876415-879096(+)	5.62027	S-phase	Mitosis	0.0169412	TA08425	Q4U9M9	Theileria parva microneme-rhoptry antigen, putative	101921	893	1	NN Sum: 4, NN D: .91, HMM Prob: 1	HMM: MKFLVLLFNILCLFPILGAD, NN: MKFLVLLFNILCLFPILGAD	0	0	0	0	0	0	0
Progenesis_TiO2	0	SKSFDDLTTVR	[3] S+79.97	gb|TA08425	CR940353:876415-879096(+)	27.8356	Mitosis	S-phase	0.0299521	TA08425	Q4U9M9	Theileria parva microneme-rhoptry antigen, putative	101921	893	1	NN Sum: 4, NN D: .91, HMM Prob: 1	HMM: MKFLVLLFNILCLFPILGAD, NN: MKFLVLLFNILCLFPILGAD	0	0	0	0	0	0	0
Progenesis_TiO2	0	SKSFDDLTTVR	[1] S+79.97	gb|TA08425	CR940353:876415-879096(+)	52.8755	Mitosis	S-phase	0.0961944	TA08425	Q4U9M9	Theileria parva microneme-rhoptry antigen, putative	101921	893	1	NN Sum: 4, NN D: .91, HMM Prob: 1	HMM: MKFLVLLFNILCLFPILGAD, NN: MKFLVLLFNILCLFPILGAD	0	0	0	0	0	0	0
Progenesis_TiO2	0	KIVVDDDGTEADDEDTHPSKEK	[9] T+79.97	gb|TA08425	CR940353:876415-879096(+)	12.751	S-phase	Mitosis	0.0967175	TA08425	Q4U9M9	Theileria parva microneme-rhoptry antigen, putative	101921	893	1	NN Sum: 4, NN D: .91, HMM Prob: 1	HMM: MKFLVLLFNILCLFPILGAD, NN: MKFLVLLFNILCLFPILGAD	0	0	0	0	0	0	0
Progenesis_TiO2	0	RRSDGLALSTTDLESEAGR	[3] S+79.97	gb|TA08425	CR940353:876415-879096(+)	12.2868	S-phase	Mitosis	0.102712	TA08425	Q4U9M9	Theileria parva microneme-rhoptry antigen, putative	101921	893	1	NN Sum: 4, NN D: .91, HMM Prob: 1	HMM: MKFLVLLFNILCLFPILGAD, NN: MKFLVLLFNILCLFPILGAD	0	0	0	0	0	0	0
Progenesis_TiO2	0	SKSFDDLTTVR	[2] K+57.02|[3] S+79.97	gb|TA08425	CR940353:876415-879096(+)	3.51348	S-phase	Mitosis	0.126598	TA08425	Q4U9M9	Theileria parva microneme-rhoptry antigen, putative	101921	893	1	NN Sum: 4, NN D: .91, HMM Prob: 1	HMM: MKFLVLLFNILCLFPILGAD, NN: MKFLVLLFNILCLFPILGAD	0	0	0	0	0	0	0
Progenesis_TiO2	0	SPKRPESLD	[1] S+79.97	gb|TA08425	CR940353:876415-879096(+)	5.29054	S-phase	Mitosis	0.136516	TA08425	Q4U9M9	Theileria parva microneme-rhoptry antigen, putative	101921	893	1	NN Sum: 4, NN D: .91, HMM Prob: 1	HMM: MKFLVLLFNILCLFPILGAD, NN: MKFLVLLFNILCLFPILGAD	0	0	0	0	0	0	0
Progenesis_TiO2	0	KIVVDDDGTEADDEDTHPSKEK	[9] T+79.97	gb|TA08425	CR940353:876415-879096(+)	Infinity	S-phase	Mitosis	0.139569	TA08425	Q4U9M9	Theileria parva microneme-rhoptry antigen, putative	101921	893	1	NN Sum: 4, NN D: .91, HMM Prob: 1	HMM: MKFLVLLFNILCLFPILGAD, NN: MKFLVLLFNILCLFPILGAD	0	0	0	0	0	0	0
Progenesis_TiO2	0	SKSFDDLTTVR	[3] S+79.97	gb|TA08425	CR940353:876415-879096(+)	130.075	Mitosis	S-phase	0.168256	TA08425	Q4U9M9	Theileria parva microneme-rhoptry antigen, putative	101921	893	1	NN Sum: 4, NN D: .91, HMM Prob: 1	HMM: MKFLVLLFNILCLFPILGAD, NN: MKFLVLLFNILCLFPILGAD	0	0	0	0	0	0	0
Progenesis_TiO2	0	SFDDLTTVREK	[1] S+79.97	gb|TA08425	CR940353:876415-879096(+)	3.26433	S-phase	Mitosis	0.168407	TA08425	Q4U9M9	Theileria parva microneme-rhoptry antigen, putative	101921	893	1	NN Sum: 4, NN D: .91, HMM Prob: 1	HMM: MKFLVLLFNILCLFPILGAD, NN: MKFLVLLFNILCLFPILGAD	0	0	0	0	0	0	0
Progenesis_TiO2	0	SDGLALSTTDLESEAGR	[1] S+79.97	gb|TA08425	CR940353:876415-879096(+)	4.57806	Mitosis	S-phase	0.266431	TA08425	Q4U9M9	Theileria parva microneme-rhoptry antigen, putative	101921	893	1	NN Sum: 4, NN D: .91, HMM Prob: 1	HMM: MKFLVLLFNILCLFPILGAD, NN: MKFLVLLFNILCLFPILGAD	0	0	0	0	0	0	0
Progenesis_TiO2	0	SPKRPESLD	[1] S+79.97	gb|TA08425	CR940353:876415-879096(+)	14.6828	Mitosis	S-phase	0.311809	TA08425	Q4U9M9	Theileria parva microneme-rhoptry antigen, putative	101921	893	1	NN Sum: 4, NN D: .91, HMM Prob: 1	HMM: MKFLVLLFNILCLFPILGAD, NN: MKFLVLLFNILCLFPILGAD	0	0	0	0	0	0	0
Progenesis_TiO2	0	SPKVPFDPK	[1] S+79.97	gb|TA08425	CR940353:876415-879096(+)	3.78321	S-phase	Mitosis	0.343286	TA08425	Q4U9M9	Theileria parva microneme-rhoptry antigen, putative	101921	893	1	NN Sum: 4, NN D: .91, HMM Prob: 1	HMM: MKFLVLLFNILCLFPILGAD, NN: MKFLVLLFNILCLFPILGAD	0	0	0	0	0	0	0
Progenesis_TiO2	0	SDGLALSTTDLESEAGR	[1] S+79.97	gb|TA08425	CR940353:876415-879096(+)	1.55727	S-phase	Mitosis	0.44038	TA08425	Q4U9M9	Theileria parva microneme-rhoptry antigen, putative	101921	893	1	NN Sum: 4, NN D: .91, HMM Prob: 1	HMM: MKFLVLLFNILCLFPILGAD, NN: MKFLVLLFNILCLFPILGAD	0	0	0	0	0	0	0
Progenesis_TiO2	0	KIVVDDDGTEADDEDTHPSKEK	[9] T+79.97	gb|TA08425	CR940353:876415-879096(+)	5.09784	S-phase	Mitosis	0.512554	TA08425	Q4U9M9	Theileria parva microneme-rhoptry antigen, putative	101921	893	1	NN Sum: 4, NN D: .91, HMM Prob: 1	HMM: MKFLVLLFNILCLFPILGAD, NN: MKFLVLLFNILCLFPILGAD	0	0	0	0	0	0	0
Progenesis_TiO2	0	RRSDGLALSTTDLESEAGR	[3] S+79.97|[9] S+79.97	gb|TA08425	CR940353:876415-879096(+)	2.1155	S-phase	Mitosis	0.568043	TA08425	Q4U9M9	Theileria parva microneme-rhoptry antigen, putative	101921	893	1	NN Sum: 4, NN D: .91, HMM Prob: 1	HMM: MKFLVLLFNILCLFPILGAD, NN: MKFLVLLFNILCLFPILGAD	0	0	0	0	0	0	0
Progenesis_TiO2	0	RRSDGLALSTTDLESEAGR	[3] S+79.97	gb|TA08425	CR940353:876415-879096(+)	1.86277	S-phase	Mitosis	0.606073	TA08425	Q4U9M9	Theileria parva microneme-rhoptry antigen, putative	101921	893	1	NN Sum: 4, NN D: .91, HMM Prob: 1	HMM: MKFLVLLFNILCLFPILGAD, NN: MKFLVLLFNILCLFPILGAD	0	0	0	0	0	0	0
Progenesis_TiO2	0	RRSDGLALSTTDLESEAGR	[11] T+79.97	gb|TA08425	CR940353:876415-879096(+)	1.86277	S-phase	Mitosis	0.606073	TA08425	Q4U9M9	Theileria parva microneme-rhoptry antigen, putative	101921	893	1	NN Sum: 4, NN D: .91, HMM Prob: 1	HMM: MKFLVLLFNILCLFPILGAD, NN: MKFLVLLFNILCLFPILGAD	0	0	0	0	0	0	0
Progenesis_TiO2	0	RRSDGLALSTTDLESEAGR	[3] S+79.97	gb|TA08425	CR940353:876415-879096(+)	2.41958	S-phase	Mitosis	0.648352	TA08425	Q4U9M9	Theileria parva microneme-rhoptry antigen, putative	101921	893	1	NN Sum: 4, NN D: .91, HMM Prob: 1	HMM: MKFLVLLFNILCLFPILGAD, NN: MKFLVLLFNILCLFPILGAD	0	0	0	0	0	0	0
Progenesis_TiO2	0	RSKSFDDLTTVR	[4] S+79.97	gb|TA08425	CR940353:876415-879096(+)	2.30741	S-phase	Mitosis	0.674546	TA08425	Q4U9M9	Theileria parva microneme-rhoptry antigen, putative	101921	893	1	NN Sum: 4, NN D: .91, HMM Prob: 1	HMM: MKFLVLLFNILCLFPILGAD, NN: MKFLVLLFNILCLFPILGAD	0	0	0	0	0	0	0
Progenesis_TiO2	0	RRSDGLALSTTDLESEAGR	[3] S+79.97	gb|TA08425	CR940353:876415-879096(+)	6.13554	S-phase	Mitosis	0.684812	TA08425	Q4U9M9	Theileria parva microneme-rhoptry antigen, putative	101921	893	1	NN Sum: 4, NN D: .91, HMM Prob: 1	HMM: MKFLVLLFNILCLFPILGAD, NN: MKFLVLLFNILCLFPILGAD	0	0	0	0	0	0	0
Progenesis_TiO2	0	KIVVDDDGTEADDEDTHPSKEK	[9] T+79.97	gb|TA08425	CR940353:876415-879096(+)	11.1978	S-phase	Mitosis	0.696422	TA08425	Q4U9M9	Theileria parva microneme-rhoptry antigen, putative	101921	893	1	NN Sum: 4, NN D: .91, HMM Prob: 1	HMM: MKFLVLLFNILCLFPILGAD, NN: MKFLVLLFNILCLFPILGAD	0	0	0	0	0	0	0
Progenesis_TiO2	0	RRSDGLALSTTDLESEAGR	[3] S+79.97|[9] S+79.97	gb|TA08425	CR940353:876415-879096(+)	1.00825	Mitosis	S-phase	0.860476	TA08425	Q4U9M9	Theileria parva microneme-rhoptry antigen, putative	101921	893	1	NN Sum: 4, NN D: .91, HMM Prob: 1	HMM: MKFLVLLFNILCLFPILGAD, NN: MKFLVLLFNILCLFPILGAD	0	0	0	0	0	0	0
Progenesis_TiO2	0	RSKSFDDLTTVR	[4] S+79.97	gb|TA08425	CR940353:876415-879096(+)	1.73884	S-phase	Mitosis	0.957686	TA08425	Q4U9M9	Theileria parva microneme-rhoptry antigen, putative	101921	893	1	NN Sum: 4, NN D: .91, HMM Prob: 1	HMM: MKFLVLLFNILCLFPILGAD, NN: MKFLVLLFNILCLFPILGAD	0	0	0	0	0	0	0
PEAKS_TiO2_Mitosis_ID-only	R.S(+79.97)DGLALSTTDLESEAGR.I	0	0	gb|TA08425	CR940353:876415-879096(+)	0	0	0	0	TA08425	Q4U9M9	Theileria parva microneme-rhoptry antigen, putative	101921	893	1	NN Sum: 4, NN D: .91, HMM Prob: 1	HMM: MKFLVLLFNILCLFPILGAD, NN: MKFLVLLFNILCLFPILGAD	0	0	0	0	0	0	0
PEAKS_TiO2_Mitosis_ID-only	R.SKS(+79.97)FDDLTTVR.E	0	0	gb|TA08425	CR940353:876415-879096(+)	0	0	0	0	TA08425	Q4U9M9	Theileria parva microneme-rhoptry antigen, putative	101921	893	1	NN Sum: 4, NN D: .91, HMM Prob: 1	HMM: MKFLVLLFNILCLFPILGAD, NN: MKFLVLLFNILCLFPILGAD	0	0	0	0	0	0	0
PEAKS_TiO2_Mitosis_ID-only	K.S(+79.97)FDDLTTVR.E	0	0	gb|TA08425	CR940353:876415-879096(+)	0	0	0	0	TA08425	Q4U9M9	Theileria parva microneme-rhoptry antigen, putative	101921	893	1	NN Sum: 4, NN D: .91, HMM Prob: 1	HMM: MKFLVLLFNILCLFPILGAD, NN: MKFLVLLFNILCLFPILGAD	0	0	0	0	0	0	0
PEAKS_TiO2_Mitosis_ID-only	R.RRS(+79.97)DGLALSTTDLESEAGR.I	0	0	gb|TA08425	CR940353:876415-879096(+)	0	0	0	0	TA08425	Q4U9M9	Theileria parva microneme-rhoptry antigen, putative	101921	893	1	NN Sum: 4, NN D: .91, HMM Prob: 1	HMM: MKFLVLLFNILCLFPILGAD, NN: MKFLVLLFNILCLFPILGAD	0	0	0	0	0	0	0
PEAKS_TiO2_Mitosis_ID-only	R.S(+79.97)KSFDDLTTVR.E	0	0	gb|TA08425	CR940353:876415-879096(+)	0	0	0	0	TA08425	Q4U9M9	Theileria parva microneme-rhoptry antigen, putative	101921	893	1	NN Sum: 4, NN D: .91, HMM Prob: 1	HMM: MKFLVLLFNILCLFPILGAD, NN: MKFLVLLFNILCLFPILGAD	0	0	0	0	0	0	0
PEAKS_TiO2_Mitosis_ID-only	K.S(+79.97)PKRPESLD.I	0	0	gb|TA08425	CR940353:876415-879096(+)	0	0	0	0	TA08425	Q4U9M9	Theileria parva microneme-rhoptry antigen, putative	101921	893	1	NN Sum: 4, NN D: .91, HMM Prob: 1	HMM: MKFLVLLFNILCLFPILGAD, NN: MKFLVLLFNILCLFPILGAD	0	0	0	0	0	0	0
PEAKS_TiO2_Mitosis_ID-only	M.S(+79.97)PIPTTDVQPK.V	0	0	gb|TA08425	CR940353:876415-879096(+)	0	0	0	0	TA08425	Q4U9M9	Theileria parva microneme-rhoptry antigen, putative	101921	893	1	NN Sum: 4, NN D: .91, HMM Prob: 1	HMM: MKFLVLLFNILCLFPILGAD, NN: MKFLVLLFNILCLFPILGAD	0	0	0	0	0	0	0
PEAKS_Global_S-phase_ID-only	R.RRS(+79.97)DGLALSTTDLESEAGR.I	0	0	gb|TA08425	CR940353:876415-879096(+)	0	0	0	0	TA08425	Q4U9M9	Theileria parva microneme-rhoptry antigen, putative	101921	893	1	NN Sum: 4, NN D: .91, HMM Prob: 1	HMM: MKFLVLLFNILCLFPILGAD, NN: MKFLVLLFNILCLFPILGAD	0	0	0	0	0	0	0
PEAKS_Global_S-phase_ID-only	R.SKS(+79.97)FDDLTTVR.E	0	0	gb|TA08425	CR940353:876415-879096(+)	0	0	0	0	TA08425	Q4U9M9	Theileria parva microneme-rhoptry antigen, putative	101921	893	1	NN Sum: 4, NN D: .91, HMM Prob: 1	HMM: MKFLVLLFNILCLFPILGAD, NN: MKFLVLLFNILCLFPILGAD	0	0	0	0	0	0	0
PEAKS_TiO2_S-phase_ID-only	R.SKSFDDLT(+79.97)TVREK.E	0	0	gb|TA08425	CR940353:876415-879096(+)	0	0	0	0	TA08425	Q4U9M9	Theileria parva microneme-rhoptry antigen, putative	101921	893	1	NN Sum: 4, NN D: .91, HMM Prob: 1	HMM: MKFLVLLFNILCLFPILGAD, NN: MKFLVLLFNILCLFPILGAD	0	0	0	0	0	0	0
PEAKS_TiO2_S-phase_ID-only	R.SKS(+79.97)FDDLTTVREK.E	0	0	gb|TA08425	CR940353:876415-879096(+)	0	0	0	0	TA08425	Q4U9M9	Theileria parva microneme-rhoptry antigen, putative	101921	893	1	NN Sum: 4, NN D: .91, HMM Prob: 1	HMM: MKFLVLLFNILCLFPILGAD, NN: MKFLVLLFNILCLFPILGAD	0	0	0	0	0	0	0
PEAKS_TiO2_S-phase_ID-only	R.SKS(+79.97)FDDLTTVR.E	0	0	gb|TA08425	CR940353:876415-879096(+)	0	0	0	0	TA08425	Q4U9M9	Theileria parva microneme-rhoptry antigen, putative	101921	893	1	NN Sum: 4, NN D: .91, HMM Prob: 1	HMM: MKFLVLLFNILCLFPILGAD, NN: MKFLVLLFNILCLFPILGAD	0	0	0	0	0	0	0
PEAKS_TiO2_S-phase_ID-only	R.S(+79.97)KSFDDLTTVREK.E	0	0	gb|TA08425	CR940353:876415-879096(+)	0	0	0	0	TA08425	Q4U9M9	Theileria parva microneme-rhoptry antigen, putative	101921	893	1	NN Sum: 4, NN D: .91, HMM Prob: 1	HMM: MKFLVLLFNILCLFPILGAD, NN: MKFLVLLFNILCLFPILGAD	0	0	0	0	0	0	0
PEAKS_TiO2_S-phase_ID-only	R.S(+79.97)KSFDDLTTVR.E	0	0	gb|TA08425	CR940353:876415-879096(+)	0	0	0	0	TA08425	Q4U9M9	Theileria parva microneme-rhoptry antigen, putative	101921	893	1	NN Sum: 4, NN D: .91, HMM Prob: 1	HMM: MKFLVLLFNILCLFPILGAD, NN: MKFLVLLFNILCLFPILGAD	0	0	0	0	0	0	0
PEAKS_TiO2_S-phase_ID-only	R.S(+79.97)DGLALSTTDLESEAGR.I	0	0	gb|TA08425	CR940353:876415-879096(+)	0	0	0	0	TA08425	Q4U9M9	Theileria parva microneme-rhoptry antigen, putative	101921	893	1	NN Sum: 4, NN D: .91, HMM Prob: 1	HMM: MKFLVLLFNILCLFPILGAD, NN: MKFLVLLFNILCLFPILGAD	0	0	0	0	0	0	0
PEAKS_TiO2_S-phase_ID-only	R.RRSDGLALSTT(+79.97)DLESEAGR.I	0	0	gb|TA08425	CR940353:876415-879096(+)	0	0	0	0	TA08425	Q4U9M9	Theileria parva microneme-rhoptry antigen, putative	101921	893	1	NN Sum: 4, NN D: .91, HMM Prob: 1	HMM: MKFLVLLFNILCLFPILGAD, NN: MKFLVLLFNILCLFPILGAD	0	0	0	0	0	0	0
PEAKS_TiO2_S-phase_ID-only	R.RRSDGLALST(+79.97)TDLESEAGR.I	0	0	gb|TA08425	CR940353:876415-879096(+)	0	0	0	0	TA08425	Q4U9M9	Theileria parva microneme-rhoptry antigen, putative	101921	893	1	NN Sum: 4, NN D: .91, HMM Prob: 1	HMM: MKFLVLLFNILCLFPILGAD, NN: MKFLVLLFNILCLFPILGAD	0	0	0	0	0	0	0
PEAKS_TiO2_S-phase_ID-only	R.RRS(+79.97)DGLALSTTDLESEAGR.I	0	0	gb|TA08425	CR940353:876415-879096(+)	0	0	0	0	TA08425	Q4U9M9	Theileria parva microneme-rhoptry antigen, putative	101921	893	1	NN Sum: 4, NN D: .91, HMM Prob: 1	HMM: MKFLVLLFNILCLFPILGAD, NN: MKFLVLLFNILCLFPILGAD	0	0	0	0	0	0	0
PEAKS_TiO2_S-phase_ID-only	R.RRS(+79.97)DGLALS(+79.97)TTDLESEAGR.I	0	0	gb|TA08425	CR940353:876415-879096(+)	0	0	0	0	TA08425	Q4U9M9	Theileria parva microneme-rhoptry antigen, putative	101921	893	1	NN Sum: 4, NN D: .91, HMM Prob: 1	HMM: MKFLVLLFNILCLFPILGAD, NN: MKFLVLLFNILCLFPILGAD	0	0	0	0	0	0	0
PEAKS_TiO2_S-phase_ID-only	R.KIVVDDDGTEADDEDTHPS(+79.97)KEK.H	0	0	gb|TA08425	CR940353:876415-879096(+)	0	0	0	0	TA08425	Q4U9M9	Theileria parva microneme-rhoptry antigen, putative	101921	893	1	NN Sum: 4, NN D: .91, HMM Prob: 1	HMM: MKFLVLLFNILCLFPILGAD, NN: MKFLVLLFNILCLFPILGAD	0	0	0	0	0	0	0
PEAKS_TiO2_S-phase_ID-only	R.KIVVDDDGT(+79.97)EADDEDTHPSKEK.H	0	0	gb|TA08425	CR940353:876415-879096(+)	0	0	0	0	TA08425	Q4U9M9	Theileria parva microneme-rhoptry antigen, putative	101921	893	1	NN Sum: 4, NN D: .91, HMM Prob: 1	HMM: MKFLVLLFNILCLFPILGAD, NN: MKFLVLLFNILCLFPILGAD	0	0	0	0	0	0	0
PEAKS_TiO2_S-phase_ID-only	K.S(+79.97)PKVPFDPK.F	0	0	gb|TA08425	CR940353:876415-879096(+)	0	0	0	0	TA08425	Q4U9M9	Theileria parva microneme-rhoptry antigen, putative	101921	893	1	NN Sum: 4, NN D: .91, HMM Prob: 1	HMM: MKFLVLLFNILCLFPILGAD, NN: MKFLVLLFNILCLFPILGAD	0	0	0	0	0	0	0
PEAKS_TiO2_S-phase_ID-only	K.S(+79.97)PKRPESLD.I	0	0	gb|TA08425	CR940353:876415-879096(+)	0	0	0	0	TA08425	Q4U9M9	Theileria parva microneme-rhoptry antigen, putative	101921	893	1	NN Sum: 4, NN D: .91, HMM Prob: 1	HMM: MKFLVLLFNILCLFPILGAD, NN: MKFLVLLFNILCLFPILGAD	0	0	0	0	0	0	0
PEAKS_TiO2_S-phase_ID-only	K.S(+79.97)FDDLTTVREK.E	0	0	gb|TA08425	CR940353:876415-879096(+)	0	0	0	0	TA08425	Q4U9M9	Theileria parva microneme-rhoptry antigen, putative	101921	893	1	NN Sum: 4, NN D: .91, HMM Prob: 1	HMM: MKFLVLLFNILCLFPILGAD, NN: MKFLVLLFNILCLFPILGAD	0	0	0	0	0	0	0
PEAKS_TiO2_S-phase_ID-only	K.S(+79.97)FDDLTTVR.E	0	0	gb|TA08425	CR940353:876415-879096(+)	0	0	0	0	TA08425	Q4U9M9	Theileria parva microneme-rhoptry antigen, putative	101921	893	1	NN Sum: 4, NN D: .91, HMM Prob: 1	HMM: MKFLVLLFNILCLFPILGAD, NN: MKFLVLLFNILCLFPILGAD	0	0	0	0	0	0	0
PEAKS_TiO2_S-phase_ID-only	K.RSKS(+79.97)FDDLTTVR.E	0	0	gb|TA08425	CR940353:876415-879096(+)	0	0	0	0	TA08425	Q4U9M9	Theileria parva microneme-rhoptry antigen, putative	101921	893	1	NN Sum: 4, NN D: .91, HMM Prob: 1	HMM: MKFLVLLFNILCLFPILGAD, NN: MKFLVLLFNILCLFPILGAD	0	0	0	0	0	0	0
PEAKS_TiO2_S-phase_ID-only	K.RPVS(+79.97)PQRPVS(+79.97)PR.R	0	0	gb|TA08425	CR940353:876415-879096(+)	0	0	0	0	TA08425	Q4U9M9	Theileria parva microneme-rhoptry antigen, putative	101921	893	1	NN Sum: 4, NN D: .91, HMM Prob: 1	HMM: MKFLVLLFNILCLFPILGAD, NN: MKFLVLLFNILCLFPILGAD	0	0	0	0	0	0	0
Progenesis_TiO2	0	SSSFSRINEDCC	[3] S+79.97|[11] C+57.02|[12] C+57.02	gb|TA17315	CR940353:107488-108552(+)	350.52	S-phase	Mitosis	0.00814651	TA17315	Q8WPH8	surface protein precursor (TaSP), putative	35450	314	3	NN Sum: 4, NN D: .83, HMM Prob: 1	HMM: MKFFYLFVLFPILLKFCECG, NN: MKFFYLFVLFPILLKFCECG	0	0	0	0	copper ion transmembrane transporter activity	copper ion transmembrane transport	integral to membrane
Progenesis_TiO2	0	SSSFSRINEDCC	[1] S+79.97|[11] C+57.02|[12] C+57.02	gb|TA17315	CR940353:107488-108552(+)	350.52	S-phase	Mitosis	0.00814651	TA17315	Q8WPH8	surface protein precursor (TaSP), putative	35450	314	3	NN Sum: 4, NN D: .83, HMM Prob: 1	HMM: MKFFYLFVLFPILLKFCECG, NN: MKFFYLFVLFPILLKFCECG	0	0	0	0	copper ion transmembrane transporter activity	copper ion transmembrane transport	integral to membrane
Progenesis_TiO2	0	SSSFSR	[3] S+79.97	gb|TA17315	CR940353:107488-108552(+)	55.9844	S-phase	Mitosis	0.0467559	TA17315	Q8WPH8	surface protein precursor (TaSP), putative	35450	314	3	NN Sum: 4, NN D: .83, HMM Prob: 1	HMM: MKFFYLFVLFPILLKFCECG, NN: MKFFYLFVLFPILLKFCECG	0	0	0	0	copper ion transmembrane transporter activity	copper ion transmembrane transport	integral to membrane
Progenesis_TiO2	0	SSSFSRINEDCC	[2] S+79.97|[3] S+79.97|[11] C+57.02|[12] C+57.02	gb|TA17315	CR940353:107488-108552(+)	1.79092	S-phase	Mitosis	0.875829	TA17315	Q8WPH8	surface protein precursor (TaSP), putative	35450	314	3	NN Sum: 4, NN D: .83, HMM Prob: 1	HMM: MKFFYLFVLFPILLKFCECG, NN: MKFFYLFVLFPILLKFCECG	0	0	0	0	copper ion transmembrane transporter activity	copper ion transmembrane transport	integral to membrane
Progenesis_TiO2	0	SSSFSRINEDCC	[1] S+79.97|[3] S+79.97|[11] C+57.02|[12] C+57.02	gb|TA17315	CR940353:107488-108552(+)	1.79092	S-phase	Mitosis	0.875829	TA17315	Q8WPH8	surface protein precursor (TaSP), putative	35450	314	3	NN Sum: 4, NN D: .83, HMM Prob: 1	HMM: MKFFYLFVLFPILLKFCECG, NN: MKFFYLFVLFPILLKFCECG	0	0	0	0	copper ion transmembrane transporter activity	copper ion transmembrane transport	integral to membrane
Progenesis_TiO2	0	SSSFSRINEDCC	[3] S+79.97|[11] C+57.02|[12] C+57.02	gb|TA17315	CR940353:107488-108552(+)	1.31088	S-phase	Mitosis	0.889027	TA17315	Q8WPH8	surface protein precursor (TaSP), putative	35450	314	3	NN Sum: 4, NN D: .83, HMM Prob: 1	HMM: MKFFYLFVLFPILLKFCECG, NN: MKFFYLFVLFPILLKFCECG	0	0	0	0	copper ion transmembrane transporter activity	copper ion transmembrane transport	integral to membrane
Progenesis_TiO2	0	SSSFSRINEDCC	[1] S+79.97|[11] C+57.02|[12] C+57.02	gb|TA17315	CR940353:107488-108552(+)	1.31088	S-phase	Mitosis	0.889027	TA17315	Q8WPH8	surface protein precursor (TaSP), putative	35450	314	3	NN Sum: 4, NN D: .83, HMM Prob: 1	HMM: MKFFYLFVLFPILLKFCECG, NN: MKFFYLFVLFPILLKFCECG	0	0	0	0	copper ion transmembrane transporter activity	copper ion transmembrane transport	integral to membrane
PEAKS_TiO2_Mitosis_ID-only	R.S(+79.97)SSFSRINEDC(+57.02)C(+57.02)	0	0	gb|TA17315	CR940353:107488-108552(+)	0	0	0	0	TA17315	Q8WPH8	surface protein precursor (TaSP), putative	35450	314	3	NN Sum: 4, NN D: .83, HMM Prob: 1	HMM: MKFFYLFVLFPILLKFCECG, NN: MKFFYLFVLFPILLKFCECG	0	0	0	0	copper ion transmembrane transporter activity	copper ion transmembrane transport	integral to membrane
PEAKS_TiO2_Mitosis_ID-only	R.SSS(+79.97)FSRINEDC(+57.02)C(+57.02)	0	0	gb|TA17315	CR940353:107488-108552(+)	0	0	0	0	TA17315	Q8WPH8	surface protein precursor (TaSP), putative	35450	314	3	NN Sum: 4, NN D: .83, HMM Prob: 1	HMM: MKFFYLFVLFPILLKFCECG, NN: MKFFYLFVLFPILLKFCECG	0	0	0	0	copper ion transmembrane transporter activity	copper ion transmembrane transport	integral to membrane
PEAKS_TiO2_S-phase_ID-only	R.SSS(+79.97)FSRINEDC(+57.02)C(+57.02)	0	0	gb|TA17315	CR940353:107488-108552(+)	0	0	0	0	TA17315	Q8WPH8	surface protein precursor (TaSP), putative	35450	314	3	NN Sum: 4, NN D: .83, HMM Prob: 1	HMM: MKFFYLFVLFPILLKFCECG, NN: MKFFYLFVLFPILLKFCECG	0	0	0	0	copper ion transmembrane transporter activity	copper ion transmembrane transport	integral to membrane
PEAKS_TiO2_S-phase_ID-only	R.SSS(+79.97)FSR.I	0	0	gb|TA17315	CR940353:107488-108552(+)	0	0	0	0	TA17315	Q8WPH8	surface protein precursor (TaSP), putative	35450	314	3	NN Sum: 4, NN D: .83, HMM Prob: 1	HMM: MKFFYLFVLFPILLKFCECG, NN: MKFFYLFVLFPILLKFCECG	0	0	0	0	copper ion transmembrane transporter activity	copper ion transmembrane transport	integral to membrane
PEAKS_TiO2_S-phase_ID-only	R.SS(+79.97)SFSRINEDC(+57.02)C(+57.02)	0	0	gb|TA17315	CR940353:107488-108552(+)	0	0	0	0	TA17315	Q8WPH8	surface protein precursor (TaSP), putative	35450	314	3	NN Sum: 4, NN D: .83, HMM Prob: 1	HMM: MKFFYLFVLFPILLKFCECG, NN: MKFFYLFVLFPILLKFCECG	0	0	0	0	copper ion transmembrane transporter activity	copper ion transmembrane transport	integral to membrane
PEAKS_TiO2_S-phase_ID-only	R.SS(+79.97)S(+79.97)FSRINEDC(+57.02)C(+57.02)	0	0	gb|TA17315	CR940353:107488-108552(+)	0	0	0	0	TA17315	Q8WPH8	surface protein precursor (TaSP), putative	35450	314	3	NN Sum: 4, NN D: .83, HMM Prob: 1	HMM: MKFFYLFVLFPILLKFCECG, NN: MKFFYLFVLFPILLKFCECG	0	0	0	0	copper ion transmembrane transporter activity	copper ion transmembrane transport	integral to membrane
PEAKS_TiO2_S-phase_ID-only	R.S(+79.97)SSFSRINEDC(+57.02)C(+57.02)	0	0	gb|TA17315	CR940353:107488-108552(+)	0	0	0	0	TA17315	Q8WPH8	surface protein precursor (TaSP), putative	35450	314	3	NN Sum: 4, NN D: .83, HMM Prob: 1	HMM: MKFFYLFVLFPILLKFCECG, NN: MKFFYLFVLFPILLKFCECG	0	0	0	0	copper ion transmembrane transporter activity	copper ion transmembrane transport	integral to membrane
PEAKS_TiO2_S-phase_ID-only	R.S(+79.97)SS(+79.97)FSRINEDC(+57.02)C(+57.02)	0	0	gb|TA17315	CR940353:107488-108552(+)	0	0	0	0	TA17315	Q8WPH8	surface protein precursor (TaSP), putative	35450	314	3	NN Sum: 4, NN D: .83, HMM Prob: 1	HMM: MKFFYLFVLFPILLKFCECG, NN: MKFFYLFVLFPILLKFCECG	0	0	0	0	copper ion transmembrane transporter activity	copper ion transmembrane transport	integral to membrane
Progenesis_TiO2	0	RSSSQTGFVK	[2] S+79.97	gb|TA14665	CR940348:578923-590685(+)	5.22912	Mitosis	S-phase	0.0489539	TA14665	Q4UF61	hypothetical protein	434134	3920	1	NN Sum: 4, NN D: .81, HMM Prob: .84	HMM: MGASKLVSAVLVVAALLVFGAAM, NN: MGASKLVSAVLVVAALLVFGAAM	0	0	0	0	0	0	0
Progenesis_TiO2	0	TYSAKPGYSIIKVIESDKSK	[8] Y+79.97	gb|TA19115	tannA_chr01:50484-57521(-)	12.9605	S-phase	Mitosis	0.231126	TA19115	Q4UFX6	SfiI-subtelomeric fragment related protein family member, putative	272258	2345	0	NN Sum: 4, NN D: .74, HMM Prob: .28	HMM: MCQWPKLSTISLDTIVCIIVLQYLSVLST, NN: MCQWPKLSTISLDTIVCIIVLQYLSVLST	0	0	0	0	0	0	0
Progenesis_TiO2	0	SRSEQSLFDPKFEASPK	[15] S+79.97	gb|TA11580	CR940348:1679967-1682396(-)	4.74443	S-phase	Mitosis	0.64539	TA11580	Q4UDK3	dynamin-like protein, putative	80013	705	0	NN Sum: 3, NN D: .43, HMM Prob: .14	HMM: MEKLIPLISRLHSVLSW, NN: MEKLIPLISRLHSVLSW	3.6.5.5 (Dynamin GTPase)	0	0	0	GTP binding, GTPase activity	0	0
Progenesis_TiO2	0	LLIQPLNEFPVQNSMIKNTEASPK	[22] S+79.97	gb|TA11580	CR940348:1679967-1682396(-)	1.72872	Mitosis	S-phase	0.713947	TA11580	Q4UDK3	dynamin-like protein, putative	80013	705	0	NN Sum: 3, NN D: .43, HMM Prob: .14	HMM: MEKLIPLISRLHSVLSW, NN: MEKLIPLISRLHSVLSW	3.6.5.5 (Dynamin GTPase)	0	0	0	GTP binding, GTPase activity	0	0
Progenesis_TiO2	0	YVLAASGLHESSCNSTPR	[12] S+79.97|[13] C+57.02|[15] S+79.97	gb|TA06395	tannA_chr01:1942712-1946688(-)	5.04866	S-phase	Mitosis	0.0618668	TA06395	Q4UIB1	hypothetical protein, conserved	140931	1296	0	NN Sum: 2, NN D: .39, HMM Prob: .65	HMM: MKGFGVFSPCSATSRYVLAA, NN: MKGFGVFSPCSATSRYVLAA	0	0	0	0	protein binding	0	0
Progenesis_TiO2	0	IDSSKTLPLIDR	[3] S+79.97	gb|TA05145	CR940352:1187193-1189155(+)	4.13943	S-phase	Mitosis	0.129	TA05145	Q4UBN8	hypothetical protein, conserved	62523	550	10	0	0	0	0	0	0	0	transmembrane transport	integral to membrane
PEAKS_TiO2_S-phase_ID-only	R.IDS(+79.97)SKTLPLIDR.A	0	0	gb|TA05145	CR940352:1187193-1189155(+)	0	0	0	0	TA05145	Q4UBN8	hypothetical protein, conserved	62523	550	10	0	0	0	0	0	0	0	transmembrane transport	integral to membrane
Progenesis_TiO2	0	VSISPECLSPSNQR	[4] S+79.97|[7] C+57.02|[9] S+79.97	gb|TA05455	CR940352:324983-330525(+)	15.2732	Mitosis	S-phase	0.0165333	TA05455	Q4UCR3	ABC transporter, putative	190076	1652	9	0	0	0	0	0	0	ATP binding, ATPase activity, ATPase activity, coupled to transmembrane movement of substances, nucleoside-triphosphatase activity, nucleotide binding	transmembrane transport, transport	integral to membrane
Progenesis_TiO2	0	VSISPECLSPSNQR	[2] S+79.97|[7] C+57.02|[9] S+79.97	gb|TA05455	CR940352:324983-330525(+)	1.66197	S-phase	Mitosis	0.202732	TA05455	Q4UCR3	ABC transporter, putative	190076	1652	9	0	0	0	0	0	0	ATP binding, ATPase activity, ATPase activity, coupled to transmembrane movement of substances, nucleoside-triphosphatase activity, nucleotide binding	transmembrane transport, transport	integral to membrane
Progenesis_TiO2	0	VSISPECLSPSNQR	[4] S+79.97|[7] C+57.02|[9] S+79.97	gb|TA05455	CR940352:324983-330525(+)	1.66197	S-phase	Mitosis	0.202732	TA05455	Q4UCR3	ABC transporter, putative	190076	1652	9	0	0	0	0	0	0	ATP binding, ATPase activity, ATPase activity, coupled to transmembrane movement of substances, nucleoside-triphosphatase activity, nucleotide binding	transmembrane transport, transport	integral to membrane
PEAKS_TiO2_Mitosis_ID-only	R.VSIS(+79.97)PEC(+57.02)LS(+79.97)PSNQR.L	0	0	gb|TA05455	CR940352:324983-330525(+)	0	0	0	0	TA05455	Q4UCR3	ABC transporter, putative	190076	1652	9	0	0	0	0	0	0	ATP binding, ATPase activity, ATPase activity, coupled to transmembrane movement of substances, nucleoside-triphosphatase activity, nucleotide binding	transmembrane transport, transport	integral to membrane
PEAKS_TiO2_S-phase_ID-only	R.VSIS(+79.97)PEC(+57.02)LS(+79.97)PSNQR.L	0	0	gb|TA05455	CR940352:324983-330525(+)	0	0	0	0	TA05455	Q4UCR3	ABC transporter, putative	190076	1652	9	0	0	0	0	0	0	ATP binding, ATPase activity, ATPase activity, coupled to transmembrane movement of substances, nucleoside-triphosphatase activity, nucleotide binding	transmembrane transport, transport	integral to membrane
PEAKS_TiO2_S-phase_ID-only	R.VS(+79.97)ISPEC(+57.02)LS(+79.97)PSNQR.L	0	0	gb|TA05455	CR940352:324983-330525(+)	0	0	0	0	TA05455	Q4UCR3	ABC transporter, putative	190076	1652	9	0	0	0	0	0	0	ATP binding, ATPase activity, ATPase activity, coupled to transmembrane movement of substances, nucleoside-triphosphatase activity, nucleotide binding	transmembrane transport, transport	integral to membrane
Progenesis_TiO2	0	DVPGNISGDNIFER	[7] S+79.97	gb|TA14990	CR940348:441402-445534(-)	4.91801	S-phase	Mitosis	0.0320717	TA14990	Q4UFW2	cation transporting ATPase, putative	146158	1285	9	0	0	3.6.1.- (In phosphorous-containing anhydrides.)	0	0	0	ATP binding, ATPase activity, coupled to transmembrane movement of ions, phosphorylative mechanism, hydrolase activity, acting on acid anhydrides, catalyzing transmembrane movement of substances, magnesium ion binding, metal ion binding, nucleotide binding, phospholipid-translocating ATPase activity	cation transport, phospholipid transport	integral to membrane, membrane
PEAKS_TiO2_S-phase_ID-only	K.DVPGNIS(+79.97)GDNIFER.S	0	0	gb|TA14990	CR940348:441402-445534(-)	0	0	0	0	TA14990	Q4UFW2	cation transporting ATPase, putative	146158	1285	9	0	0	3.6.1.- (In phosphorous-containing anhydrides.)	0	0	0	ATP binding, ATPase activity, coupled to transmembrane movement of ions, phosphorylative mechanism, hydrolase activity, acting on acid anhydrides, catalyzing transmembrane movement of substances, magnesium ion binding, metal ion binding, nucleotide binding, phospholipid-translocating ATPase activity	cation transport, phospholipid transport	integral to membrane, membrane
PEAKS_TiO2_S-phase_ID-only	R.ASS(+79.97)SQNSLLSK.Q	0	0	gb|TA17300	tannA_chr01:2183972-2185445(-)	0	0	0	0	TA17300	Q4UAN7	cdp-diacylglycerol synthase, putative	52869	458	7	0	0	2.7.7.41 (Phosphatidate cytidylyltransferase)	0	0	0	transferase activity, transferring phosphorus-containing groups	0	membrane
Progenesis_TiO2	0	SNLGSGVLESNLSPK	[10] S+79.97	gb|TA03495	CR940352:482959-488148(-)	4.34918	S-phase	Mitosis	0.0557747	TA03495	Q4UCJ8	hypothetical protein, conserved	195436	1729	2	0	0	0	0	0	0	actin binding, protein binding	actin cytoskeleton organization, cellular component organization	0
Progenesis_TiO2	0	SNLGSGVLESNLSPK	[13] S+79.97	gb|TA03495	CR940352:482959-488148(-)	4.34918	S-phase	Mitosis	0.0557747	TA03495	Q4UCJ8	hypothetical protein, conserved	195436	1729	2	0	0	0	0	0	0	actin binding, protein binding	actin cytoskeleton organization, cellular component organization	0
Progenesis_TiO2	0	LNSNISSPVNVPTTK	[3] S+79.97|[7] S+79.97	gb|TA03495	CR940352:482959-488148(-)	1.46781	S-phase	Mitosis	0.793028	TA03495	Q4UCJ8	hypothetical protein, conserved	195436	1729	2	0	0	0	0	0	0	actin binding, protein binding	actin cytoskeleton organization, cellular component organization	0
PEAKS_TiO2_S-phase_ID-only	R.LNS(+79.97)NISS(+79.97)PVNVPTTK.S	0	0	gb|TA03495	CR940352:482959-488148(-)	0	0	0	0	TA03495	Q4UCJ8	hypothetical protein, conserved	195436	1729	2	0	0	0	0	0	0	actin binding, protein binding	actin cytoskeleton organization, cellular component organization	0
PEAKS_TiO2_S-phase_ID-only	K.SNLGSGVLESNLS(+79.97)PK.L	0	0	gb|TA03495	CR940352:482959-488148(-)	0	0	0	0	TA03495	Q4UCJ8	hypothetical protein, conserved	195436	1729	2	0	0	0	0	0	0	actin binding, protein binding	actin cytoskeleton organization, cellular component organization	0
PEAKS_TiO2_S-phase_ID-only	K.SNLGSGVLES(+79.97)NLSPK.L	0	0	gb|TA03495	CR940352:482959-488148(-)	0	0	0	0	TA03495	Q4UCJ8	hypothetical protein, conserved	195436	1729	2	0	0	0	0	0	0	actin binding, protein binding	actin cytoskeleton organization, cellular component organization	0
PEAKS_TiO2_Mitosis_ID-only	K.SLILC(+57.02)DIILS(+79.97)IDDK.N	0	0	gb|TA05190	0	0	0	0	0	TA05190	Q4UBM9	hypothetical protein	159464	1375	2	0	0	0	0	0	0	protein binding	0	0
PEAKS_TiO2_S-phase_ID-only	K.SLILC(+57.02)DIILS(+79.97)IDDK.N	0	0	gb|TA05190	0	0	0	0	0	TA05190	Q4UBM9	hypothetical protein	159464	1375	2	0	0	0	0	0	0	protein binding	0	0
Progenesis_TiO2	0	FSELKSSTGSPR	[10] S+79.97	gb|TA14370	CR940348:689455-690334(-)	98.4177	Mitosis	S-phase	0.0273516	TA14370	Q4UF08	hypothetical protein	30390	261	2	0	0	0	0	0	0	0	0	0
Progenesis_TiO2	0	FSELKSSTGSPR	[10] S+79.97	gb|TA14370	CR940348:689455-690334(-)	80.6172	S-phase	Mitosis	0.0352366	TA14370	Q4UF08	hypothetical protein	30390	261	2	0	0	0	0	0	0	0	0	0
Progenesis_TiO2	0	SQNAVSSGDESDIST	[11] S+79.97	gb|TA14370	CR940348:689455-690334(-)	1.16213	Mitosis	S-phase	0.555766	TA14370	Q4UF08	hypothetical protein	30390	261	2	0	0	0	0	0	0	0	0	0
Progenesis_TiO2	0	SQNAVSSGDESDIST	[7] S+79.97	gb|TA14370	CR940348:689455-690334(-)	1.16213	Mitosis	S-phase	0.555766	TA14370	Q4UF08	hypothetical protein	30390	261	2	0	0	0	0	0	0	0	0	0
Progenesis_TiO2	0	SQNAVSSGDESDIST	[11] S+79.97	gb|TA14370	CR940348:689455-690334(-)	1.04914	S-phase	Mitosis	0.97808	TA14370	Q4UF08	hypothetical protein	30390	261	2	0	0	0	0	0	0	0	0	0
Progenesis_TiO2	0	SQNAVSSGDESDIST	[7] S+79.97	gb|TA14370	CR940348:689455-690334(-)	1.04914	S-phase	Mitosis	0.97808	TA14370	Q4UF08	hypothetical protein	30390	261	2	0	0	0	0	0	0	0	0	0
PEAKS_TiO2_Mitosis_ID-only	K.FSELKSSTGS(+79.97)PR.S	0	0	gb|TA14370	CR940348:689455-690334(-)	0	0	0	0	TA14370	Q4UF08	hypothetical protein	30390	261	2	0	0	0	0	0	0	0	0	0
PEAKS_TiO2_S-phase_ID-only	K.SQNAVSSGDES(+79.97)DIST	0	0	gb|TA14370	CR940348:689455-690334(-)	0	0	0	0	TA14370	Q4UF08	hypothetical protein	30390	261	2	0	0	0	0	0	0	0	0	0
PEAKS_TiO2_S-phase_ID-only	K.SQNAVSS(+79.97)GDESDIST	0	0	gb|TA14370	CR940348:689455-690334(-)	0	0	0	0	TA14370	Q4UF08	hypothetical protein	30390	261	2	0	0	0	0	0	0	0	0	0
PEAKS_TiO2_S-phase_ID-only	K.FSELKSSTGS(+79.97)PR.S	0	0	gb|TA14370	CR940348:689455-690334(-)	0	0	0	0	TA14370	Q4UF08	hypothetical protein	30390	261	2	0	0	0	0	0	0	0	0	0
PEAKS_TiO2_S-phase_ID-only	K.SFS(+79.97)DVRLAK.I	0	0	gb|TA05215	0	0	0	0	0	TA05215	Q4UBM5	hypothetical protein, conserved	158486	1365	1	0	0	0	0	0	0	0	0	0
Progenesis_TiO2	0	ALDSDDEDFYDDKKDD	[4] S+79.97	gb|TA19720	tannA_chr01:100361-102153(-)	26.643	S-phase	Mitosis	0.0123852	TA19720	Q4UFZ0	hypothetical protein, conserved	50599	435	1	0	0	0	0	0	0	0	0	0
Progenesis_TiO2	0	ALDSDDEDFYDDKKDD	[4] S+79.97	gb|TA19720	tannA_chr01:100361-102153(-)	4.99183	S-phase	Mitosis	0.0206815	TA19720	Q4UFZ0	hypothetical protein, conserved	50599	435	1	0	0	0	0	0	0	0	0	0
Progenesis_TiO2	0	ALDSDDEDFYDDKKDD	[4] S+79.97	gb|TA19720	tannA_chr01:100361-102153(-)	53.9426	Mitosis	S-phase	0.0778283	TA19720	Q4UFZ0	hypothetical protein, conserved	50599	435	1	0	0	0	0	0	0	0	0	0
Progenesis_TiO2	0	ALDSDDEDFYDDKKDD	[4] S+79.97	gb|TA19720	tannA_chr01:100361-102153(-)	67.9096	Mitosis	S-phase	0.136665	TA19720	Q4UFZ0	hypothetical protein, conserved	50599	435	1	0	0	0	0	0	0	0	0	0
Progenesis_TiO2	0	ALDSDDEDFYDDKKDD	[4] S+79.97	gb|TA19720	tannA_chr01:100361-102153(-)	90.122	Mitosis	S-phase	0.272886	TA19720	Q4UFZ0	hypothetical protein, conserved	50599	435	1	0	0	0	0	0	0	0	0	0
Progenesis_TiO2	0	ALDSDDEDFYDDKKDD	[4] S+79.97	gb|TA19720	tannA_chr01:100361-102153(-)	34.3848	Mitosis	S-phase	0.324789	TA19720	Q4UFZ0	hypothetical protein, conserved	50599	435	1	0	0	0	0	0	0	0	0	0
Progenesis_TiO2	0	ALDSDDEDFYDDKKDD	[4] S+79.97	gb|TA19720	tannA_chr01:100361-102153(-)	104.843	Mitosis	S-phase	0.487136	TA19720	Q4UFZ0	hypothetical protein, conserved	50599	435	1	0	0	0	0	0	0	0	0	0
PEAKS_TiO2_Mitosis_ID-only	K.ALDS(+79.97)DDEDFYDDKKDD	0	0	gb|TA19720	tannA_chr01:100361-102153(-)	0	0	0	0	TA19720	Q4UFZ0	hypothetical protein, conserved	50599	435	1	0	0	0	0	0	0	0	0	0
PEAKS_Global_S-phase_ID-only	K.ALDS(+79.97)DDEDFYDDKKDD	0	0	gb|TA19720	tannA_chr01:100361-102153(-)	0	0	0	0	TA19720	Q4UFZ0	hypothetical protein, conserved	50599	435	1	0	0	0	0	0	0	0	0	0
PEAKS_TiO2_S-phase_ID-only	K.ALDS(+79.97)DDEDFYDDKKDD	0	0	gb|TA19720	tannA_chr01:100361-102153(-)	0	0	0	0	TA19720	Q4UFZ0	hypothetical protein, conserved	50599	435	1	0	0	0	0	0	0	0	0	0
Progenesis_TiO2	0	RGSAQFNQSK	[3] S+79.97	gb|TA02495	CR940352:118251-121631(+)	Infinity	S-phase	Mitosis	0.133577	TA02495	Q4UD02	hypothetical protein	129438	1126	0	0	0	0	0	0	0	zinc ion binding	0	0
PEAKS_TiO2_S-phase_ID-only	R.RGS(+79.97)AQFNQSK.I	0	0	gb|TA02495	CR940352:118251-121631(+)	0	0	0	0	TA02495	Q4UD02	hypothetical protein	129438	1126	0	0	0	0	0	0	0	zinc ion binding	0	0
Progenesis_TiO2	0	SFDNSKSHQPTTSK	[1] S+79.97	gb|TA02535	CR940352:104360-105038(+)	Infinity	S-phase	Mitosis	0.373901	TA02535	Q4UD10	60S ribosomal L24 protein, putative	17899	155	0	0	0	0	0	0	0	0	0	0
Progenesis_TiO2	0	SFDNSKSHQPTTSK	[7] S+79.97	gb|TA02535	CR940352:104360-105038(+)	Infinity	S-phase	Mitosis	0.373901	TA02535	Q4UD10	60S ribosomal L24 protein, putative	17899	155	0	0	0	0	0	0	0	0	0	0
Progenesis_TiO2	0	SFDNSKSHQPTTSK	[1] S+79.97	gb|TA02535	CR940352:104360-105038(+)	3.81033	S-phase	Mitosis	0.538754	TA02535	Q4UD10	60S ribosomal L24 protein, putative	17899	155	0	0	0	0	0	0	0	0	0	0
Progenesis_TiO2	0	SFDNSKSHQPTTSK	[7] S+79.97	gb|TA02535	CR940352:104360-105038(+)	3.81033	S-phase	Mitosis	0.538754	TA02535	Q4UD10	60S ribosomal L24 protein, putative	17899	155	0	0	0	0	0	0	0	0	0	0
PEAKS_TiO2_S-phase_ID-only	R.SFDNSKS(+79.97)HQPTTSKSNVPK.K	0	0	gb|TA02535	CR940352:104360-105038(+)	0	0	0	0	TA02535	Q4UD10	60S ribosomal L24 protein, putative	17899	155	0	0	0	0	0	0	0	0	0	0
PEAKS_TiO2_S-phase_ID-only	R.SFDNSKS(+79.97)HQPTTSK.S	0	0	gb|TA02535	CR940352:104360-105038(+)	0	0	0	0	TA02535	Q4UD10	60S ribosomal L24 protein, putative	17899	155	0	0	0	0	0	0	0	0	0	0
PEAKS_TiO2_S-phase_ID-only	R.S(+79.97)FDNSKSHQPTTSKSNVPK.K	0	0	gb|TA02535	CR940352:104360-105038(+)	0	0	0	0	TA02535	Q4UD10	60S ribosomal L24 protein, putative	17899	155	0	0	0	0	0	0	0	0	0	0
PEAKS_TiO2_S-phase_ID-only	R.S(+79.97)FDNSKSHQPTTSK.S	0	0	gb|TA02535	CR940352:104360-105038(+)	0	0	0	0	TA02535	Q4UD10	60S ribosomal L24 protein, putative	17899	155	0	0	0	0	0	0	0	0	0	0
Progenesis_TiO2	0	GDWSVSYICSR	[7] Y+79.97|[9] C+57.02	gb|TA02550	CR940352:93868-95179(-)	6.91038	S-phase	Mitosis	0.414392	TA02550	Q4UD13	glycogen synthase kinase, putative	44428	387	0	0	0	2.7.1.37 (2.7.11.12, 2.7.11.13, 2.7.11.21, 2.7.11.22, 2.7.11.24, 2.7.11.25,2.7.11.30 and 2.7.12.1); 2.7.11.1 (Non-specific serine/threonine protein kinase)	0	0	0	ATP binding, protein kinase activity, transferase activity, transferring phosphorus-containing groups	protein phosphorylation	0
Progenesis_TiO2	0	GDWSVSYICSR	[7] Y+79.97|[9] C+57.02	gb|TA02550	CR940352:93868-95179(-)	4.34104	Mitosis	S-phase	0.527194	TA02550	Q4UD13	glycogen synthase kinase, putative	44428	387	0	0	0	2.7.1.37 (2.7.11.12, 2.7.11.13, 2.7.11.21, 2.7.11.22, 2.7.11.24, 2.7.11.25,2.7.11.30 and 2.7.12.1); 2.7.11.1 (Non-specific serine/threonine protein kinase)	0	0	0	ATP binding, protein kinase activity, transferase activity, transferring phosphorus-containing groups	protein phosphorylation	0
PEAKS_TiO2_Mitosis_ID-only	K.GDWSVSY(+79.97)IC(+57.02)SR.F	0	0	gb|TA02550	CR940352:93868-95179(-)	0	0	0	0	TA02550	Q4UD13	glycogen synthase kinase, putative	44428	387	0	0	0	2.7.1.37 (2.7.11.12, 2.7.11.13, 2.7.11.21, 2.7.11.22, 2.7.11.24, 2.7.11.25,2.7.11.30 and 2.7.12.1); 2.7.11.1 (Non-specific serine/threonine protein kinase)	0	0	0	ATP binding, protein kinase activity, transferase activity, transferring phosphorus-containing groups	protein phosphorylation	0
PEAKS_TiO2_S-phase_ID-only	K.GDWSVSY(+79.97)IC(+57.02)SR.F	0	0	gb|TA02550	CR940352:93868-95179(-)	0	0	0	0	TA02550	Q4UD13	glycogen synthase kinase, putative	44428	387	0	0	0	2.7.1.37 (2.7.11.12, 2.7.11.13, 2.7.11.21, 2.7.11.22, 2.7.11.24, 2.7.11.25,2.7.11.30 and 2.7.12.1); 2.7.11.1 (Non-specific serine/threonine protein kinase)	0	0	0	ATP binding, protein kinase activity, transferase activity, transferring phosphorus-containing groups	protein phosphorylation	0
PEAKS_TiO2_Mitosis_ID-only	K.TASTIS(+79.97)VPNS(+79.97)LESKK.K	0	0	gb|TA03360	0	0	0	0	0	TA03360	Q4UCM2	hypothetical protein, conserved	35027	300	0	0	0	0	0	0	0	0	0	0
Progenesis_TiO2	0	ADSDSDEETTESRVTKGK	[3] S+79.97|[5] S+79.97	gb|TA03380	CR940352:432976-437005(+)	154.783	S-phase	Mitosis	0.0304724	TA03380	Q4UCL9	splicing factor subunit, putative	126364	1108	0	0	0	0	0	0	0	binding, protein binding	0	0
PEAKS_TiO2_S-phase_ID-only	M.ADS(+79.97)DS(+79.97)DEETTESRVTKGK.S	0	0	gb|TA03380	CR940352:432976-437005(+)	0	0	0	0	TA03380	Q4UCL9	splicing factor subunit, putative	126364	1108	0	0	0	0	0	0	0	binding, protein binding	0	0
PEAKS_TiO2_S-phase_ID-only	M.ADS(+79.97)DS(+79.97)DEETTESRVTK.G	0	0	gb|TA03380	CR940352:432976-437005(+)	0	0	0	0	TA03380	Q4UCL9	splicing factor subunit, putative	126364	1108	0	0	0	0	0	0	0	binding, protein binding	0	0
Progenesis_TiO2	0	GKKEELKYPCSPR	[10] C+57.02|[11] S+79.97	gb|TA03570	CR940352:531443-533974(-)	18.2751	Mitosis	S-phase	0.06588	TA03570	Q4UCI3	hypothetical protein	84754	737	0	0	0	0	0	0	0	0	0	0
Progenesis_TiO2	0	GKKEELKYPCSPR	[10] C+57.02|[11] S+79.97	gb|TA03570	CR940352:531443-533974(-)	230.624	S-phase	Mitosis	0.154829	TA03570	Q4UCI3	hypothetical protein	84754	737	0	0	0	0	0	0	0	0	0	0
Progenesis_TiO2	0	GKKEELKYPCSPR	[10] C+57.02|[11] S+79.97	gb|TA03570	CR940352:531443-533974(-)	16.084	S-phase	Mitosis	0.405442	TA03570	Q4UCI3	hypothetical protein	84754	737	0	0	0	0	0	0	0	0	0	0
PEAKS_TiO2_Mitosis_ID-only	R.GKKEELKYPC(+57.02)S(+79.97)PR.S	0	0	gb|TA03570	CR940352:531443-533974(-)	0	0	0	0	TA03570	Q4UCI3	hypothetical protein	84754	737	0	0	0	0	0	0	0	0	0	0
PEAKS_TiO2_S-phase_ID-only	R.GKKEELKYPC(+57.02)S(+79.97)PR.S	0	0	gb|TA03570	CR940352:531443-533974(-)	0	0	0	0	TA03570	Q4UCI3	hypothetical protein	84754	737	0	0	0	0	0	0	0	0	0	0
Progenesis_TiO2	0	LNKIAVVTKSGESVTNSR	[8] T+79.97|[17] S+79.97	gb|TA03650	CR940352:163140-166386(-)	1.48906	S-phase	Mitosis	0.576564	TA03650	Q4UCY2	hypothetical protein	118004	1071	0	0	0	0	0	0	0	0	0	0
PEAKS_TiO2_S-phase_ID-only	R.LIEDKSPRNDSINLS(+79.97)DTHSN	0	0	gb|TA04205	0	0	0	0	0	TA04205	Q4UCX1	RhoGAP protein, putative	58388	500	0	0	0	0	0	0	0	0	signal transduction	intracellular
Progenesis_TiO2	0	RNDSPKSFSPQGR	[4] S+79.97|[9] S+79.97	gb|TA05085	CR940352:1163502-1166639(+)	44.0234	S-phase	Mitosis	0.0603885	TA05085	Q4UBP8	RNA helicase, putative	110506	976	0	0	0	0	0	0	0	ATP binding, ATP-dependent helicase activity, helicase activity, nucleic acid binding	0	0
Progenesis_TiO2	0	RNDSPKSFSPQGR	[4] S+79.97|[7] S+79.97	gb|TA05085	CR940352:1163502-1166639(+)	44.0234	S-phase	Mitosis	0.0603885	TA05085	Q4UBP8	RNA helicase, putative	110506	976	0	0	0	0	0	0	0	ATP binding, ATP-dependent helicase activity, helicase activity, nucleic acid binding	0	0
Progenesis_TiO2	0	NDSPKSFSPQGR	[3] S+79.97|[6] S+79.97	gb|TA05085	CR940352:1163502-1166639(+)	5.73534	S-phase	Mitosis	0.124848	TA05085	Q4UBP8	RNA helicase, putative	110506	976	0	0	0	0	0	0	0	ATP binding, ATP-dependent helicase activity, helicase activity, nucleic acid binding	0	0
Progenesis_TiO2	0	NDSPKSFSPQGR	[3] S+79.97|[8] S+79.97	gb|TA05085	CR940352:1163502-1166639(+)	5.73534	S-phase	Mitosis	0.124848	TA05085	Q4UBP8	RNA helicase, putative	110506	976	0	0	0	0	0	0	0	ATP binding, ATP-dependent helicase activity, helicase activity, nucleic acid binding	0	0
PEAKS_TiO2_S-phase_ID-only	R.RNDS(+79.97)PKS(+79.97)FSPQGR.K	0	0	gb|TA05085	CR940352:1163502-1166639(+)	0	0	0	0	TA05085	Q4UBP8	RNA helicase, putative	110506	976	0	0	0	0	0	0	0	ATP binding, ATP-dependent helicase activity, helicase activity, nucleic acid binding	0	0
PEAKS_TiO2_S-phase_ID-only	R.NDS(+79.97)PKSFS(+79.97)PQGR.K	0	0	gb|TA05085	CR940352:1163502-1166639(+)	0	0	0	0	TA05085	Q4UBP8	RNA helicase, putative	110506	976	0	0	0	0	0	0	0	ATP binding, ATP-dependent helicase activity, helicase activity, nucleic acid binding	0	0
PEAKS_TiO2_S-phase_ID-only	R.NDS(+79.97)PKS(+79.97)FSPQGR.K	0	0	gb|TA05085	CR940352:1163502-1166639(+)	0	0	0	0	TA05085	Q4UBP8	RNA helicase, putative	110506	976	0	0	0	0	0	0	0	ATP binding, ATP-dependent helicase activity, helicase activity, nucleic acid binding	0	0
Progenesis_TiO2	0	SSEQLEEKTQSQVFENVPEESTANAR	[2] S+79.97	gb|TA05850	tannA_chr01:1749742-1750902(+)	2.4097	S-phase	Mitosis	0.0792019	TA05850	Q4UI12	hypothetical protein, conserved	43243	386	0	0	0	0	0	0	0	0	0	0
Progenesis_TiO2	0	SSEQLEEKTQSQVFENVPEESTANAR	[2] S+79.97	gb|TA05850	tannA_chr01:1749742-1750902(+)	6.17966	Mitosis	S-phase	0.0980185	TA05850	Q4UI12	hypothetical protein, conserved	43243	386	0	0	0	0	0	0	0	0	0	0
PEAKS_TiO2_Mitosis_ID-only	R.SS(+79.97)EQLEEKTQSQVFENVPEESTANAR.S	0	0	gb|TA05850	tannA_chr01:1749742-1750902(+)	0	0	0	0	TA05850	Q4UI12	hypothetical protein, conserved	43243	386	0	0	0	0	0	0	0	0	0	0
PEAKS_TiO2_S-phase_ID-only	R.SS(+79.97)EQLEEKTQSQVFENVPEESTANAR.S	0	0	gb|TA05850	tannA_chr01:1749742-1750902(+)	0	0	0	0	TA05850	Q4UI12	hypothetical protein, conserved	43243	386	0	0	0	0	0	0	0	0	0	0
Progenesis_TiO2	0	AKDTGTIETDDYSDDEADADFQPR	[13] S+79.97	gb|TA06105	tannA_chr01:1849537-1854987(+)	5.91508	S-phase	Mitosis	0.167805	TA06105	Q4UI59	SNF2-family protein (chromodomain-helicase-DNA-binding protein 1 homologue), putative	208902	1816	0	0	0	0	0	0	0	ATP binding, DNA binding, helicase activity, nucleic acid binding	0	nucleus
Progenesis_TiO2	0	AKDTGTIETDDYSDDEADADFQPR	[13] S+79.97	gb|TA06105	tannA_chr01:1849537-1854987(+)	6.37858	S-phase	Mitosis	0.265409	TA06105	Q4UI59	SNF2-family protein (chromodomain-helicase-DNA-binding protein 1 homologue), putative	208902	1816	0	0	0	0	0	0	0	ATP binding, DNA binding, helicase activity, nucleic acid binding	0	nucleus
PEAKS_TiO2_Mitosis_ID-only	R.AKDTGTIETDDYS(+79.97)DDEADADFQPR.K	0	0	gb|TA06105	tannA_chr01:1849537-1854987(+)	0	0	0	0	TA06105	Q4UI59	SNF2-family protein (chromodomain-helicase-DNA-binding protein 1 homologue), putative	208902	1816	0	0	0	0	0	0	0	ATP binding, DNA binding, helicase activity, nucleic acid binding	0	nucleus
PEAKS_TiO2_S-phase_ID-only	R.AKDTGTIETDDYS(+79.97)DDEADADFQPR.K	0	0	gb|TA06105	tannA_chr01:1849537-1854987(+)	0	0	0	0	TA06105	Q4UI59	SNF2-family protein (chromodomain-helicase-DNA-binding protein 1 homologue), putative	208902	1816	0	0	0	0	0	0	0	ATP binding, DNA binding, helicase activity, nucleic acid binding	0	nucleus
Progenesis_TiO2	0	SFEPHSR	[1] S+79.97	gb|TA06545	tannA_chr01:2002874-2004868(-)	Infinity	S-phase	Mitosis	0.121906	TA06545	Q4UID9	polyadenylate (poly(A)) binding protein, putative	74309	664	0	0	0	0	0	0	0	RNA binding, nucleic acid binding	0	0
PEAKS_TiO2_S-phase_ID-only	R.S(+79.97)FEPHSR.D	0	0	gb|TA06545	tannA_chr01:2002874-2004868(-)	0	0	0	0	TA06545	Q4UID9	polyadenylate (poly(A)) binding protein, putative	74309	664	0	0	0	0	0	0	0	RNA binding, nucleic acid binding	0	0
PEAKS_TiO2_S-phase_ID-only	R.LKEYYVEGS(+79.97)DEES(+79.97)DEEALEDRIAEAR.E	0	0	gb|TA06790	0	0	0	0	0	TA06790	Q4UHS9	disrupter of silencing (SAS10 homologue), putative	69711	592	0	0	0	0	0	0	0	0	gene silencing	nucleus
Progenesis_Global	0	AAVEGGIVPGGGTALFYATK	[19] T+79.97|[20] K+21.98	gb|TA07065	CR940353:133212-135421(+)	1.11355	Mitosis	S-Phase	0.643827	TA07065	Q4UAL9	chaperonin (HSP60), putative	63055	583	0	0	0	0	0	0	0	ATP binding	cellular protein metabolic process, protein refolding	cytoplasm
Progenesis_TiO2	0	SVTVTKDHTIIVEGLGDK	[5] T+79.97	gb|TA07065	CR940353:133212-135421(+)	2.5829	S-phase	Mitosis	0.788063	TA07065	Q4UAL9	chaperonin (HSP60), putative	63055	583	0	0	0	0	0	0	0	ATP binding	cellular protein metabolic process, protein refolding	cytoplasm
PEAKS_Global_S-phase_ID-only	K.AAVEGGIVPGGGTALFYAT(+79.97)K(+21.98).V	0	0	gb|TA07065	CR940353:133212-135421(+)	0	0	0	0	TA07065	Q4UAL9	chaperonin (HSP60), putative	63055	583	0	0	0	0	0	0	0	ATP binding	cellular protein metabolic process, protein refolding	cytoplasm
PEAKS_TiO2_S-phase_ID-only	K.SVTVT(+79.97)KDHTIIVEGLGDK.E	0	0	gb|TA07065	CR940353:133212-135421(+)	0	0	0	0	TA07065	Q4UAL9	chaperonin (HSP60), putative	63055	583	0	0	0	0	0	0	0	ATP binding	cellular protein metabolic process, protein refolding	cytoplasm
Progenesis_TiO2	0	HAVSEGTKAVTK	[1] H+42.01|[4] S+79.97	gb|TA07290	CR940353:144703-145074(+)	34.1604	Mitosis	S-phase	0.16487	TA07290	Q4UAL4	histone H2B (variant 1), putative	13691	123	0	0	0	0	0	0	0	DNA binding	nucleosome assembly	nucleosome, nucleus
Progenesis_TiO2	0	HAVSEGTKAVTK	[1] H+42.01|[4] S+79.97	gb|TA07290	CR940353:144703-145074(+)	140.28	Mitosis	S-phase	0.522539	TA07290	Q4UAL4	histone H2B (variant 1), putative	13691	123	0	0	0	0	0	0	0	DNA binding	nucleosome assembly	nucleosome, nucleus
PEAKS_TiO2_Mitosis_ID-only	K.HAVSEGTKAVTKY(+79.97)TT(+79.97)S(+79.97)G.V	0	0	gb|TA07290	CR940353:144703-145074(+)	0	0	0	0	TA07290	Q4UAL4	histone H2B (variant 1), putative	13691	123	0	0	0	0	0	0	0	DNA binding	nucleosome assembly	nucleosome, nucleus
PEAKS_TiO2_Mitosis_ID-only	K.HAVSEGTKAVTKY(+79.97)T(+79.97)T(+79.97)SG.V	0	0	gb|TA07290	CR940353:144703-145074(+)	0	0	0	0	TA07290	Q4UAL4	histone H2B (variant 1), putative	13691	123	0	0	0	0	0	0	0	DNA binding	nucleosome assembly	nucleosome, nucleus
PEAKS_TiO2_Mitosis_ID-only	K.HAVSEGTKAVTKY(+79.97)T(+79.97)TS(+79.97)G.V	0	0	gb|TA07290	CR940353:144703-145074(+)	0	0	0	0	TA07290	Q4UAL4	histone H2B (variant 1), putative	13691	123	0	0	0	0	0	0	0	DNA binding	nucleosome assembly	nucleosome, nucleus
PEAKS_TiO2_S-phase_ID-only	K.HAVSEGTKAVTKY(+79.97)TT(+79.97)S(+79.97)G.V	0	0	gb|TA07290	CR940353:144703-145074(+)	0	0	0	0	TA07290	Q4UAL4	histone H2B (variant 1), putative	13691	123	0	0	0	0	0	0	0	DNA binding	nucleosome assembly	nucleosome, nucleus
PEAKS_TiO2_S-phase_ID-only	K.HAVSEGTKAVTKY(+79.97)T(+79.97)TS(+79.97)G.V	0	0	gb|TA07290	CR940353:144703-145074(+)	0	0	0	0	TA07290	Q4UAL4	histone H2B (variant 1), putative	13691	123	0	0	0	0	0	0	0	DNA binding	nucleosome assembly	nucleosome, nucleus
PEAKS_TiO2_S-phase_ID-only	K.HAVSEGTKAVTKY(+79.97)T(+79.97)T(+79.97)SG.V	0	0	gb|TA07290	CR940353:144703-145074(+)	0	0	0	0	TA07290	Q4UAL4	histone H2B (variant 1), putative	13691	123	0	0	0	0	0	0	0	DNA binding	nucleosome assembly	nucleosome, nucleus
Progenesis_TiO2	0	LNNGDFNHVAENIPENNEPNAQQSPRR	[24] S+79.97	gb|TA07310	CR940353:444153-445469(-)	20.585	Mitosis	S-phase	0.00694186	TA07310	Q4UA83	lipid-binding/transfer protein, putative	50065	438	0	0	0	0	0	0	0	0	0	0
Progenesis_TiO2	0	LNNGDFNHVAENIPENNEPNAQQSPRR	[24] S+79.97	gb|TA07310	CR940353:444153-445469(-)	11.7609	S-phase	Mitosis	0.0413405	TA07310	Q4UA83	lipid-binding/transfer protein, putative	50065	438	0	0	0	0	0	0	0	0	0	0
Progenesis_TiO2	0	LNNGDFNHVAENIPENNEPNAQQSPR	[24] S+79.97	gb|TA07310	CR940353:444153-445469(-)	5.67245	Mitosis	S-phase	0.0460514	TA07310	Q4UA83	lipid-binding/transfer protein, putative	50065	438	0	0	0	0	0	0	0	0	0	0
Progenesis_TiO2	0	LNNGDFNHVAENIPENNEPNAQQSPRR	[24] S+79.97	gb|TA07310	CR940353:444153-445469(-)	8.00909	S-phase	Mitosis	0.0480299	TA07310	Q4UA83	lipid-binding/transfer protein, putative	50065	438	0	0	0	0	0	0	0	0	0	0
Progenesis_TiO2	0	LNNGDFNHVAENIPENNEPNAQQSPR	[24] S+79.97	gb|TA07310	CR940353:444153-445469(-)	10.9485	S-phase	Mitosis	0.0495158	TA07310	Q4UA83	lipid-binding/transfer protein, putative	50065	438	0	0	0	0	0	0	0	0	0	0
Progenesis_TiO2	0	LNNGDFNHVAENIPENNEPNAQQSPRR	[24] S+79.97	gb|TA07310	CR940353:444153-445469(-)	9.79922	S-phase	Mitosis	0.129841	TA07310	Q4UA83	lipid-binding/transfer protein, putative	50065	438	0	0	0	0	0	0	0	0	0	0
Progenesis_TiO2	0	LNNGDFNHVAENIPENNEPNAQQSPRR	[24] S+79.97	gb|TA07310	CR940353:444153-445469(-)	7.99872	S-phase	Mitosis	0.361243	TA07310	Q4UA83	lipid-binding/transfer protein, putative	50065	438	0	0	0	0	0	0	0	0	0	0
PEAKS_TiO2_Mitosis_ID-only	R.LNNGDFNHVAENIPENNEPNAQQS(+79.97)PR.R	0	0	gb|TA07310	CR940353:444153-445469(-)	0	0	0	0	TA07310	Q4UA83	lipid-binding/transfer protein, putative	50065	438	0	0	0	0	0	0	0	0	0	0
PEAKS_TiO2_Mitosis_ID-only	R.LNNGDFNHVAENIPENNEPNAQQS(+79.97)PRR.S	0	0	gb|TA07310	CR940353:444153-445469(-)	0	0	0	0	TA07310	Q4UA83	lipid-binding/transfer protein, putative	50065	438	0	0	0	0	0	0	0	0	0	0
PEAKS_TiO2_S-phase_ID-only	R.LNNGDFNHVAENIPENNEPNAQQS(+79.97)PRR.S	0	0	gb|TA07310	CR940353:444153-445469(-)	0	0	0	0	TA07310	Q4UA83	lipid-binding/transfer protein, putative	50065	438	0	0	0	0	0	0	0	0	0	0
PEAKS_TiO2_S-phase_ID-only	R.LNNGDFNHVAENIPENNEPNAQQS(+79.97)PR.R	0	0	gb|TA07310	CR940353:444153-445469(-)	0	0	0	0	TA07310	Q4UA83	lipid-binding/transfer protein, putative	50065	438	0	0	0	0	0	0	0	0	0	0
Progenesis_TiO2	0	FSTSPQVVR	[4] S+79.97	gb|TA08200	CR940353:783737-784556(-)	111.731	S-phase	Mitosis	0.0489851	TA08200	Q4U9S0	RNA-binding protein, putative	30219	245	0	0	0	0	0	0	0	nucleic acid binding	0	0
Progenesis_TiO2	0	NLRFSTSPQVVR	[5] S+79.97|[7] S+79.97	gb|TA08200	CR940353:783737-784556(-)	2.89731	S-phase	Mitosis	0.0967413	TA08200	Q4U9S0	RNA-binding protein, putative	30219	245	0	0	0	0	0	0	0	nucleic acid binding	0	0
PEAKS_TiO2_S-phase_ID-only	R.NLRFS(+79.97)TS(+79.97)PQVVREAFEK.F	0	0	gb|TA08200	CR940353:783737-784556(-)	0	0	0	0	TA08200	Q4U9S0	RNA-binding protein, putative	30219	245	0	0	0	0	0	0	0	nucleic acid binding	0	0
PEAKS_TiO2_S-phase_ID-only	R.NLRFS(+79.97)TS(+79.97)PQVVR.E	0	0	gb|TA08200	CR940353:783737-784556(-)	0	0	0	0	TA08200	Q4U9S0	RNA-binding protein, putative	30219	245	0	0	0	0	0	0	0	nucleic acid binding	0	0
PEAKS_TiO2_S-phase_ID-only	R.FSTS(+79.97)PQVVREAFEK.F	0	0	gb|TA08200	CR940353:783737-784556(-)	0	0	0	0	TA08200	Q4U9S0	RNA-binding protein, putative	30219	245	0	0	0	0	0	0	0	nucleic acid binding	0	0
PEAKS_TiO2_S-phase_ID-only	R.FSTS(+79.97)PQVVR.E	0	0	gb|TA08200	CR940353:783737-784556(-)	0	0	0	0	TA08200	Q4U9S0	RNA-binding protein, putative	30219	245	0	0	0	0	0	0	0	nucleic acid binding	0	0
PEAKS_TiO2_S-phase_ID-only	R.FST(+79.97)SPQVVREAFEKFGK.I	0	0	gb|TA08200	CR940353:783737-784556(-)	0	0	0	0	TA08200	Q4U9S0	RNA-binding protein, putative	30219	245	0	0	0	0	0	0	0	nucleic acid binding	0	0
PEAKS_TiO2_S-phase_ID-only	K.NRDS(+79.97)DDEYVGKTVTK.S	0	0	gb|TA08650	0	0	0	0	0	TA08650	Q4U9I8	hypothetical protein, conserved	105668	918	0	0	0	3.6.5.- (Acting on GTP; involved in cellular and subcellular movement.)	0	0	0	hydrolase activity, acting on acid anhydrides	0	0
Progenesis_TiO2	0	SFSIDKNSYSR	[3] S+79.97	gb|TA08945	CR940353:1083421-1085071(-)	3.16338	S-phase	Mitosis	0.39561	TA08945	Q4U9D6	RNA binding protein, putative	53828	479	0	0	0	0	0	0	0	nucleic acid binding	0	0
PEAKS_TiO2_S-phase_ID-only	R.SFS(+79.97)IDKNSYSR.D	0	0	gb|TA08945	CR940353:1083421-1085071(-)	0	0	0	0	TA08945	Q4U9D6	RNA binding protein, putative	53828	479	0	0	0	0	0	0	0	nucleic acid binding	0	0
Progenesis_TiO2	0	SLNSPILSR	[4] S+79.97	gb|TA09290	CR940353:267767-268879(+)	4.43623	S-phase	Mitosis	0.018398	TA09290	Q4UAE9	hypothetical protein	44828	370	0	0	0	0	0	0	0	0	0	0
Progenesis_TiO2	0	SLNSPILSR	[4] S+79.97	gb|TA09290	CR940353:267767-268879(+)	15.4492	Mitosis	S-phase	0.484849	TA09290	Q4UAE9	hypothetical protein	44828	370	0	0	0	0	0	0	0	0	0	0
PEAKS_TiO2_Mitosis_ID-only	R.SLNS(+79.97)PILSR.S	0	0	gb|TA09290	CR940353:267767-268879(+)	0	0	0	0	TA09290	Q4UAE9	hypothetical protein	44828	370	0	0	0	0	0	0	0	0	0	0
PEAKS_TiO2_S-phase_ID-only	R.SLNS(+79.97)PILSR.S	0	0	gb|TA09290	CR940353:267767-268879(+)	0	0	0	0	TA09290	Q4UAE9	hypothetical protein	44828	370	0	0	0	0	0	0	0	0	0	0
PEAKS_TiO2_Mitosis_ID-only	MLSKISPINPASIRKY(+79.97)GSSIFGLLNK.R	0	0	gb|TA10340	0	0	0	0	0	TA10340	Q4U8X2	branched-chain alpha-keto acid dehydrogenase E1, subunit, putative	51315	454	0	0	0	1.2.4.2 (Oxoglutarate dehydrogenase (succinyl-transferring))	0	0	0	oxidoreductase activity, acting on the aldehyde or oxo group of donors, disulfide as acceptor	metabolic process	0
Progenesis_TiO2	0	ITSRLSNSGSCSPELTPELR	[2] T+79.97|[11] C+57.02	gb|TA10585	CR940353:1773731-1777150(-)	11.185	S-phase	Mitosis	0.00332595	TA10585	Q4U8F1	hypothetical protein, conserved	131480	1139	0	0	0	0	0	0	0	nucleic acid binding	RNA processing	intracellular
Progenesis_TiO2	0	ITSRLSNSGSCSPELTPELR	[8] S+79.97|[11] C+57.02	gb|TA10585	CR940353:1773731-1777150(-)	11.185	S-phase	Mitosis	0.00332595	TA10585	Q4U8F1	hypothetical protein, conserved	131480	1139	0	0	0	0	0	0	0	nucleic acid binding	RNA processing	intracellular
Progenesis_TiO2	0	ITSRLSNSGSCSPELTPELR	[6] S+79.97|[11] C+57.02	gb|TA10585	CR940353:1773731-1777150(-)	11.185	S-phase	Mitosis	0.00332595	TA10585	Q4U8F1	hypothetical protein, conserved	131480	1139	0	0	0	0	0	0	0	nucleic acid binding	RNA processing	intracellular
Progenesis_TiO2	0	ITSRLSNSGSCSPELTPELR	[10] S+79.97|[11] C+57.02	gb|TA10585	CR940353:1773731-1777150(-)	11.185	S-phase	Mitosis	0.00332595	TA10585	Q4U8F1	hypothetical protein, conserved	131480	1139	0	0	0	0	0	0	0	nucleic acid binding	RNA processing	intracellular
Progenesis_TiO2	0	ITSRLSNSGSCSPELTPELR	[10] S+79.97|[11] C+57.02|[12] S+79.97	gb|TA10585	CR940353:1773731-1777150(-)	25.277	S-phase	Mitosis	0.00407584	TA10585	Q4U8F1	hypothetical protein, conserved	131480	1139	0	0	0	0	0	0	0	nucleic acid binding	RNA processing	intracellular
Progenesis_TiO2	0	ITSRLSNSGSCSPELTPELR	[6] S+79.97|[11] C+57.02|[12] S+79.97	gb|TA10585	CR940353:1773731-1777150(-)	25.277	S-phase	Mitosis	0.00407584	TA10585	Q4U8F1	hypothetical protein, conserved	131480	1139	0	0	0	0	0	0	0	nucleic acid binding	RNA processing	intracellular
Progenesis_TiO2	0	ITSRLSNSGSCSPELTPELR	[10] S+79.97|[11] C+57.02|[12] S+79.97	gb|TA10585	CR940353:1773731-1777150(-)	6.72635	Mitosis	S-phase	0.0367117	TA10585	Q4U8F1	hypothetical protein, conserved	131480	1139	0	0	0	0	0	0	0	nucleic acid binding	RNA processing	intracellular
Progenesis_TiO2	0	ITSRLSNSGSCSPELTPELR	[6] S+79.97|[11] C+57.02|[12] S+79.97	gb|TA10585	CR940353:1773731-1777150(-)	6.72635	Mitosis	S-phase	0.0367117	TA10585	Q4U8F1	hypothetical protein, conserved	131480	1139	0	0	0	0	0	0	0	nucleic acid binding	RNA processing	intracellular
Progenesis_TiO2	0	ITSRLSNSGSCSPELTPELR	[6] S+79.97|[10] S+79.97|[11] C+57.02	gb|TA10585	CR940353:1773731-1777150(-)	6.72635	Mitosis	S-phase	0.0367117	TA10585	Q4U8F1	hypothetical protein, conserved	131480	1139	0	0	0	0	0	0	0	nucleic acid binding	RNA processing	intracellular
Progenesis_TiO2	0	LSNSGSCSPELTPELR	[2] S+79.97|[7] C+57.02	gb|TA10585	CR940353:1773731-1777150(-)	2.21532	S-phase	Mitosis	0.0884191	TA10585	Q4U8F1	hypothetical protein, conserved	131480	1139	0	0	0	0	0	0	0	nucleic acid binding	RNA processing	intracellular
Progenesis_TiO2	0	LSNSGSCSPELTPELR	[4] S+79.97|[7] C+57.02	gb|TA10585	CR940353:1773731-1777150(-)	2.21532	S-phase	Mitosis	0.0884191	TA10585	Q4U8F1	hypothetical protein, conserved	131480	1139	0	0	0	0	0	0	0	nucleic acid binding	RNA processing	intracellular
Progenesis_TiO2	0	LSNSGSCSPELTPELR	[4] S+79.97|[7] C+57.02	gb|TA10585	CR940353:1773731-1777150(-)	12.7526	Mitosis	S-phase	0.137896	TA10585	Q4U8F1	hypothetical protein, conserved	131480	1139	0	0	0	0	0	0	0	nucleic acid binding	RNA processing	intracellular
Progenesis_TiO2	0	ITSRLSNSGSCSPELTPELR	[2] T+79.97|[6] S+79.97|[11] C+57.02|[12] S+79.97	gb|TA10585	CR940353:1773731-1777150(-)	2.39911	S-phase	Mitosis	0.157804	TA10585	Q4U8F1	hypothetical protein, conserved	131480	1139	0	0	0	0	0	0	0	nucleic acid binding	RNA processing	intracellular
Progenesis_TiO2	0	ITSRLSNSGSCSPELTPELR	[6] S+79.97|[10] S+79.97|[11] C+57.02|[12] S+79.97	gb|TA10585	CR940353:1773731-1777150(-)	2.39911	S-phase	Mitosis	0.157804	TA10585	Q4U8F1	hypothetical protein, conserved	131480	1139	0	0	0	0	0	0	0	nucleic acid binding	RNA processing	intracellular
Progenesis_TiO2	0	ITSRLSNSGSCSPELTPELR	[6] S+79.97|[8] S+79.97|[11] C+57.02|[12] S+79.97	gb|TA10585	CR940353:1773731-1777150(-)	2.39911	S-phase	Mitosis	0.157804	TA10585	Q4U8F1	hypothetical protein, conserved	131480	1139	0	0	0	0	0	0	0	nucleic acid binding	RNA processing	intracellular
Progenesis_TiO2	0	LSNSGSCSPELTPELR	[7] C+57.02|[8] S+79.97	gb|TA10585	CR940353:1773731-1777150(-)	9.74691	Mitosis	S-phase	0.222949	TA10585	Q4U8F1	hypothetical protein, conserved	131480	1139	0	0	0	0	0	0	0	nucleic acid binding	RNA processing	intracellular
Progenesis_TiO2	0	LSNSGSCSPELTPELR	[2] S+79.97|[7] C+57.02|[8] S+79.97|[12] T+79.97	gb|TA10585	CR940353:1773731-1777150(-)	7.79512	Mitosis	S-phase	0.239141	TA10585	Q4U8F1	hypothetical protein, conserved	131480	1139	0	0	0	0	0	0	0	nucleic acid binding	RNA processing	intracellular
Progenesis_TiO2	0	LSNSGSCSPELTPELR	[2] S+79.97|[6] S+79.97|[7] C+57.02|[12] T+79.97	gb|TA10585	CR940353:1773731-1777150(-)	7.79512	Mitosis	S-phase	0.239141	TA10585	Q4U8F1	hypothetical protein, conserved	131480	1139	0	0	0	0	0	0	0	nucleic acid binding	RNA processing	intracellular
Progenesis_TiO2	0	LSNSGSCSPELTPELR	[4] S+79.97|[7] C+57.02|[8] S+79.97	gb|TA10585	CR940353:1773731-1777150(-)	13.164	Mitosis	S-phase	0.320141	TA10585	Q4U8F1	hypothetical protein, conserved	131480	1139	0	0	0	0	0	0	0	nucleic acid binding	RNA processing	intracellular
Progenesis_TiO2	0	LSNSGSCSPELTPELR	[4] S+79.97|[7] C+57.02|[8] S+79.97|[12] T+79.97	gb|TA10585	CR940353:1773731-1777150(-)	1.62544	S-phase	Mitosis	0.35446	TA10585	Q4U8F1	hypothetical protein, conserved	131480	1139	0	0	0	0	0	0	0	nucleic acid binding	RNA processing	intracellular
Progenesis_TiO2	0	LSNSGSCSPELTPELR	[2] S+79.97|[7] C+57.02|[8] S+79.97|[12] T+79.97	gb|TA10585	CR940353:1773731-1777150(-)	1.62544	S-phase	Mitosis	0.35446	TA10585	Q4U8F1	hypothetical protein, conserved	131480	1139	0	0	0	0	0	0	0	nucleic acid binding	RNA processing	intracellular
Progenesis_TiO2	0	LSNSGSCSPELTPELR	[2] S+79.97|[6] S+79.97|[7] C+57.02|[12] T+79.97	gb|TA10585	CR940353:1773731-1777150(-)	1.62544	S-phase	Mitosis	0.35446	TA10585	Q4U8F1	hypothetical protein, conserved	131480	1139	0	0	0	0	0	0	0	nucleic acid binding	RNA processing	intracellular
Progenesis_TiO2	0	LSNSGSCSPELTPELR	[2] S+79.97|[4] S+79.97|[7] C+57.02|[12] T+79.97	gb|TA10585	CR940353:1773731-1777150(-)	1.62544	S-phase	Mitosis	0.35446	TA10585	Q4U8F1	hypothetical protein, conserved	131480	1139	0	0	0	0	0	0	0	nucleic acid binding	RNA processing	intracellular
Progenesis_TiO2	0	LSNSGSCSPELTPELR	[6] S+79.97|[7] C+57.02|[12] T+79.97	gb|TA10585	CR940353:1773731-1777150(-)	1.5462	S-phase	Mitosis	0.38688	TA10585	Q4U8F1	hypothetical protein, conserved	131480	1139	0	0	0	0	0	0	0	nucleic acid binding	RNA processing	intracellular
Progenesis_TiO2	0	LSNSGSCSPELTPELR	[7] C+57.02|[8] S+79.97|[12] T+79.97	gb|TA10585	CR940353:1773731-1777150(-)	1.5462	S-phase	Mitosis	0.38688	TA10585	Q4U8F1	hypothetical protein, conserved	131480	1139	0	0	0	0	0	0	0	nucleic acid binding	RNA processing	intracellular
Progenesis_TiO2	0	ITSRLSNSGSCSPELTPELR	[6] S+79.97|[10] S+79.97|[11] C+57.02	gb|TA10585	CR940353:1773731-1777150(-)	1.64446	S-phase	Mitosis	0.388592	TA10585	Q4U8F1	hypothetical protein, conserved	131480	1139	0	0	0	0	0	0	0	nucleic acid binding	RNA processing	intracellular
Progenesis_TiO2	0	ITSRLSNSGSCSPELTPELR	[6] S+79.97|[11] C+57.02|[12] S+79.97|[16] T+79.97	gb|TA10585	CR940353:1773731-1777150(-)	1.25926	S-phase	Mitosis	0.390642	TA10585	Q4U8F1	hypothetical protein, conserved	131480	1139	0	0	0	0	0	0	0	nucleic acid binding	RNA processing	intracellular
Progenesis_TiO2	0	ITSRLSNSGSCSPELTPELR	[8] S+79.97|[11] C+57.02|[12] S+79.97|[16] T+79.97	gb|TA10585	CR940353:1773731-1777150(-)	1.25926	S-phase	Mitosis	0.390642	TA10585	Q4U8F1	hypothetical protein, conserved	131480	1139	0	0	0	0	0	0	0	nucleic acid binding	RNA processing	intracellular
Progenesis_TiO2	0	ITSRLSNSGSCSPELTPELR	[10] S+79.97|[11] C+57.02|[12] S+79.97|[16] T+79.97	gb|TA10585	CR940353:1773731-1777150(-)	1.25926	S-phase	Mitosis	0.390642	TA10585	Q4U8F1	hypothetical protein, conserved	131480	1139	0	0	0	0	0	0	0	nucleic acid binding	RNA processing	intracellular
Progenesis_TiO2	0	ITSRLSNSGSCSPELTPELR	[3] S+79.97|[11] C+57.02|[12] S+79.97|[16] T+79.97	gb|TA10585	CR940353:1773731-1777150(-)	1.25926	S-phase	Mitosis	0.390642	TA10585	Q4U8F1	hypothetical protein, conserved	131480	1139	0	0	0	0	0	0	0	nucleic acid binding	RNA processing	intracellular
Progenesis_TiO2	0	ITSRLSNSGSCSPELTPELR	[6] S+79.97|[10] S+79.97|[11] C+57.02|[16] T+79.97	gb|TA10585	CR940353:1773731-1777150(-)	1.25926	S-phase	Mitosis	0.390642	TA10585	Q4U8F1	hypothetical protein, conserved	131480	1139	0	0	0	0	0	0	0	nucleic acid binding	RNA processing	intracellular
Progenesis_TiO2	0	ITSRLSNSGSCSPELTPELR	[2] T+79.97|[11] C+57.02|[12] S+79.97|[16] T+79.97	gb|TA10585	CR940353:1773731-1777150(-)	1.00942	S-phase	Mitosis	0.52002	TA10585	Q4U8F1	hypothetical protein, conserved	131480	1139	0	0	0	0	0	0	0	nucleic acid binding	RNA processing	intracellular
Progenesis_TiO2	0	LSNSGSCSPELTPELR	[2] S+79.97|[7] C+57.02|[12] T+79.97	gb|TA10585	CR940353:1773731-1777150(-)	1.04701	Mitosis	S-phase	0.602761	TA10585	Q4U8F1	hypothetical protein, conserved	131480	1139	0	0	0	0	0	0	0	nucleic acid binding	RNA processing	intracellular
Progenesis_TiO2	0	LSNSGSCSPELTPELR	[4] S+79.97|[7] C+57.02|[12] T+79.97	gb|TA10585	CR940353:1773731-1777150(-)	1.04701	Mitosis	S-phase	0.602761	TA10585	Q4U8F1	hypothetical protein, conserved	131480	1139	0	0	0	0	0	0	0	nucleic acid binding	RNA processing	intracellular
Progenesis_TiO2	0	LSNSGSCSPELTPELR	[7] C+57.02|[8] S+79.97	gb|TA10585	CR940353:1773731-1777150(-)	1.74135	S-phase	Mitosis	0.612683	TA10585	Q4U8F1	hypothetical protein, conserved	131480	1139	0	0	0	0	0	0	0	nucleic acid binding	RNA processing	intracellular
Progenesis_TiO2	0	LSNSGSCSPELTPELR	[6] S+79.97|[7] C+57.02	gb|TA10585	CR940353:1773731-1777150(-)	1.74135	S-phase	Mitosis	0.612683	TA10585	Q4U8F1	hypothetical protein, conserved	131480	1139	0	0	0	0	0	0	0	nucleic acid binding	RNA processing	intracellular
Progenesis_TiO2	0	ITSRLSNSGSCSPELTPELR	[10] S+79.97|[11] C+57.02|[12] S+79.97	gb|TA10585	CR940353:1773731-1777150(-)	2.06995	Mitosis	S-phase	0.650188	TA10585	Q4U8F1	hypothetical protein, conserved	131480	1139	0	0	0	0	0	0	0	nucleic acid binding	RNA processing	intracellular
Progenesis_TiO2	0	ITSRLSNSGSCSPELTPELR	[6] S+79.97|[11] C+57.02|[12] S+79.97	gb|TA10585	CR940353:1773731-1777150(-)	2.06995	Mitosis	S-phase	0.650188	TA10585	Q4U8F1	hypothetical protein, conserved	131480	1139	0	0	0	0	0	0	0	nucleic acid binding	RNA processing	intracellular
Progenesis_TiO2	0	ITSRLSNSGSCSPELTPELR	[3] S+79.97|[11] C+57.02|[12] S+79.97	gb|TA10585	CR940353:1773731-1777150(-)	2.06995	Mitosis	S-phase	0.650188	TA10585	Q4U8F1	hypothetical protein, conserved	131480	1139	0	0	0	0	0	0	0	nucleic acid binding	RNA processing	intracellular
Progenesis_TiO2	0	ITSRLSNSGSCSPELTPELR	[8] S+79.97|[11] C+57.02|[12] S+79.97	gb|TA10585	CR940353:1773731-1777150(-)	2.06995	Mitosis	S-phase	0.650188	TA10585	Q4U8F1	hypothetical protein, conserved	131480	1139	0	0	0	0	0	0	0	nucleic acid binding	RNA processing	intracellular
Progenesis_TiO2	0	LSNSGSCSPELTPELR	[4] S+79.97|[7] C+57.02|[8] S+79.97	gb|TA10585	CR940353:1773731-1777150(-)	1.88952	Mitosis	S-phase	0.760586	TA10585	Q4U8F1	hypothetical protein, conserved	131480	1139	0	0	0	0	0	0	0	nucleic acid binding	RNA processing	intracellular
Progenesis_TiO2	0	LSNSGSCSPELTPELR	[6] S+79.97|[7] C+57.02|[8] S+79.97	gb|TA10585	CR940353:1773731-1777150(-)	1.88952	Mitosis	S-phase	0.760586	TA10585	Q4U8F1	hypothetical protein, conserved	131480	1139	0	0	0	0	0	0	0	nucleic acid binding	RNA processing	intracellular
Progenesis_TiO2	0	LSNSGSCSPELTPELR	[2] S+79.97|[7] C+57.02|[8] S+79.97	gb|TA10585	CR940353:1773731-1777150(-)	1.88952	Mitosis	S-phase	0.760586	TA10585	Q4U8F1	hypothetical protein, conserved	131480	1139	0	0	0	0	0	0	0	nucleic acid binding	RNA processing	intracellular
Progenesis_TiO2	0	LSNSGSCSPELTPELR	[2] S+79.97|[7] C+57.02|[12] T+79.97	gb|TA10585	CR940353:1773731-1777150(-)	1.88952	Mitosis	S-phase	0.760586	TA10585	Q4U8F1	hypothetical protein, conserved	131480	1139	0	0	0	0	0	0	0	nucleic acid binding	RNA processing	intracellular
Progenesis_TiO2	0	ITSRLSNSGSCSPELTPELR	[2] T+79.97|[11] C+57.02|[16] T+79.97	gb|TA10585	CR940353:1773731-1777150(-)	1.72144	Mitosis	S-phase	0.875531	TA10585	Q4U8F1	hypothetical protein, conserved	131480	1139	0	0	0	0	0	0	0	nucleic acid binding	RNA processing	intracellular
Progenesis_TiO2	0	ITSRLSNSGSCSPELTPELR	[6] S+79.97|[11] C+57.02|[16] T+79.97	gb|TA10585	CR940353:1773731-1777150(-)	1.72144	Mitosis	S-phase	0.875531	TA10585	Q4U8F1	hypothetical protein, conserved	131480	1139	0	0	0	0	0	0	0	nucleic acid binding	RNA processing	intracellular
Progenesis_TiO2	0	ITSRLSNSGSCSPELTPELR	[8] S+79.97|[11] C+57.02|[16] T+79.97	gb|TA10585	CR940353:1773731-1777150(-)	1.72144	Mitosis	S-phase	0.875531	TA10585	Q4U8F1	hypothetical protein, conserved	131480	1139	0	0	0	0	0	0	0	nucleic acid binding	RNA processing	intracellular
Progenesis_TiO2	0	ITSRLSNSGSCSPELTPELR	[10] S+79.97|[11] C+57.02|[12] S+79.97	gb|TA10585	CR940353:1773731-1777150(-)	2.34168	Mitosis	S-phase	0.884168	TA10585	Q4U8F1	hypothetical protein, conserved	131480	1139	0	0	0	0	0	0	0	nucleic acid binding	RNA processing	intracellular
Progenesis_TiO2	0	ITSRLSNSGSCSPELTPELR	[6] S+79.97|[11] C+57.02|[12] S+79.97	gb|TA10585	CR940353:1773731-1777150(-)	2.34168	Mitosis	S-phase	0.884168	TA10585	Q4U8F1	hypothetical protein, conserved	131480	1139	0	0	0	0	0	0	0	nucleic acid binding	RNA processing	intracellular
Progenesis_TiO2	0	ITSRLSNSGSCSPELTPELR	[6] S+79.97|[10] S+79.97|[11] C+57.02	gb|TA10585	CR940353:1773731-1777150(-)	2.34168	Mitosis	S-phase	0.884168	TA10585	Q4U8F1	hypothetical protein, conserved	131480	1139	0	0	0	0	0	0	0	nucleic acid binding	RNA processing	intracellular
Progenesis_TiO2	0	ITSRLSNSGSCSPELTPELR	[8] S+79.97|[10] S+79.97|[11] C+57.02	gb|TA10585	CR940353:1773731-1777150(-)	2.34168	Mitosis	S-phase	0.884168	TA10585	Q4U8F1	hypothetical protein, conserved	131480	1139	0	0	0	0	0	0	0	nucleic acid binding	RNA processing	intracellular
Progenesis_TiO2	0	ITSRLSNSGSCSPELTPELR	[6] S+79.97|[8] S+79.97|[11] C+57.02	gb|TA10585	CR940353:1773731-1777150(-)	2.34168	Mitosis	S-phase	0.884168	TA10585	Q4U8F1	hypothetical protein, conserved	131480	1139	0	0	0	0	0	0	0	nucleic acid binding	RNA processing	intracellular
Progenesis_TiO2	0	ITSRLSNSGSCSPELTPELR	[8] S+79.97|[11] C+57.02|[12] S+79.97|[16] T+79.97	gb|TA10585	CR940353:1773731-1777150(-)	1.08655	Mitosis	S-phase	0.933298	TA10585	Q4U8F1	hypothetical protein, conserved	131480	1139	0	0	0	0	0	0	0	nucleic acid binding	RNA processing	intracellular
Progenesis_TiO2	0	ITSRLSNSGSCSPELTPELR	[6] S+79.97|[10] S+79.97|[11] C+57.02|[16] T+79.97	gb|TA10585	CR940353:1773731-1777150(-)	1.08655	Mitosis	S-phase	0.933298	TA10585	Q4U8F1	hypothetical protein, conserved	131480	1139	0	0	0	0	0	0	0	nucleic acid binding	RNA processing	intracellular
Progenesis_TiO2	0	ITSRLSNSGSCSPELTPELR	[6] S+79.97|[8] S+79.97|[11] C+57.02|[12] S+79.97	gb|TA10585	CR940353:1773731-1777150(-)	1.08655	Mitosis	S-phase	0.933298	TA10585	Q4U8F1	hypothetical protein, conserved	131480	1139	0	0	0	0	0	0	0	nucleic acid binding	RNA processing	intracellular
Progenesis_TiO2	0	ITSRLSNSGSCSPELTPELR	[6] S+79.97|[8] S+79.97|[11] C+57.02|[16] T+79.97	gb|TA10585	CR940353:1773731-1777150(-)	1.08655	Mitosis	S-phase	0.933298	TA10585	Q4U8F1	hypothetical protein, conserved	131480	1139	0	0	0	0	0	0	0	nucleic acid binding	RNA processing	intracellular
Progenesis_TiO2	0	ITSRLSNSGSCSPELTPELR	[2] T+79.97|[6] S+79.97|[11] C+57.02|[16] T+79.97	gb|TA10585	CR940353:1773731-1777150(-)	1.08655	Mitosis	S-phase	0.933298	TA10585	Q4U8F1	hypothetical protein, conserved	131480	1139	0	0	0	0	0	0	0	nucleic acid binding	RNA processing	intracellular
Progenesis_TiO2	0	ITSRLSNSGSCSPELTPELR	[2] T+79.97|[8] S+79.97|[11] C+57.02|[16] T+79.97	gb|TA10585	CR940353:1773731-1777150(-)	1.08655	Mitosis	S-phase	0.933298	TA10585	Q4U8F1	hypothetical protein, conserved	131480	1139	0	0	0	0	0	0	0	nucleic acid binding	RNA processing	intracellular
PEAKS_TiO2_Mitosis_ID-only	R.LSNS(+79.97)GSC(+57.02)S(+79.97)PELTPELR.S	0	0	gb|TA10585	CR940353:1773731-1777150(-)	0	0	0	0	TA10585	Q4U8F1	hypothetical protein, conserved	131480	1139	0	0	0	0	0	0	0	nucleic acid binding	RNA processing	intracellular
PEAKS_TiO2_Mitosis_ID-only	R.LSNS(+79.97)GSC(+57.02)S(+79.97)PELT(+79.97)PELR.S	0	0	gb|TA10585	CR940353:1773731-1777150(-)	0	0	0	0	TA10585	Q4U8F1	hypothetical protein, conserved	131480	1139	0	0	0	0	0	0	0	nucleic acid binding	RNA processing	intracellular
PEAKS_TiO2_Mitosis_ID-only	R.ITSRLSNSGS(+79.97)C(+57.02)S(+79.97)PELTPELR.S	0	0	gb|TA10585	CR940353:1773731-1777150(-)	0	0	0	0	TA10585	Q4U8F1	hypothetical protein, conserved	131480	1139	0	0	0	0	0	0	0	nucleic acid binding	RNA processing	intracellular
PEAKS_TiO2_Mitosis_ID-only	R.ITSRLSNS(+79.97)GSC(+57.02)S(+79.97)PELT(+79.97)PELR.S	0	0	gb|TA10585	CR940353:1773731-1777150(-)	0	0	0	0	TA10585	Q4U8F1	hypothetical protein, conserved	131480	1139	0	0	0	0	0	0	0	nucleic acid binding	RNA processing	intracellular
PEAKS_TiO2_Mitosis_ID-only	R.ITSRLS(+79.97)NSGSC(+57.02)S(+79.97)PELTPELR.S	0	0	gb|TA10585	CR940353:1773731-1777150(-)	0	0	0	0	TA10585	Q4U8F1	hypothetical protein, conserved	131480	1139	0	0	0	0	0	0	0	nucleic acid binding	RNA processing	intracellular
PEAKS_TiO2_Mitosis_ID-only	R.ITSRLS(+79.97)NSGS(+79.97)C(+57.02)SPELTPELR.S	0	0	gb|TA10585	CR940353:1773731-1777150(-)	0	0	0	0	TA10585	Q4U8F1	hypothetical protein, conserved	131480	1139	0	0	0	0	0	0	0	nucleic acid binding	RNA processing	intracellular
PEAKS_TiO2_Mitosis_ID-only	R.LS(+79.97)NSGSC(+57.02)SPELT(+79.97)PELR.S	0	0	gb|TA10585	CR940353:1773731-1777150(-)	0	0	0	0	TA10585	Q4U8F1	hypothetical protein, conserved	131480	1139	0	0	0	0	0	0	0	nucleic acid binding	RNA processing	intracellular
PEAKS_TiO2_Mitosis_ID-only	R.ITSRLS(+79.97)NSGS(+79.97)C(+57.02)SPELT(+79.97)PELR.S	0	0	gb|TA10585	CR940353:1773731-1777150(-)	0	0	0	0	TA10585	Q4U8F1	hypothetical protein, conserved	131480	1139	0	0	0	0	0	0	0	nucleic acid binding	RNA processing	intracellular
PEAKS_TiO2_Mitosis_ID-only	R.IT(+79.97)SRLSNS(+79.97)GSC(+57.02)SPELT(+79.97)PELR.S	0	0	gb|TA10585	CR940353:1773731-1777150(-)	0	0	0	0	TA10585	Q4U8F1	hypothetical protein, conserved	131480	1139	0	0	0	0	0	0	0	nucleic acid binding	RNA processing	intracellular
PEAKS_TiO2_Mitosis_ID-only	R.LSNSGSC(+57.02)S(+79.97)PELTPELR.S	0	0	gb|TA10585	CR940353:1773731-1777150(-)	0	0	0	0	TA10585	Q4U8F1	hypothetical protein, conserved	131480	1139	0	0	0	0	0	0	0	nucleic acid binding	RNA processing	intracellular
PEAKS_TiO2_Mitosis_ID-only	R.LS(+79.97)NSGSC(+57.02)S(+79.97)PELT(+79.97)PELR.S	0	0	gb|TA10585	CR940353:1773731-1777150(-)	0	0	0	0	TA10585	Q4U8F1	hypothetical protein, conserved	131480	1139	0	0	0	0	0	0	0	nucleic acid binding	RNA processing	intracellular
PEAKS_TiO2_Mitosis_ID-only	R.LSNSGSC(+57.02)S(+79.97)PELT(+79.97)PELR.S	0	0	gb|TA10585	CR940353:1773731-1777150(-)	0	0	0	0	TA10585	Q4U8F1	hypothetical protein, conserved	131480	1139	0	0	0	0	0	0	0	nucleic acid binding	RNA processing	intracellular
PEAKS_TiO2_Mitosis_ID-only	R.LS(+79.97)NSGSC(+57.02)S(+79.97)PELTPELR.S	0	0	gb|TA10585	CR940353:1773731-1777150(-)	0	0	0	0	TA10585	Q4U8F1	hypothetical protein, conserved	131480	1139	0	0	0	0	0	0	0	nucleic acid binding	RNA processing	intracellular
PEAKS_TiO2_Mitosis_ID-only	R.ITSRLSNSGS(+79.97)C(+57.02)S(+79.97)PELT(+79.97)PELR.S	0	0	gb|TA10585	CR940353:1773731-1777150(-)	0	0	0	0	TA10585	Q4U8F1	hypothetical protein, conserved	131480	1139	0	0	0	0	0	0	0	nucleic acid binding	RNA processing	intracellular
PEAKS_TiO2_Mitosis_ID-only	R.LSNSGS(+79.97)C(+57.02)SPELTPELR.S	0	0	gb|TA10585	CR940353:1773731-1777150(-)	0	0	0	0	TA10585	Q4U8F1	hypothetical protein, conserved	131480	1139	0	0	0	0	0	0	0	nucleic acid binding	RNA processing	intracellular
PEAKS_TiO2_S-phase_ID-only	R.LSNSGSC(+57.02)S(+79.97)PELTPELR.S	0	0	gb|TA10585	CR940353:1773731-1777150(-)	0	0	0	0	TA10585	Q4U8F1	hypothetical protein, conserved	131480	1139	0	0	0	0	0	0	0	nucleic acid binding	RNA processing	intracellular
PEAKS_TiO2_S-phase_ID-only	R.LSNSGSC(+57.02)S(+79.97)PELT(+79.97)PELR.S	0	0	gb|TA10585	CR940353:1773731-1777150(-)	0	0	0	0	TA10585	Q4U8F1	hypothetical protein, conserved	131480	1139	0	0	0	0	0	0	0	nucleic acid binding	RNA processing	intracellular
PEAKS_TiO2_S-phase_ID-only	R.LSNSGS(+79.97)C(+57.02)SPELTPELR.S	0	0	gb|TA10585	CR940353:1773731-1777150(-)	0	0	0	0	TA10585	Q4U8F1	hypothetical protein, conserved	131480	1139	0	0	0	0	0	0	0	nucleic acid binding	RNA processing	intracellular
PEAKS_TiO2_S-phase_ID-only	R.LSNSGS(+79.97)C(+57.02)SPELT(+79.97)PELR.S	0	0	gb|TA10585	CR940353:1773731-1777150(-)	0	0	0	0	TA10585	Q4U8F1	hypothetical protein, conserved	131480	1139	0	0	0	0	0	0	0	nucleic acid binding	RNA processing	intracellular
PEAKS_TiO2_S-phase_ID-only	R.LSNS(+79.97)GSC(+57.02)SPELTPELR.S	0	0	gb|TA10585	CR940353:1773731-1777150(-)	0	0	0	0	TA10585	Q4U8F1	hypothetical protein, conserved	131480	1139	0	0	0	0	0	0	0	nucleic acid binding	RNA processing	intracellular
PEAKS_TiO2_S-phase_ID-only	R.LSNS(+79.97)GSC(+57.02)SPELT(+79.97)PELR.S	0	0	gb|TA10585	CR940353:1773731-1777150(-)	0	0	0	0	TA10585	Q4U8F1	hypothetical protein, conserved	131480	1139	0	0	0	0	0	0	0	nucleic acid binding	RNA processing	intracellular
PEAKS_TiO2_S-phase_ID-only	R.LSNS(+79.97)GSC(+57.02)S(+79.97)PELTPELR.S	0	0	gb|TA10585	CR940353:1773731-1777150(-)	0	0	0	0	TA10585	Q4U8F1	hypothetical protein, conserved	131480	1139	0	0	0	0	0	0	0	nucleic acid binding	RNA processing	intracellular
PEAKS_TiO2_S-phase_ID-only	R.LSNS(+79.97)GSC(+57.02)S(+79.97)PELT(+79.97)PELR.S	0	0	gb|TA10585	CR940353:1773731-1777150(-)	0	0	0	0	TA10585	Q4U8F1	hypothetical protein, conserved	131480	1139	0	0	0	0	0	0	0	nucleic acid binding	RNA processing	intracellular
PEAKS_TiO2_S-phase_ID-only	R.LS(+79.97)NSGSC(+57.02)SPELTPELR.S	0	0	gb|TA10585	CR940353:1773731-1777150(-)	0	0	0	0	TA10585	Q4U8F1	hypothetical protein, conserved	131480	1139	0	0	0	0	0	0	0	nucleic acid binding	RNA processing	intracellular
PEAKS_TiO2_S-phase_ID-only	R.LS(+79.97)NSGSC(+57.02)S(+79.97)PELTPELR.S	0	0	gb|TA10585	CR940353:1773731-1777150(-)	0	0	0	0	TA10585	Q4U8F1	hypothetical protein, conserved	131480	1139	0	0	0	0	0	0	0	nucleic acid binding	RNA processing	intracellular
PEAKS_TiO2_S-phase_ID-only	R.LS(+79.97)NSGSC(+57.02)S(+79.97)PELT(+79.97)PELR.S	0	0	gb|TA10585	CR940353:1773731-1777150(-)	0	0	0	0	TA10585	Q4U8F1	hypothetical protein, conserved	131480	1139	0	0	0	0	0	0	0	nucleic acid binding	RNA processing	intracellular
PEAKS_TiO2_S-phase_ID-only	R.LS(+79.97)NSGS(+79.97)C(+57.02)SPELT(+79.97)PELR.S	0	0	gb|TA10585	CR940353:1773731-1777150(-)	0	0	0	0	TA10585	Q4U8F1	hypothetical protein, conserved	131480	1139	0	0	0	0	0	0	0	nucleic acid binding	RNA processing	intracellular
PEAKS_TiO2_S-phase_ID-only	R.LS(+79.97)NS(+79.97)GSC(+57.02)SPELT(+79.97)PELR.S	0	0	gb|TA10585	CR940353:1773731-1777150(-)	0	0	0	0	TA10585	Q4U8F1	hypothetical protein, conserved	131480	1139	0	0	0	0	0	0	0	nucleic acid binding	RNA processing	intracellular
PEAKS_TiO2_S-phase_ID-only	R.ITSRLSNSGS(+79.97)C(+57.02)S(+79.97)PELTPELR.S	0	0	gb|TA10585	CR940353:1773731-1777150(-)	0	0	0	0	TA10585	Q4U8F1	hypothetical protein, conserved	131480	1139	0	0	0	0	0	0	0	nucleic acid binding	RNA processing	intracellular
PEAKS_TiO2_S-phase_ID-only	R.ITSRLSNSGS(+79.97)C(+57.02)S(+79.97)PELT(+79.97)PELR.S	0	0	gb|TA10585	CR940353:1773731-1777150(-)	0	0	0	0	TA10585	Q4U8F1	hypothetical protein, conserved	131480	1139	0	0	0	0	0	0	0	nucleic acid binding	RNA processing	intracellular
PEAKS_TiO2_S-phase_ID-only	R.ITSRLSNS(+79.97)GSC(+57.02)SPELTPELR.S	0	0	gb|TA10585	CR940353:1773731-1777150(-)	0	0	0	0	TA10585	Q4U8F1	hypothetical protein, conserved	131480	1139	0	0	0	0	0	0	0	nucleic acid binding	RNA processing	intracellular
PEAKS_TiO2_S-phase_ID-only	R.ITSRLSNS(+79.97)GSC(+57.02)SPELT(+79.97)PELR.S	0	0	gb|TA10585	CR940353:1773731-1777150(-)	0	0	0	0	TA10585	Q4U8F1	hypothetical protein, conserved	131480	1139	0	0	0	0	0	0	0	nucleic acid binding	RNA processing	intracellular
PEAKS_TiO2_S-phase_ID-only	R.ITSRLSNS(+79.97)GSC(+57.02)S(+79.97)PELTPELR.S	0	0	gb|TA10585	CR940353:1773731-1777150(-)	0	0	0	0	TA10585	Q4U8F1	hypothetical protein, conserved	131480	1139	0	0	0	0	0	0	0	nucleic acid binding	RNA processing	intracellular
PEAKS_TiO2_S-phase_ID-only	R.ITSRLSNS(+79.97)GSC(+57.02)S(+79.97)PELT(+79.97)PELR.S	0	0	gb|TA10585	CR940353:1773731-1777150(-)	0	0	0	0	TA10585	Q4U8F1	hypothetical protein, conserved	131480	1139	0	0	0	0	0	0	0	nucleic acid binding	RNA processing	intracellular
PEAKS_TiO2_S-phase_ID-only	R.ITSRLSNS(+79.97)GS(+79.97)C(+57.02)SPELTPELR.S	0	0	gb|TA10585	CR940353:1773731-1777150(-)	0	0	0	0	TA10585	Q4U8F1	hypothetical protein, conserved	131480	1139	0	0	0	0	0	0	0	nucleic acid binding	RNA processing	intracellular
PEAKS_TiO2_S-phase_ID-only	R.ITSRLS(+79.97)NSGSC(+57.02)SPELTPELR.S	0	0	gb|TA10585	CR940353:1773731-1777150(-)	0	0	0	0	TA10585	Q4U8F1	hypothetical protein, conserved	131480	1139	0	0	0	0	0	0	0	nucleic acid binding	RNA processing	intracellular
PEAKS_TiO2_S-phase_ID-only	R.ITSRLS(+79.97)NSGSC(+57.02)SPELT(+79.97)PELR.S	0	0	gb|TA10585	CR940353:1773731-1777150(-)	0	0	0	0	TA10585	Q4U8F1	hypothetical protein, conserved	131480	1139	0	0	0	0	0	0	0	nucleic acid binding	RNA processing	intracellular
PEAKS_TiO2_S-phase_ID-only	R.ITSRLS(+79.97)NSGSC(+57.02)S(+79.97)PELTPELR.S	0	0	gb|TA10585	CR940353:1773731-1777150(-)	0	0	0	0	TA10585	Q4U8F1	hypothetical protein, conserved	131480	1139	0	0	0	0	0	0	0	nucleic acid binding	RNA processing	intracellular
PEAKS_TiO2_S-phase_ID-only	R.ITSRLS(+79.97)NSGSC(+57.02)S(+79.97)PELT(+79.97)PELR.S	0	0	gb|TA10585	CR940353:1773731-1777150(-)	0	0	0	0	TA10585	Q4U8F1	hypothetical protein, conserved	131480	1139	0	0	0	0	0	0	0	nucleic acid binding	RNA processing	intracellular
PEAKS_TiO2_S-phase_ID-only	R.ITSRLS(+79.97)NSGS(+79.97)C(+57.02)SPELTPELR.S	0	0	gb|TA10585	CR940353:1773731-1777150(-)	0	0	0	0	TA10585	Q4U8F1	hypothetical protein, conserved	131480	1139	0	0	0	0	0	0	0	nucleic acid binding	RNA processing	intracellular
PEAKS_TiO2_S-phase_ID-only	R.ITSRLS(+79.97)NSGS(+79.97)C(+57.02)SPELT(+79.97)PELR.S	0	0	gb|TA10585	CR940353:1773731-1777150(-)	0	0	0	0	TA10585	Q4U8F1	hypothetical protein, conserved	131480	1139	0	0	0	0	0	0	0	nucleic acid binding	RNA processing	intracellular
PEAKS_TiO2_S-phase_ID-only	R.ITSRLS(+79.97)NSGS(+79.97)C(+57.02)S(+79.97)PELTPELR.S	0	0	gb|TA10585	CR940353:1773731-1777150(-)	0	0	0	0	TA10585	Q4U8F1	hypothetical protein, conserved	131480	1139	0	0	0	0	0	0	0	nucleic acid binding	RNA processing	intracellular
PEAKS_TiO2_S-phase_ID-only	R.ITSRLS(+79.97)NS(+79.97)GSC(+57.02)SPELTPELR.S	0	0	gb|TA10585	CR940353:1773731-1777150(-)	0	0	0	0	TA10585	Q4U8F1	hypothetical protein, conserved	131480	1139	0	0	0	0	0	0	0	nucleic acid binding	RNA processing	intracellular
PEAKS_TiO2_S-phase_ID-only	R.ITSRLS(+79.97)NS(+79.97)GSC(+57.02)SPELT(+79.97)PELR.S	0	0	gb|TA10585	CR940353:1773731-1777150(-)	0	0	0	0	TA10585	Q4U8F1	hypothetical protein, conserved	131480	1139	0	0	0	0	0	0	0	nucleic acid binding	RNA processing	intracellular
PEAKS_TiO2_S-phase_ID-only	R.ITSRLS(+79.97)NS(+79.97)GSC(+57.02)S(+79.97)PELTPELR.S	0	0	gb|TA10585	CR940353:1773731-1777150(-)	0	0	0	0	TA10585	Q4U8F1	hypothetical protein, conserved	131480	1139	0	0	0	0	0	0	0	nucleic acid binding	RNA processing	intracellular
PEAKS_TiO2_S-phase_ID-only	R.ITS(+79.97)RLSNSGSC(+57.02)S(+79.97)PELTPELR.S	0	0	gb|TA10585	CR940353:1773731-1777150(-)	0	0	0	0	TA10585	Q4U8F1	hypothetical protein, conserved	131480	1139	0	0	0	0	0	0	0	nucleic acid binding	RNA processing	intracellular
PEAKS_TiO2_S-phase_ID-only	R.ITS(+79.97)RLSNSGSC(+57.02)S(+79.97)PELT(+79.97)PELR.S	0	0	gb|TA10585	CR940353:1773731-1777150(-)	0	0	0	0	TA10585	Q4U8F1	hypothetical protein, conserved	131480	1139	0	0	0	0	0	0	0	nucleic acid binding	RNA processing	intracellular
PEAKS_TiO2_S-phase_ID-only	R.IT(+79.97)SRLSNSGSC(+57.02)SPELTPELR.S	0	0	gb|TA10585	CR940353:1773731-1777150(-)	0	0	0	0	TA10585	Q4U8F1	hypothetical protein, conserved	131480	1139	0	0	0	0	0	0	0	nucleic acid binding	RNA processing	intracellular
PEAKS_TiO2_S-phase_ID-only	R.IT(+79.97)SRLSNSGSC(+57.02)SPELT(+79.97)PELR.S	0	0	gb|TA10585	CR940353:1773731-1777150(-)	0	0	0	0	TA10585	Q4U8F1	hypothetical protein, conserved	131480	1139	0	0	0	0	0	0	0	nucleic acid binding	RNA processing	intracellular
PEAKS_TiO2_S-phase_ID-only	R.IT(+79.97)SRLSNSGSC(+57.02)S(+79.97)PELT(+79.97)PELR.S	0	0	gb|TA10585	CR940353:1773731-1777150(-)	0	0	0	0	TA10585	Q4U8F1	hypothetical protein, conserved	131480	1139	0	0	0	0	0	0	0	nucleic acid binding	RNA processing	intracellular
PEAKS_TiO2_S-phase_ID-only	R.IT(+79.97)SRLS(+79.97)NSGSC(+57.02)SPELT(+79.97)PELR.S	0	0	gb|TA10585	CR940353:1773731-1777150(-)	0	0	0	0	TA10585	Q4U8F1	hypothetical protein, conserved	131480	1139	0	0	0	0	0	0	0	nucleic acid binding	RNA processing	intracellular
PEAKS_TiO2_S-phase_ID-only	R.IT(+79.97)SRLS(+79.97)NSGSC(+57.02)S(+79.97)PELTPELR.S	0	0	gb|TA10585	CR940353:1773731-1777150(-)	0	0	0	0	TA10585	Q4U8F1	hypothetical protein, conserved	131480	1139	0	0	0	0	0	0	0	nucleic acid binding	RNA processing	intracellular
PEAKS_TiO2_S-phase_ID-only	K.DAEYLPKS(+79.97)PK.L	0	0	gb|TA10585	CR940353:1773731-1777150(-)	0	0	0	0	TA10585	Q4U8F1	hypothetical protein, conserved	131480	1139	0	0	0	0	0	0	0	nucleic acid binding	RNA processing	intracellular
Progenesis_Global	0	FLTGGPDGDLGSNAIK	[12] S+79.97|[16] K+14.02	gb|TA11105	CR940353:1728514-1732114(-)	2.34602	S-Phase	Mitosis	0.45498	TA10585	Q4U8F1	hypothetical protein, conserved	131480	1139	0	0	0	0	0	0	0	nucleic acid binding	RNA processing	intracellular
Progenesis_TiO2	0	AGSLDADEELLGARLK	[3] S+79.97	gb|TA11105	CR940353:1728514-1732114(-)	7.26493	S-phase	Mitosis	0.000102687	TA10585	Q4U8F1	hypothetical protein, conserved	131480	1139	0	0	0	0	0	0	0	nucleic acid binding	RNA processing	intracellular
Progenesis_TiO2	0	AGSLDADEELLGAR	[3] S+79.97|[5] D+21.98	gb|TA11105	CR940353:1728514-1732114(-)	19.271	S-phase	Mitosis	0.000752168	TA10585	Q4U8F1	hypothetical protein, conserved	131480	1139	0	0	0	0	0	0	0	nucleic acid binding	RNA processing	intracellular
Progenesis_TiO2	0	LAFLRDTTHNTTTDSQTTSLNHTNSGLQR	[25] S+79.97	gb|TA11105	CR940353:1728514-1732114(-)	4.5541	S-phase	Mitosis	0.00469007	TA10585	Q4U8F1	hypothetical protein, conserved	131480	1139	0	0	0	0	0	0	0	nucleic acid binding	RNA processing	intracellular
Progenesis_TiO2	0	AGSLDADEELLGAR	[3] S+79.97	gb|TA11105	CR940353:1728514-1732114(-)	21.9444	Mitosis	S-phase	0.0673237	TA10585	Q4U8F1	hypothetical protein, conserved	131480	1139	0	0	0	0	0	0	0	nucleic acid binding	RNA processing	intracellular
Progenesis_TiO2	0	LAFLRDTTHNTTTDSQTTSLNHTNSGLQR	[25] S+79.97	gb|TA11105	CR940353:1728514-1732114(-)	9.09009	Mitosis	S-phase	0.0830166	TA10585	Q4U8F1	hypothetical protein, conserved	131480	1139	0	0	0	0	0	0	0	nucleic acid binding	RNA processing	intracellular
Progenesis_TiO2	0	LAFLRDTTHNTTTDSQTTSLNHTNSGLQR	[25] S+79.97	gb|TA11105	CR940353:1728514-1732114(-)	5.09213	S-phase	Mitosis	0.266903	TA10585	Q4U8F1	hypothetical protein, conserved	131480	1139	0	0	0	0	0	0	0	nucleic acid binding	RNA processing	intracellular
Progenesis_TiO2	0	LAFLRDTTHNTTTDSQTTSLNHTNSGLQR	[17] T+79.97	gb|TA11105	CR940353:1728514-1732114(-)	5.09213	S-phase	Mitosis	0.266903	TA10585	Q4U8F1	hypothetical protein, conserved	131480	1139	0	0	0	0	0	0	0	nucleic acid binding	RNA processing	intracellular
Progenesis_TiO2	0	SLDADEELLGAR	[1] S+79.97	gb|TA11105	CR940353:1728514-1732114(-)	2.18984	S-phase	Mitosis	0.313994	TA11105	Q4U8H1	glutamate dehydrogenase, putative	133170	1170	0	0	0	1.4.1.2 (Glutamate dehydrogenase)	0	0	0	oxidoreductase activity	cellular amino acid metabolic process, oxidation-reduction process	0
Progenesis_TiO2	0	AGSLDADEELLGARLK	[3] S+79.97	gb|TA11105	CR940353:1728514-1732114(-)	1.57556	S-phase	Mitosis	0.334864	TA11105	Q4U8H1	glutamate dehydrogenase, putative	133170	1170	0	0	0	1.4.1.2 (Glutamate dehydrogenase)	0	0	0	oxidoreductase activity	cellular amino acid metabolic process, oxidation-reduction process	0
Progenesis_TiO2	0	DTTHNTTTDSQTTSLNHTNSGLQR	[20] S+79.97	gb|TA11105	CR940353:1728514-1732114(-)	5.88541	S-phase	Mitosis	0.525417	TA11105	Q4U8H1	glutamate dehydrogenase, putative	133170	1170	0	0	0	1.4.1.2 (Glutamate dehydrogenase)	0	0	0	oxidoreductase activity	cellular amino acid metabolic process, oxidation-reduction process	0
Progenesis_TiO2	0	AGSLDADEELLGAR	[3] S+79.97|[5] D+21.98	gb|TA11105	CR940353:1728514-1732114(-)	6.30828	Mitosis	S-phase	0.583072	TA11105	Q4U8H1	glutamate dehydrogenase, putative	133170	1170	0	0	0	1.4.1.2 (Glutamate dehydrogenase)	0	0	0	oxidoreductase activity	cellular amino acid metabolic process, oxidation-reduction process	0
Progenesis_TiO2	0	LAFLRDTTHNTTTDSQTTSLNHTNSGLQR	[25] S+79.97	gb|TA11105	CR940353:1728514-1732114(-)	1.40928	Mitosis	S-phase	0.588143	TA11105	Q4U8H1	glutamate dehydrogenase, putative	133170	1170	0	0	0	1.4.1.2 (Glutamate dehydrogenase)	0	0	0	oxidoreductase activity	cellular amino acid metabolic process, oxidation-reduction process	0
Progenesis_TiO2	0	DTTHNTTTDSQTTSLNHTNSGLQR	[20] S+79.97	gb|TA11105	CR940353:1728514-1732114(-)	3.603	S-phase	Mitosis	0.617149	TA11105	Q4U8H1	glutamate dehydrogenase, putative	133170	1170	0	0	0	1.4.1.2 (Glutamate dehydrogenase)	0	0	0	oxidoreductase activity	cellular amino acid metabolic process, oxidation-reduction process	0
Progenesis_TiO2	0	DTTHNTTTDSQTTSLNHTNSGLQR	[18] T+79.97	gb|TA11105	CR940353:1728514-1732114(-)	3.603	S-phase	Mitosis	0.617149	TA11105	Q4U8H1	glutamate dehydrogenase, putative	133170	1170	0	0	0	1.4.1.2 (Glutamate dehydrogenase)	0	0	0	oxidoreductase activity	cellular amino acid metabolic process, oxidation-reduction process	0
Progenesis_TiO2	0	AGSLDADEELLGAR	[3] S+79.97	gb|TA11105	CR940353:1728514-1732114(-)	1.43293	Mitosis	S-phase	0.760937	TA11105	Q4U8H1	glutamate dehydrogenase, putative	133170	1170	0	0	0	1.4.1.2 (Glutamate dehydrogenase)	0	0	0	oxidoreductase activity	cellular amino acid metabolic process, oxidation-reduction process	0
Progenesis_TiO2	0	LAFLRDTTHNTTTDSQTTSLNHTNSGLQR	[25] S+79.97	gb|TA11105	CR940353:1728514-1732114(-)	1.25573	S-phase	Mitosis	0.773448	TA11105	Q4U8H1	glutamate dehydrogenase, putative	133170	1170	0	0	0	1.4.1.2 (Glutamate dehydrogenase)	0	0	0	oxidoreductase activity	cellular amino acid metabolic process, oxidation-reduction process	0
Progenesis_TiO2	0	LAFLRDTTHNTTTDSQTTSLNHTNSGLQR	[17] T+79.97	gb|TA11105	CR940353:1728514-1732114(-)	1.25573	S-phase	Mitosis	0.773448	TA11105	Q4U8H1	glutamate dehydrogenase, putative	133170	1170	0	0	0	1.4.1.2 (Glutamate dehydrogenase)	0	0	0	oxidoreductase activity	cellular amino acid metabolic process, oxidation-reduction process	0
Progenesis_TiO2	0	LAFLRDTTHNTTTDSQTTSLNHTNSGLQR	[25] S+79.97	gb|TA11105	CR940353:1728514-1732114(-)	1.49149	S-phase	Mitosis	0.901234	TA11105	Q4U8H1	glutamate dehydrogenase, putative	133170	1170	0	0	0	1.4.1.2 (Glutamate dehydrogenase)	0	0	0	oxidoreductase activity	cellular amino acid metabolic process, oxidation-reduction process	0
Progenesis_TiO2	0	LAFLRDTTHNTTTDSQTTSLNHTNSGLQR	[18] T+79.97	gb|TA11105	CR940353:1728514-1732114(-)	1.49149	S-phase	Mitosis	0.901234	TA11105	Q4U8H1	glutamate dehydrogenase, putative	133170	1170	0	0	0	1.4.1.2 (Glutamate dehydrogenase)	0	0	0	oxidoreductase activity	cellular amino acid metabolic process, oxidation-reduction process	0
Progenesis_TiO2	0	LAFLRDTTHNTTTDSQTTSLNHTNSGLQR	[17] T+79.97	gb|TA11105	CR940353:1728514-1732114(-)	1.49149	S-phase	Mitosis	0.901234	TA11105	Q4U8H1	glutamate dehydrogenase, putative	133170	1170	0	0	0	1.4.1.2 (Glutamate dehydrogenase)	0	0	0	oxidoreductase activity	cellular amino acid metabolic process, oxidation-reduction process	0
Progenesis_TiO2	0	LAFLRDTTHNTTTDSQTTSLNHTNSGLQR	[15] S+79.97	gb|TA11105	CR940353:1728514-1732114(-)	1.49149	S-phase	Mitosis	0.901234	TA11105	Q4U8H1	glutamate dehydrogenase, putative	133170	1170	0	0	0	1.4.1.2 (Glutamate dehydrogenase)	0	0	0	oxidoreductase activity	cellular amino acid metabolic process, oxidation-reduction process	0
PEAKS_TiO2_Mitosis_ID-only	R.AGS(+79.97)LDADEELLGAR.L	0	0	gb|TA11105	CR940353:1728514-1732114(-)	0	0	0	0	TA11105	Q4U8H1	glutamate dehydrogenase, putative	133170	1170	0	0	0	1.4.1.2 (Glutamate dehydrogenase)	0	0	0	oxidoreductase activity	cellular amino acid metabolic process, oxidation-reduction process	0
PEAKS_TiO2_Mitosis_ID-only	R.AGS(+79.97)LDADEELLGARLK.T	0	0	gb|TA11105	CR940353:1728514-1732114(-)	0	0	0	0	TA11105	Q4U8H1	glutamate dehydrogenase, putative	133170	1170	0	0	0	1.4.1.2 (Glutamate dehydrogenase)	0	0	0	oxidoreductase activity	cellular amino acid metabolic process, oxidation-reduction process	0
PEAKS_TiO2_Mitosis_ID-only	R.LAFLRDTTHNTTTDSQTTSLNHTNS(+79.97)GLQR.A	0	0	gb|TA11105	CR940353:1728514-1732114(-)	0	0	0	0	TA11105	Q4U8H1	glutamate dehydrogenase, putative	133170	1170	0	0	0	1.4.1.2 (Glutamate dehydrogenase)	0	0	0	oxidoreductase activity	cellular amino acid metabolic process, oxidation-reduction process	0
PEAKS_Global_S-phase_ID-only	R.AGS(+79.97)LDADEELLGAR.L	0	0	gb|TA11105	CR940353:1728514-1732114(-)	0	0	0	0	TA11105	Q4U8H1	glutamate dehydrogenase, putative	133170	1170	0	0	0	1.4.1.2 (Glutamate dehydrogenase)	0	0	0	oxidoreductase activity	cellular amino acid metabolic process, oxidation-reduction process	0
PEAKS_TiO2_S-phase_ID-only	R.LAFLRDTTHNTTTDSQTTSLNHTNS(+79.97)GLQR.A	0	0	gb|TA11105	CR940353:1728514-1732114(-)	0	0	0	0	TA11105	Q4U8H1	glutamate dehydrogenase, putative	133170	1170	0	0	0	1.4.1.2 (Glutamate dehydrogenase)	0	0	0	oxidoreductase activity	cellular amino acid metabolic process, oxidation-reduction process	0
PEAKS_TiO2_S-phase_ID-only	R.LAFLRDTTHNTTTDSQTT(+79.97)SLNHTNSGLQR.A	0	0	gb|TA11105	CR940353:1728514-1732114(-)	0	0	0	0	TA11105	Q4U8H1	glutamate dehydrogenase, putative	133170	1170	0	0	0	1.4.1.2 (Glutamate dehydrogenase)	0	0	0	oxidoreductase activity	cellular amino acid metabolic process, oxidation-reduction process	0
PEAKS_TiO2_S-phase_ID-only	R.LAFLRDTTHNTTTDSQT(+79.97)TSLNHTNSGLQR.A	0	0	gb|TA11105	CR940353:1728514-1732114(-)	0	0	0	0	TA11105	Q4U8H1	glutamate dehydrogenase, putative	133170	1170	0	0	0	1.4.1.2 (Glutamate dehydrogenase)	0	0	0	oxidoreductase activity	cellular amino acid metabolic process, oxidation-reduction process	0
PEAKS_TiO2_S-phase_ID-only	R.LAFLRDTTHNTTTDS(+79.97)QTTSLNHTNSGLQR.A	0	0	gb|TA11105	CR940353:1728514-1732114(-)	0	0	0	0	TA11105	Q4U8H1	glutamate dehydrogenase, putative	133170	1170	0	0	0	1.4.1.2 (Glutamate dehydrogenase)	0	0	0	oxidoreductase activity	cellular amino acid metabolic process, oxidation-reduction process	0
PEAKS_TiO2_S-phase_ID-only	R.DTTHNTTTDSQTTSLNHTNS(+79.97)GLQR.A	0	0	gb|TA11105	CR940353:1728514-1732114(-)	0	0	0	0	TA11105	Q4U8H1	glutamate dehydrogenase, putative	133170	1170	0	0	0	1.4.1.2 (Glutamate dehydrogenase)	0	0	0	oxidoreductase activity	cellular amino acid metabolic process, oxidation-reduction process	0
PEAKS_TiO2_S-phase_ID-only	R.DTTHNTTTDSQTTSLNHT(+79.97)NSGLQR.A	0	0	gb|TA11105	CR940353:1728514-1732114(-)	0	0	0	0	TA11105	Q4U8H1	glutamate dehydrogenase, putative	133170	1170	0	0	0	1.4.1.2 (Glutamate dehydrogenase)	0	0	0	oxidoreductase activity	cellular amino acid metabolic process, oxidation-reduction process	0
PEAKS_TiO2_S-phase_ID-only	R.AGS(+79.97)LDADEELLGARLK.T	0	0	gb|TA11105	CR940353:1728514-1732114(-)	0	0	0	0	TA11105	Q4U8H1	glutamate dehydrogenase, putative	133170	1170	0	0	0	1.4.1.2 (Glutamate dehydrogenase)	0	0	0	oxidoreductase activity	cellular amino acid metabolic process, oxidation-reduction process	0
PEAKS_TiO2_S-phase_ID-only	R.AGS(+79.97)LDADEELLGAR.L	0	0	gb|TA11105	CR940353:1728514-1732114(-)	0	0	0	0	TA11105	Q4U8H1	glutamate dehydrogenase, putative	133170	1170	0	0	0	1.4.1.2 (Glutamate dehydrogenase)	0	0	0	oxidoreductase activity	cellular amino acid metabolic process, oxidation-reduction process	0
PEAKS_TiO2_S-phase_ID-only	G.S(+79.97)LDADEELLGAR.L	0	0	gb|TA11105	CR940353:1728514-1732114(-)	0	0	0	0	TA11105	Q4U8H1	glutamate dehydrogenase, putative	133170	1170	0	0	0	1.4.1.2 (Glutamate dehydrogenase)	0	0	0	oxidoreductase activity	cellular amino acid metabolic process, oxidation-reduction process	0
Progenesis_TiO2	0	NSSSRPTEEDVVDDPSSEGESDLENGDVDDSRADNLHGTGKTK	[17] S+79.97|[21] S+79.97	gb|TA11185	CR940353:1685197-1685799(-)	47.2207	Mitosis	S-phase	4.61573e-05	TA11185	Q4U8I7	nascent polypeptide associated complex (NAC), alpha chain, putative	22024	200	0	0	0	0	0	0	0	0	0	0
Progenesis_TiO2	0	NSSSRPTEEDVVDDPSSEGESDLENGDVDDSRADNLHGTGK	[17] S+79.97|[21] S+79.97	gb|TA11185	CR940353:1685197-1685799(-)	8.58757	S-phase	Mitosis	0.029645	TA11185	Q4U8I7	nascent polypeptide associated complex (NAC), alpha chain, putative	22024	200	0	0	0	0	0	0	0	0	0	0
Progenesis_TiO2	0	NSSSRPTEEDVVDDPSSEGESDLENGDVDDSRADNLHGTGK	[16] S+79.97|[21] S+79.97	gb|TA11185	CR940353:1685197-1685799(-)	8.58757	S-phase	Mitosis	0.029645	TA11185	Q4U8I7	nascent polypeptide associated complex (NAC), alpha chain, putative	22024	200	0	0	0	0	0	0	0	0	0	0
Progenesis_TiO2	0	NSSSRPTEEDVVDDPSSEGESDLENGDVDDSRADNLHGTGK	[16] S+79.97|[17] S+79.97	gb|TA11185	CR940353:1685197-1685799(-)	8.58757	S-phase	Mitosis	0.029645	TA11185	Q4U8I7	nascent polypeptide associated complex (NAC), alpha chain, putative	22024	200	0	0	0	0	0	0	0	0	0	0
Progenesis_TiO2	0	NSSSRPTEEDVVDDPSSEGESDLENGDVDDSRADNLHGTGKTK	[17] S+79.97|[21] S+79.97	gb|TA11185	CR940353:1685197-1685799(-)	8.25075	S-phase	Mitosis	0.21034	TA11185	Q4U8I7	nascent polypeptide associated complex (NAC), alpha chain, putative	22024	200	0	0	0	0	0	0	0	0	0	0
Progenesis_TiO2	0	NSSSRPTEEDVVDDPSSEGESDLENGDVDDSRADNLHGTGKTK	[21] S+79.97|[31] S+79.97	gb|TA11185	CR940353:1685197-1685799(-)	8.25075	S-phase	Mitosis	0.21034	TA11185	Q4U8I7	nascent polypeptide associated complex (NAC), alpha chain, putative	22024	200	0	0	0	0	0	0	0	0	0	0
Progenesis_TiO2	0	NSSSRPTEEDVVDDPSSEGESDLENGDVDDSRADNLHGTGK	[16] S+79.97|[17] S+79.97|[21] S+79.97	gb|TA11185	CR940353:1685197-1685799(-)	2.5141	S-phase	Mitosis	0.243282	TA11185	Q4U8I7	nascent polypeptide associated complex (NAC), alpha chain, putative	22024	200	0	0	0	0	0	0	0	0	0	0
Progenesis_TiO2	0	NSSSRPTEEDVVDDPSSEGESDLENGDVDDSRADNLHGTGKTK	[16] S+79.97|[21] S+79.97	gb|TA11185	CR940353:1685197-1685799(-)	2.97452	S-phase	Mitosis	0.515587	TA11185	Q4U8I7	nascent polypeptide associated complex (NAC), alpha chain, putative	22024	200	0	0	0	0	0	0	0	0	0	0
Progenesis_TiO2	0	NSSSRPTEEDVVDDPSSEGESDLENGDVDDSRADNLHGTGKTK	[16] S+79.97|[31] S+79.97	gb|TA11185	CR940353:1685197-1685799(-)	2.97452	S-phase	Mitosis	0.515587	TA11185	Q4U8I7	nascent polypeptide associated complex (NAC), alpha chain, putative	22024	200	0	0	0	0	0	0	0	0	0	0
PEAKS_TiO2_S-phase_ID-only	R.NSSSRPTEEDVVDDPSSEGES(+79.97)DLENGDVDDSRADNLHGTGK.T	0	0	gb|TA11185	CR940353:1685197-1685799(-)	0	0	0	0	TA11185	Q4U8I7	nascent polypeptide associated complex (NAC), alpha chain, putative	22024	200	0	0	0	0	0	0	0	0	0	0
PEAKS_TiO2_S-phase_ID-only	R.NSSSRPTEEDVVDDPSS(+79.97)EGES(+79.97)DLENGDVDDSRADNLHGTGK.T	0	0	gb|TA11185	CR940353:1685197-1685799(-)	0	0	0	0	TA11185	Q4U8I7	nascent polypeptide associated complex (NAC), alpha chain, putative	22024	200	0	0	0	0	0	0	0	0	0	0
PEAKS_TiO2_S-phase_ID-only	R.NSSSRPTEEDVVDDPS(+79.97)SEGES(+79.97)DLENGDVDDSRADNLHGTGK.T	0	0	gb|TA11185	CR940353:1685197-1685799(-)	0	0	0	0	TA11185	Q4U8I7	nascent polypeptide associated complex (NAC), alpha chain, putative	22024	200	0	0	0	0	0	0	0	0	0	0
PEAKS_TiO2_S-phase_ID-only	R.NSSSRPTEEDVVDDPS(+79.97)S(+79.97)EGESDLENGDVDDSRADNLHGTGK.T	0	0	gb|TA11185	CR940353:1685197-1685799(-)	0	0	0	0	TA11185	Q4U8I7	nascent polypeptide associated complex (NAC), alpha chain, putative	22024	200	0	0	0	0	0	0	0	0	0	0
PEAKS_TiO2_S-phase_ID-only	R.NSSSRPTEEDVVDDPS(+79.97)S(+79.97)EGES(+79.97)DLENGDVDDSRADNLHGTGK.T	0	0	gb|TA11185	CR940353:1685197-1685799(-)	0	0	0	0	TA11185	Q4U8I7	nascent polypeptide associated complex (NAC), alpha chain, putative	22024	200	0	0	0	0	0	0	0	0	0	0
Progenesis_Global	0	RPRNRTLTSVHEAVLEDIAAPTEIVGKVTR	[1] R+42.01|[6] T+79.97|[9] S+79.97	gb|TA11270	CR940353:1660768-1661417(-)	2.55115	S-Phase	Mitosis	0.28865	TA11270	Q4U8K4	40S ribosomal protein S7 (RPS7), putative	22004	192	0	0	0	0	0	0	0	structural constituent of ribosome	translation	intracellular, ribosome
Progenesis_TiO2	0	INVFNSLMEDENDPSSEEENRVK	[15] S+79.97|[16] S+79.97	gb|TA11735	CR940348:1604785-1608414(-)	3.54635	S-phase	Mitosis	0.0307024	TA11735	Q4UDN0	translation initiation factor if-2, putative	105974	933	0	0	0	0	0	0	0	GTP binding, GTPase activity	0	0
PEAKS_TiO2_S-phase_ID-only	K.INVFNSLMEDENDPS(+79.97)S(+79.97)EEENRVK.T	0	0	gb|TA11735	CR940348:1604785-1608414(-)	0	0	0	0	TA11735	Q4UDN0	translation initiation factor if-2, putative	105974	933	0	0	0	0	0	0	0	GTP binding, GTPase activity	0	0
Progenesis_TiO2	0	YKETDEEVSESEVEENQEEKTVAK	[9] S+79.97|[11] S+79.97	gb|TA12285	CR940348:1406340-1412763(+)	2.22897	Mitosis	S-phase	0.486445	TA12285	Q4UDY1	hypothetical protein	237727	2057	0	0	0	0	0	0	0	0	0	0
Progenesis_TiO2	0	YKETDEEVSESEVEENQEEKTVAK	[9] S+79.97|[11] S+79.97	gb|TA12285	CR940348:1406340-1412763(+)	2.17045	S-phase	Mitosis	0.553183	TA12285	Q4UDY1	hypothetical protein	237727	2057	0	0	0	0	0	0	0	0	0	0
PEAKS_TiO2_S-phase_ID-only	R.YKETDEEVS(+79.97)ES(+79.97)EVEENQEEKTVAK.S	0	0	gb|TA12285	CR940348:1406340-1412763(+)	0	0	0	0	TA12285	Q4UDY1	hypothetical protein	237727	2057	0	0	0	0	0	0	0	0	0	0
Progenesis_TiO2	0	YVPKQESSDDDLNQNNEYFLNSK	[7] S+79.97|[8] S+79.97	gb|TA12430	CR940348:1363547-1366366(+)	7.17325	S-phase	Mitosis	0.00447696	TA12430	Q4UE05	beta adaptin, putative	98980	874	0	0	0	0	0	0	0	binding, protein transporter activity	intracellular protein transport, protein transport, vesicle-mediated transport	clathrin adaptor complex, membrane coat
PEAKS_TiO2_S-phase_ID-only	K.YVPKQES(+79.97)S(+79.97)DDDLNQNNEYFLNSK.D	0	0	gb|TA12430	CR940348:1363547-1366366(+)	0	0	0	0	TA12430	Q4UE05	beta adaptin, putative	98980	874	0	0	0	0	0	0	0	binding, protein transporter activity	intracellular protein transport, protein transport, vesicle-mediated transport	clathrin adaptor complex, membrane coat
Progenesis_TiO2	0	NSPNGRSSPQPLKFR	[7] S+79.97	gb|TA12520	CR940348:1328016-1329776(-)	3.15601	S-phase	Mitosis	0.463946	TA12520	Q4UE23	hypothetical protein	65175	573	0	0	0	0	0	0	0	0	0	0
PEAKS_TiO2_S-phase_ID-only	K.NSPNGRS(+79.97)SPQPLKFR.S	0	0	gb|TA12520	CR940348:1328016-1329776(-)	0	0	0	0	TA12520	Q4UE23	hypothetical protein	65175	573	0	0	0	0	0	0	0	0	0	0
Progenesis_TiO2	0	YTNSTITIHSNSDGSSSPENQQKFETESVNNCDRNEPLIK	[2] T+79.97|[17] S+79.97|[32] C+57.02	gb|TA12525	CR940348:1877026-1878984(+)	3.32415	S-phase	Mitosis	0.083749	TA12525	Q4UDA4	Theileria-specific hypothetical protein family member, putative	75258	652	0	0	0	0	0	0	0	0	0	0
Progenesis_TiO2	0	GLTPPLQSTSSR	[3] T+79.97	gb|TA12555	CR940348:1314405-1315580(+)	1.02389	Mitosis	S-phase	0.809069	TA12555	Q4UE29	histone acetyltransferase, GCN5-like, putative	45657	391	0	0	0	0	0	0	0	protein binding	0	0
PEAKS_TiO2_S-phase_ID-only	R.GLT(+79.97)PPLQSTSSR.S	0	0	gb|TA12555	CR940348:1314405-1315580(+)	0	0	0	0	TA12555	Q4UE29	histone acetyltransferase, GCN5-like, putative	45657	391	0	0	0	0	0	0	0	protein binding	0	0
Progenesis_Global	0	IDAIKRLMNKPDRTDGIPNDVLDYLVSK	[1] I+57.02|[14] T+79.97	gb|TA12635	CR940348:1870307-1872346(+)	1.69085	S-Phase	Mitosis	0.237013	TA12635	Q4UDA6	Theileria-specific hypothetical protein family member, putative	77407	679	0	0	0	0	0	0	0	0	0	0
Progenesis_Global	0	IDAIKRLMNKPDRTDGIPNDVLDYLVSK	[10] K+57.02|[14] T+79.97	gb|TA12635	CR940348:1870307-1872346(+)	1.69085	S-Phase	Mitosis	0.237013	TA12635	Q4UDA6	Theileria-specific hypothetical protein family member, putative	77407	679	0	0	0	0	0	0	0	0	0	0
Progenesis_Global	0	IDAIKRLMNKPDRTDGIPNDVLDYLVSK	[12] D+57.02|[14] T+79.97	gb|TA12635	CR940348:1870307-1872346(+)	1.69085	S-Phase	Mitosis	0.237013	TA12635	Q4UDA6	Theileria-specific hypothetical protein family member, putative	77407	679	0	0	0	0	0	0	0	0	0	0
Progenesis_Global	0	IDAIKRLMNKPDRTDGIPNDVLDYLVSK	[5] K+57.02|[14] T+79.97	gb|TA12635	CR940348:1870307-1872346(+)	1.69085	S-Phase	Mitosis	0.237013	TA12635	Q4UDA6	Theileria-specific hypothetical protein family member, putative	77407	679	0	0	0	0	0	0	0	0	0	0
Progenesis_TiO2	0	LTGTPTNHENGTEISDVEMEPNVKR	[15] S+79.97	gb|TA13560	CR940348:962021-963522(-)	2.12388	S-phase	Mitosis	0.665053	TA13560	Q4UEL2	centromere/microtubule binding protein, putative	47262	420	0	0	0	0	0	0	0	RNA binding, pseudouridine synthase activity	RNA modification, RNA processing, pseudouridine synthesis	0
PEAKS_TiO2_S-phase_ID-only	R.DNLTLWASDIQSDS(+79.97)VDDKQTKPDD	0	0	gb|TA14115	0	0	0	0	0	TA14115	Q4UEW2	14-3-3 protein homologue, putative	29313	256	0	0	0	0	0	0	0	protein domain specific binding	0	0
PEAKS_TiO2_S-phase_ID-only	R.DNLTLWASDIQS(+79.97)DSVDDKQTKPDD	0	0	gb|TA14115	0	0	0	0	0	TA14115	Q4UEW2	14-3-3 protein homologue, putative	29313	256	0	0	0	0	0	0	0	protein domain specific binding	0	0
Progenesis_Global	0	TVDAESPKAEIIDGTGQVFVKGHVYPYEELLAR	[6] S+79.97	gb|TA14525	CR940348:638851-639882(-)	1.01221	Mitosis	S-Phase	0.958754	TA14525	Q4UF34	eukaryotic translation initiation factor 2, beta, putative	26648	240	0	0	0	0	0	0	0	translation initiation factor activity	translational initiation	0
Progenesis_TiO2	0	TVDAESPKAEIIDGTGQVFVK	[1] T+79.97	gb|TA14525	CR940348:638851-639882(-)	4.74995	S-phase	Mitosis	0.100138	TA14525	Q4UF34	eukaryotic translation initiation factor 2, beta, putative	26648	240	0	0	0	0	0	0	0	translation initiation factor activity	translational initiation	0
Progenesis_TiO2	0	TVDAESPKAEIIDGTGQVFVK	[6] S+79.97	gb|TA14525	CR940348:638851-639882(-)	4.74995	S-phase	Mitosis	0.100138	TA14525	Q4UF34	eukaryotic translation initiation factor 2, beta, putative	26648	240	0	0	0	0	0	0	0	translation initiation factor activity	translational initiation	0
PEAKS_Global_S-phase_ID-only	R.TVDAES(+79.97)PKAEIIDGTGQVFVKGHVYPYEELLAR.I	0	0	gb|TA14525	CR940348:638851-639882(-)	0	0	0	0	TA14525	Q4UF34	eukaryotic translation initiation factor 2, beta, putative	26648	240	0	0	0	0	0	0	0	translation initiation factor activity	translational initiation	0
PEAKS_TiO2_S-phase_ID-only	R.TVDAES(+79.97)PKAEIIDGTGQVFVK.G	0	0	gb|TA14525	CR940348:638851-639882(-)	0	0	0	0	TA14525	Q4UF34	eukaryotic translation initiation factor 2, beta, putative	26648	240	0	0	0	0	0	0	0	translation initiation factor activity	translational initiation	0
PEAKS_TiO2_S-phase_ID-only	R.T(+79.97)VDAESPKAEIIDGTGQVFVKGHVYPYEELLAR.I	0	0	gb|TA14525	CR940348:638851-639882(-)	0	0	0	0	TA14525	Q4UF34	eukaryotic translation initiation factor 2, beta, putative	26648	240	0	0	0	0	0	0	0	translation initiation factor activity	translational initiation	0
PEAKS_TiO2_S-phase_ID-only	R.T(+79.97)VDAESPKAEIIDGTGQVFVK.G	0	0	gb|TA14525	CR940348:638851-639882(-)	0	0	0	0	TA14525	Q4UF34	eukaryotic translation initiation factor 2, beta, putative	26648	240	0	0	0	0	0	0	0	translation initiation factor activity	translational initiation	0
Progenesis_TiO2	0	HLRDSGSASGSEEE	[9] S+79.97|[11] S+79.97	gb|TA14730	CR940348:1789337-1789685(-)	74.7175	S-phase	Mitosis	0.0720522	TA14730	Q4UDE5	ribosomal protein l29, putative	7198	62	0	0	0	0	0	0	0	structural constituent of ribosome	translation	intracellular, ribosome
Progenesis_TiO2	0	HLRDSGSASGSEEE	[9] S+79.97|[11] S+79.97	gb|TA14730	CR940348:1789337-1789685(-)	Infinity	S-phase	Mitosis	0.1529	TA14730	Q4UDE5	ribosomal protein l29, putative	7198	62	0	0	0	0	0	0	0	structural constituent of ribosome	translation	intracellular, ribosome
Progenesis_TiO2	0	HLRDSGSASGSEEE	[9] S+79.97|[11] S+79.97	gb|TA14730	CR940348:1789337-1789685(-)	31.7095	Mitosis	S-phase	0.192935	TA14730	Q4UDE5	ribosomal protein l29, putative	7198	62	0	0	0	0	0	0	0	structural constituent of ribosome	translation	intracellular, ribosome
PEAKS_TiO2_S-phase_ID-only	K.HLRDSGSASGS(+79.97)EEE	0	0	gb|TA14730	CR940348:1789337-1789685(-)	0	0	0	0	TA14730	Q4UDE5	ribosomal protein l29, putative	7198	62	0	0	0	0	0	0	0	structural constituent of ribosome	translation	intracellular, ribosome
PEAKS_TiO2_S-phase_ID-only	K.HLRDSGSAS(+79.97)GS(+79.97)EEE	0	0	gb|TA14730	CR940348:1789337-1789685(-)	0	0	0	0	TA14730	Q4UDE5	ribosomal protein l29, putative	7198	62	0	0	0	0	0	0	0	structural constituent of ribosome	translation	intracellular, ribosome
PEAKS_TiO2_S-phase_ID-only	K.HLRDSGS(+79.97)AS(+79.97)GS(+79.97)EEE	0	0	gb|TA14730	CR940348:1789337-1789685(-)	0	0	0	0	TA14730	Q4UDE5	ribosomal protein l29, putative	7198	62	0	0	0	0	0	0	0	structural constituent of ribosome	translation	intracellular, ribosome
Progenesis_TiO2	0	ETVSSNTKSVSNSQETNEKSQTPK	[2] T+79.97|[13] S+79.97	gb|TA15230	CR940348:352573-354622(-)	1.39157	S-phase	Mitosis	0.730735	TA15230	Q4UFE0	nucleolar, RNA-binding protein, putative	62158	560	0	0	0	0	0	0	0	nucleic acid binding	0	0
PEAKS_TiO2_S-phase_ID-only	K.ET(+79.97)VSSNTKSVSNS(+79.97)QETNEKSQTPK.R	0	0	gb|TA15230	CR940348:352573-354622(-)	0	0	0	0	TA15230	Q4UFE0	nucleolar, RNA-binding protein, putative	62158	560	0	0	0	0	0	0	0	nucleic acid binding	0	0
Progenesis_TiO2	0	TDLNSPVSGPVR	[1] T+79.97|[5] S+79.97	gb|TA15495	CR940348:1765733-1768292(+)	1.09777	Mitosis	S-phase	0.772018	TA15495	Q4UDF8	replication factor-a protein 1, putative	71329	625	0	0	0	0	0	0	0	DNA binding, nucleic acid binding	DNA replication	nucleus
PEAKS_TiO2_S-phase_ID-only	M.T(+79.97)DLNS(+79.97)PVSGPVR.K	0	0	gb|TA15495	CR940348:1765733-1768292(+)	0	0	0	0	TA15495	Q4UDF8	replication factor-a protein 1, putative	71329	625	0	0	0	0	0	0	0	DNA binding, nucleic acid binding	DNA replication	nucleus
PEAKS_TiO2_S-phase_ID-only	R.SKS(+79.97)LDEFAQK.S	0	0	gb|TA15730	0	0	0	0	0	TA15730	Q4UFN1	hypothetical protein, conserved	172053	1477	0	0	0	0	0	0	0	0	0	0
Progenesis_Global	0	SDEETTALVVDNGSGNVK	[1] S+79.97	gb|TA15750	CR940348:152797-153927(+)	1.95134	S-Phase	Mitosis	0.978442	TA15750	Q4UFN5	actin 1, putative	41998	376	0	0	0	0	0	0	0	0	0	0
Progenesis_TiO2	0	SDEETTALVVDNGSGNVK	[1] S+79.97	gb|TA15750	CR940348:152797-153927(+)	8.52957	S-phase	Mitosis	0.00381925	TA15750	Q4UFN5	actin 1, putative	41998	376	0	0	0	0	0	0	0	0	0	0
Progenesis_TiO2	0	SDEETTALVVDNGSGNVK	[1] S+79.97|[5] T+79.97	gb|TA15750	CR940348:152797-153927(+)	4.65871	Mitosis	S-phase	0.373702	TA15750	Q4UFN5	actin 1, putative	41998	376	0	0	0	0	0	0	0	0	0	0
Progenesis_TiO2	0	SDEETTALVVDNGSGNVK	[1] S+79.97	gb|TA15750	CR940348:152797-153927(+)	4.49302	Mitosis	S-phase	0.389422	TA15750	Q4UFN5	actin 1, putative	41998	376	0	0	0	0	0	0	0	0	0	0
Progenesis_TiO2	0	SDEETTALVVDNGSGNVK	[5] T+79.97	gb|TA15750	CR940348:152797-153927(+)	22.1862	Mitosis	S-phase	0.404961	TA15750	Q4UFN5	actin 1, putative	41998	376	0	0	0	0	0	0	0	0	0	0
Progenesis_TiO2	0	SDEETTALVVDNGSGNVK	[6] T+79.97	gb|TA15750	CR940348:152797-153927(+)	22.1862	Mitosis	S-phase	0.404961	TA15730	Q4UFN1	hypothetical protein, conserved	172053	1477	0	0	0	0	0	0	0	0	0	0
Progenesis_TiO2	0	SDEETTALVVDNGSGNVK	[1] S+79.97|[5] T+79.97	gb|TA15750	CR940348:152797-153927(+)	1.50573	Mitosis	S-phase	0.708803	TA15750	Q4UFN5	actin 1, putative	41998	376	0	0	0	0	0	0	0	0	0	0
Progenesis_TiO2	0	SDEETTALVVDNGSGNVK	[1] S+42.01|[5] T+79.97	gb|TA15750	CR940348:152797-153927(+)	1.92549	Mitosis	S-phase	0.937705	TA15750	Q4UFN5	actin 1, putative	41998	376	0	0	0	0	0	0	0	0	0	0
Progenesis_TiO2	0	SDEETTALVVDNGSGNVK	[1] S+42.01|[5] T+79.97	gb|TA15750	CR940348:152797-153927(+)	1.92549	Mitosis	S-phase	0.937705	TA15750	Q4UFN5	actin 1, putative	41998	376	0	0	0	0	0	0	0	0	0	0
Progenesis_TiO2	0	SDEETTALVVDNGSGNVK	[1] S+42.01|[6] T+79.97	gb|TA15750	CR940348:152797-153927(+)	1.92549	Mitosis	S-phase	0.937705	TA15750	Q4UFN5	actin 1, putative	41998	376	0	0	0	0	0	0	0	0	0	0
PEAKS_TiO2_Mitosis_ID-only	M.S(+79.97)DEETTALVVDNGSGNVK.A	0	0	gb|TA15750	CR940348:152797-153927(+)	0	0	0	0	TA15750	Q4UFN5	actin 1, putative	41998	376	0	0	0	0	0	0	0	0	0	0
PEAKS_TiO2_Mitosis_ID-only	M.SDEETT(+79.97)ALVVDNGSGNVK.A	0	0	gb|TA15750	CR940348:152797-153927(+)	0	0	0	0	TA15730	Q4UFN1	hypothetical protein, conserved	172053	1477	0	0	0	0	0	0	0	0	0	0
PEAKS_TiO2_Mitosis_ID-only	M.S(+79.97)DEET(+79.97)TALVVDNGSGNVK.A	0	0	gb|TA15750	CR940348:152797-153927(+)	0	0	0	0	TA15750	Q4UFN5	actin 1, putative	41998	376	0	0	0	0	0	0	0	0	0	0
PEAKS_TiO2_Mitosis_ID-only	M.SDEET(+79.97)TALVVDNGSGNVK.A	0	0	gb|TA15750	CR940348:152797-153927(+)	0	0	0	0	TA15750	Q4UFN5	actin 1, putative	41998	376	0	0	0	0	0	0	0	0	0	0
PEAKS_TiO2_Mitosis_ID-only	M.S(+42.01)DEET(+79.97)TALVVDNGSGNVK.A	0	0	gb|TA15750	CR940348:152797-153927(+)	0	0	0	0	TA15750	Q4UFN5	actin 1, putative	41998	376	0	0	0	0	0	0	0	0	0	0
PEAKS_TiO2_Mitosis_ID-only	M.E(sub S)DEET(+79.97)TALVVDNGSGNVK.A	0	0	gb|TA15750	CR940348:152797-153927(+)	0	0	0	0	TA15750	Q4UFN5	actin 1, putative	41998	376	0	0	0	0	0	0	0	0	0	0
PEAKS_Global_S-phase_ID-only	M.S(+79.97)DEETTALVVDNGSGNVK.A	0	0	gb|TA15750	CR940348:152797-153927(+)	0	0	0	0	TA15750	Q4UFN5	actin 1, putative	41998	376	0	0	0	0	0	0	0	0	0	0
PEAKS_TiO2_S-phase_ID-only	M.S(+79.97)DEETTALVVDNGSGNVK.A	0	0	gb|TA15750	CR940348:152797-153927(+)	0	0	0	0	TA15750	Q4UFN5	actin 1, putative	41998	376	0	0	0	0	0	0	0	0	0	0
PEAKS_TiO2_S-phase_ID-only	M.S(+79.97)DEET(+79.97)TALVVDNGSGNVK.A	0	0	gb|TA15750	CR940348:152797-153927(+)	0	0	0	0	TA15750	Q4UFN5	actin 1, putative	41998	376	0	0	0	0	0	0	0	0	0	0
PEAKS_TiO2_S-phase_ID-only	M.S(+42.01)DEET(+79.97)TALVVDNGSGNVK.A	0	0	gb|TA15750	CR940348:152797-153927(+)	0	0	0	0	TA15750	Q4UFN5	actin 1, putative	41998	376	0	0	0	0	0	0	0	0	0	0
PEAKS_TiO2_S-phase_ID-only	M.E(sub S)DEET(+79.97)TALVVDNGSGNVK.A	0	0	gb|TA15750	CR940348:152797-153927(+)	0	0	0	0	TA15750	Q4UFN5	actin 1, putative	41998	376	0	0	0	0	0	0	0	0	0	0
Progenesis_TiO2	0	RYSSDDLSVSR	[3] S+79.97|[4] S+79.97	gb|TA16960	tannA_chr01:2183972-2185445(-)	14.506	S-phase	Mitosis	0.0037663	TA16960	Q4UIN0	hypothetical protein	45919	392	0	0	0	0	0	0	0	0	0	0
Progenesis_TiO2	0	HRSPSAEKTNTEPVSVNGNEAETPKVAQR	[5] S+79.97|[11] T+79.97	gb|TA16960	tannA_chr01:2183972-2185445(-)	1.52799	Mitosis	S-phase	0.587236	TA16960	Q4UIN0	hypothetical protein	45919	392	0	0	0	0	0	0	0	0	0	0
Progenesis_TiO2	0	HRSPSAEKTNTEPVSVNGNEAETPKVAQR	[11] T+79.97|[15] S+79.97	gb|TA16960	tannA_chr01:2183972-2185445(-)	1.52799	Mitosis	S-phase	0.587236	TA16960	Q4UIN0	hypothetical protein	45919	392	0	0	0	0	0	0	0	0	0	0
Progenesis_TiO2	0	HRSPSAEKTNTEPVSVNGNEAETPKVAQR	[3] S+79.97|[15] S+79.97	gb|TA16960	tannA_chr01:2183972-2185445(-)	1.52799	Mitosis	S-phase	0.587236	TA16960	Q4UIN0	hypothetical protein	45919	392	0	0	0	0	0	0	0	0	0	0
Progenesis_TiO2	0	HRSPSAEKTNTEPVSVNGNEAETPKVAQR	[5] S+79.97|[11] T+79.97	gb|TA16960	tannA_chr01:2183972-2185445(-)	1.22462	S-phase	Mitosis	0.704738	TA16960	Q4UIN0	hypothetical protein	45919	392	0	0	0	0	0	0	0	0	0	0
Progenesis_TiO2	0	HRSPSAEKTNTEPVSVNGNEAETPKVAQR	[11] T+79.97|[15] S+79.97	gb|TA16960	tannA_chr01:2183972-2185445(-)	1.22462	S-phase	Mitosis	0.704738	TA16960	Q4UIN0	hypothetical protein	45919	392	0	0	0	0	0	0	0	0	0	0
Progenesis_TiO2	0	HRSPSAEKTNTEPVSVNGNEAETPK	[3] S+79.97|[5] S+79.97	gb|TA16960	tannA_chr01:2183972-2185445(-)	4.68104	S-phase	Mitosis	0.89394	TA16960	Q4UIN0	hypothetical protein	45919	392	0	0	0	0	0	0	0	0	0	0
Progenesis_TiO2	0	HRSPSAEKTNTEPVSVNGNEAETPK	[3] S+79.97|[9] T+79.97	gb|TA16960	tannA_chr01:2183972-2185445(-)	4.68104	S-phase	Mitosis	0.89394	TA16960	Q4UIN0	hypothetical protein	45919	392	0	0	0	0	0	0	0	0	0	0
PEAKS_TiO2_Mitosis_ID-only	R.HRS(+79.97)PS(+79.97)AEKTNTEPVSVNGNEAETPKVAQR.K	0	0	gb|TA16960	tannA_chr01:2183972-2185445(-)	0	0	0	0	TA16960	Q4UIN0	hypothetical protein	45919	392	0	0	0	0	0	0	0	0	0	0
PEAKS_TiO2_Mitosis_ID-only	R.HRS(+79.97)PSAEKT(+79.97)NTEPVSVNGNEAETPKVAQR.K	0	0	gb|TA16960	tannA_chr01:2183972-2185445(-)	0	0	0	0	TA16960	Q4UIN0	hypothetical protein	45919	392	0	0	0	0	0	0	0	0	0	0
PEAKS_TiO2_S-phase_ID-only	R.RYS(+79.97)S(+79.97)DDLSVSR.S	0	0	gb|TA16960	tannA_chr01:2183972-2185445(-)	0	0	0	0	TA16960	Q4UIN0	hypothetical protein	45919	392	0	0	0	0	0	0	0	0	0	0
PEAKS_TiO2_S-phase_ID-only	R.HRSPSAEKTNT(+79.97)EPVS(+79.97)VNGNEAETPKVAQR.K	0	0	gb|TA16960	tannA_chr01:2183972-2185445(-)	0	0	0	0	TA16960	Q4UIN0	hypothetical protein	45919	392	0	0	0	0	0	0	0	0	0	0
PEAKS_TiO2_S-phase_ID-only	R.HRSPS(+79.97)AEKTNT(+79.97)EPVSVNGNEAETPKVAQR.K	0	0	gb|TA16960	tannA_chr01:2183972-2185445(-)	0	0	0	0	TA16960	Q4UIN0	hypothetical protein	45919	392	0	0	0	0	0	0	0	0	0	0
PEAKS_TiO2_S-phase_ID-only	R.HRSPS(+79.97)AEKTNT(+79.97)EPVSVNGNEAETPK.V	0	0	gb|TA16960	tannA_chr01:2183972-2185445(-)	0	0	0	0	TA16960	Q4UIN0	hypothetical protein	45919	392	0	0	0	0	0	0	0	0	0	0
PEAKS_TiO2_S-phase_ID-only	R.HRSPS(+79.97)AEKT(+79.97)NTEPVSVNGNEAETPKVAQR.K	0	0	gb|TA16960	tannA_chr01:2183972-2185445(-)	0	0	0	0	TA16960	Q4UIN0	hypothetical protein	45919	392	0	0	0	0	0	0	0	0	0	0
PEAKS_TiO2_S-phase_ID-only	R.HRS(+79.97)PSAEKTNTEPVS(+79.97)VNGNEAETPKVAQR.K	0	0	gb|TA16960	tannA_chr01:2183972-2185445(-)	0	0	0	0	TA16960	Q4UIN0	hypothetical protein	45919	392	0	0	0	0	0	0	0	0	0	0
PEAKS_TiO2_S-phase_ID-only	R.HRS(+79.97)PSAEKT(+79.97)NTEPVSVNGNEAETPKVAQR.K	0	0	gb|TA16960	tannA_chr01:2183972-2185445(-)	0	0	0	0	TA16960	Q4UIN0	hypothetical protein	45919	392	0	0	0	0	0	0	0	0	0	0
PEAKS_TiO2_S-phase_ID-only	R.HRS(+79.97)PSAEKT(+79.97)NTEPVSVNGNEAETPK.V	0	0	gb|TA16960	tannA_chr01:2183972-2185445(-)	0	0	0	0	TA16960	Q4UIN0	hypothetical protein	45919	392	0	0	0	0	0	0	0	0	0	0
PEAKS_TiO2_S-phase_ID-only	R.HRS(+79.97)PS(+79.97)AEKTNTEPVSVNGNEAETPK.V	0	0	gb|TA16960	tannA_chr01:2183972-2185445(-)	0	0	0	0	TA16960	Q4UIN0	hypothetical protein	45919	392	0	0	0	0	0	0	0	0	0	0
Progenesis_TiO2	0	VKESENATNLLTAELQSS	[17] S+79.97	gb|TA17795	CR940352:1511264-1512052(-)	5.44796	S-phase	Mitosis	0.0110278	TA17795	Q4UB86	40s ribosomal protein s3a, putative	29559	262	0	0	0	0	0	0	0	structural constituent of ribosome	translation	intracellular, ribosome
PEAKS_TiO2_S-phase_ID-only	K.VKESENATNLLTAELQS(+79.97)S	0	0	gb|TA17795	CR940352:1511264-1512052(-)	0	0	0	0	TA17795	Q4UB86	40s ribosomal protein s3a, putative	29559	262	0	0	0	0	0	0	0	structural constituent of ribosome	translation	intracellular, ribosome
Progenesis_TiO2	0	DISPLKNDR	[3] S+79.97	gb|TA17935	CR940352:1556387-1558288(+)	2.22488	S-phase	Mitosis	0.166877	TA17935	Q4UB60	hypothetical protein	62699	537	0	0	0	0	0	0	0	0	0	0
PEAKS_TiO2_S-phase_ID-only	R.DIS(+79.97)PLKNDR.F	0	0	gb|TA17935	CR940352:1556387-1558288(+)	0	0	0	0	TA17935	Q4UB60	hypothetical protein	62699	537	0	0	0	0	0	0	0	0	0	0
Progenesis_TiO2	0	ISQDDQRSFDLDLSKLK	[8] S+79.97	gb|TA18245	CR940352:1703960-1704847(-)	5.34317	S-phase	Mitosis	0.249772	TA18245	Q4UB04	hypothetical protein	26763	229	0	0	0	0	0	0	0	0	protein transport	0
Progenesis_TiO2	0	ISQDDQRSFDLDLSKLK	[8] S+79.97	gb|TA18245	CR940352:1703960-1704847(-)	8.73555	S-phase	Mitosis	0.400381	TA18245	Q4UB04	hypothetical protein	26763	229	0	0	0	0	0	0	0	0	protein transport	0
Progenesis_TiO2	0	SFDLDLSKLK	[1] S+79.97	gb|TA18245	CR940352:1703960-1704847(-)	1.35661	Mitosis	S-phase	0.598907	TA18245	Q4UB04	hypothetical protein	26763	229	0	0	0	0	0	0	0	0	protein transport	0
Progenesis_TiO2	0	ISQDDQRSFDLDLSK	[8] S+79.97	gb|TA18245	CR940352:1703960-1704847(-)	1.84444	S-phase	Mitosis	0.954937	TA18245	Q4UB04	hypothetical protein	26763	229	0	0	0	0	0	0	0	0	protein transport	0
PEAKS_TiO2_S-phase_ID-only	R.S(+79.97)FDLDLSKLK.S	0	0	gb|TA18245	CR940352:1703960-1704847(-)	0	0	0	0	TA18245	Q4UB04	hypothetical protein	26763	229	0	0	0	0	0	0	0	0	protein transport	0
PEAKS_TiO2_S-phase_ID-only	K.ISQDDQRS(+79.97)FDLDLSKLK.S	0	0	gb|TA18245	CR940352:1703960-1704847(-)	0	0	0	0	TA18245	Q4UB04	hypothetical protein	26763	229	0	0	0	0	0	0	0	0	protein transport	0
PEAKS_TiO2_S-phase_ID-only	K.ISQDDQRS(+79.97)FDLDLSK.L	0	0	gb|TA18245	CR940352:1703960-1704847(-)	0	0	0	0	TA18245	Q4UB04	hypothetical protein	26763	229	0	0	0	0	0	0	0	0	protein transport	0
Progenesis_TiO2	0	SYTLSYR	[1] S+79.97	gb|TA19110	tannA_chr01:320673-322664(-)	7.79774	S-phase	Mitosis	0.119423	TA19110	Q4UGA0	serine-threonine protein kinase, putative	66871	560	0	0	0	2.7.1.- (Phosphotransferases with an alcohol group as acceptor.)	0	0	0	ATP binding, protein kinase activity, transferase activity, transferring phosphorus-containing groups	protein phosphorylation	0
PEAKS_TiO2_S-phase_ID-only	R.S(+79.97)YTLSYR.T	0	0	gb|TA19110	tannA_chr01:320673-322664(-)	0	0	0	0	TA19110	Q4UGA0	serine-threonine protein kinase, putative	66871	560	0	0	0	2.7.1.- (Phosphotransferases with an alcohol group as acceptor.)	0	0	0	ATP binding, protein kinase activity, transferase activity, transferring phosphorus-containing groups	protein phosphorylation	0
Progenesis_TiO2	0	STSDDEGNWRT	[3] S+79.97	gb|TA19545	tannA_chr01:477485-481012(-)	26.2993	S-phase	Mitosis	0.00470751	TA19545	Q4UGH6	eukaryotic translation initiation factor 3 subunit 10, putative	130165	1110	0	0	0	0	0	0	0	0	0	0
Progenesis_TiO2	0	SVKSTSDDEGNWRT	[6] S+79.97	gb|TA19545	tannA_chr01:477485-481012(-)	6.69415	S-phase	Mitosis	0.0147121	TA19545	Q4UGH6	eukaryotic translation initiation factor 3 subunit 10, putative	130165	1110	0	0	0	0	0	0	0	0	0	0
PEAKS_TiO2_Mitosis_ID-only	K.STS(+79.97)DDEGNWRT	0	0	gb|TA19545	tannA_chr01:477485-481012(-)	0	0	0	0	TA19545	Q4UGH6	eukaryotic translation initiation factor 3 subunit 10, putative	130165	1110	0	0	0	0	0	0	0	0	0	0
PEAKS_TiO2_S-phase_ID-only	K.SVKSTS(+79.97)DDEGNWRT	0	0	gb|TA19545	tannA_chr01:477485-481012(-)	0	0	0	0	TA19545	Q4UGH6	eukaryotic translation initiation factor 3 subunit 10, putative	130165	1110	0	0	0	0	0	0	0	0	0	0
PEAKS_TiO2_S-phase_ID-only	K.STS(+79.97)DDEGNWRT	0	0	gb|TA19545	tannA_chr01:477485-481012(-)	0	0	0	0	TA19545	Q4UGH6	eukaryotic translation initiation factor 3 subunit 10, putative	130165	1110	0	0	0	0	0	0	0	0	0	0
PEAKS_TiO2_Mitosis_ID-only	K.VLGT(+79.97)VWAGHLSDELRR.R	0	0	gb|TA20270	0	0	0	0	0	TA20270	Q4UHA3	60S ribosomal protein l3, putative	22984	203	0	0	0	0	0	0	0	structural constituent of ribosome	translation	intracellular, ribosome
Progenesis_TiO2	0	SLPDGVASGTAPKTLR	[1] S+79.97	gb|TA20655	tannA_chr01:957304-957931(+)	3.89848	S-phase	Mitosis	0.137876	TA20655	Q4UH26	conserved protein, thioredoxin-like	19465	176	0	0	0	0	0	0	0	0	0	0
PEAKS_TiO2_S-phase_ID-only	K.S(+79.97)LPDGVASGTAPKTLR.L	0	0	gb|TA20655	tannA_chr01:957304-957931(+)	0	0	0	0	TA20655	Q4UH26	conserved protein, thioredoxin-like	19465	176	0	0	0	0	0	0	0	0	0	0
Progenesis_TiO2	0	YNQSSSPNNANNDSISKAVGVK	[6] S+79.97	gb|TA20875	tannA_chr01:823150-828744(+)	1.53181	Mitosis	S-phase	0.784224	TA20655	Q4UH26	conserved protein, thioredoxin-like	19465	176	0	0	0	0	0	0	0	0	0	0
PEAKS_TiO2_S-phase_ID-only	R.YNQSSS(+79.97)PNNANNDSISKAVGVK.A	0	0	gb|TA20875	tannA_chr01:823150-828744(+)	0	0	0	0	TA20875	Q4UGY0	hypothetical protein	197914	1753	0	0	0	0	0	0	0	binding	0	0
Progenesis_TiO2	0	FASREDEPANQFASDIKSLEASYSSSDKEF	[24] S+79.97|[25] S+79.97	gb|TA21290	tannA_chr01:663703-664128(-)	1.58075	S-phase	Mitosis	0.402292	TA21290	Q4UGP9	hypothetical protein	16158	141	0	0	0	0	0	0	0	0	0	0
PEAKS_TiO2_S-phase_ID-only	K.FASREDEPANQFASDIKSLEASYSS(+79.97)SDKEF	0	0	gb|TA21290	tannA_chr01:663703-664128(-)	0	0	0	0	TA21290	Q4UGP9	hypothetical protein	16158	141	0	0	0	0	0	0	0	0	0	0
PEAKS_TiO2_S-phase_ID-only	K.FASREDEPANQFASDIKSLEASYS(+79.97)S(+79.97)SDKEF	0	0	gb|TA21290	tannA_chr01:663703-664128(-)	0	0	0	0	TA21290	Q4UGP9	hypothetical protein	16158	141	0	0	0	0	0	0	0	0	0	0
