# Supplementary material for: Cell Cycle-Dependent Phosphorylation of Theileria annulata Schizont Surface Proteins
Source: PLoS One. 2014 Jul 31;9(7):e103821. doi: 10.1371/journal.pone.0103821 (PMC4117643; doi:10.1371/journal.pone.0103821)
Supplement: Table S6 — List of all detected T. annulata phosphorylated peptides for which the relative abundance could be compared (p<0.05) between all the 6 samples (“Global” analysis and TiO2 enriched samples; analysed using Progenesis). (XLSX) [file pone.0103821.s013.xlsx]

## Sheet: Sheet1
	#	Retention time (min)	Charge	m/z	Measured mass	Mass error (u)	Mass error (ppm)	Score	Sequence	Modifications	Accession	All accessions (for this sequence)	Description	Use in quantitation	Max fold change	Highest mean condition	Lowest mean condition	Anova	Maximum CV
Progenesis_TiO2	1815	42.8619	2	688.316	1374.62	-0.000568502	-0.413571	99.69	FSELKSSTGSPR	[10] S+79.97	gb|TA14370	gb|TA14370	hypothetical protein | location=CR940348:689455-690334(-) | length=261 | sequence_SO=chromosome | SO=protein_coding; TOPep_Count=14	TRUE	98.4177	Mitosis	S-phase	0.0273516	125.836
Progenesis_TiO2	183189	62.7058	4	1180.99	4719.92	0.005123	1.0854	91.26	NSSSRPTEEDVVDDPSSEGESDLENGDVDDSRADNLHGTGKTK	[17] S+79.97|[21] S+79.97	gb|TA11185	gb|TA11185	nascent polypeptide associated complex (NAC), alpha chain, putative | location=CR940353:1685197-1685799(-) | length=200 | sequence_SO=chromosome | SO=protein_coding; TOPep_Count=8	TRUE	47.2207	Mitosis	S-phase	4.61573e-05	27.5253
Progenesis_TiO2	3865	60.2392	2	674.811	1347.61	-0.000448472	-0.332792	99.95	SKSFDDLTTVR	[3] S+79.97	gb|TA08425	gb|TA08425	Theileria parva microneme-rhoptry antigen, putative | location=CR940353:876415-879096(+) | length=893 | sequence_SO=chromosome | SO=protein_coding; TOPep_Count=53	TRUE	27.8356	Mitosis	S-phase	0.0299521	76.9685
Progenesis_TiO2	198475	61.4099	3	1052.14	3153.4	0.00134404	0.426221	99.91	LNNGDFNHVAENIPENNEPNAQQSPRR	[24] S+79.97	gb|TA07310	gb|TA07310	lipid-binding/transfer protein, putative | location=CR940353:444153-445469(-) | length=438 | sequence_SO=chromosome | SO=protein_coding; TOPep_Count=28	TRUE	20.585	Mitosis	S-phase	0.00694186	55.2537
Progenesis_TiO2	585441	57.6923	2	867.353	1732.69	0.00270039	1.5585	97.93	VSISPECLSPSNQR	[4] S+79.97|[7] C+57.02|[9] S+79.97	gb|TA05455	gb|TA05455	ABC transporter, putative | location=CR940352:324983-330525(+) | length=1652 | sequence_SO=chromosome | SO=protein_coding; TOPep_Count=96	TRUE	15.2732	Mitosis	S-phase	0.0165333	71.4639
Progenesis_TiO2	13551	66.9617	3	788.681	2363.02	-0.000459862	-0.194607	99.89	ITSRLSNSGSCSPELTPELR	[10] S+79.97|[11] C+57.02|[12] S+79.97	gb|TA10585	gb|TA10585	hypothetical protein, conserved | location=CR940353:1773731-1777150(-) | length=1139 | sequence_SO=chromosome | SO=protein_coding; TOPep_Count=57	TRUE	6.72635	Mitosis	S-phase	0.0367117	79.1035
Progenesis_TiO2	13551	66.9617	3	788.681	2363.02	-0.000459862	-0.194607	99.83	ITSRLSNSGSCSPELTPELR	[6] S+79.97|[11] C+57.02|[12] S+79.97	gb|TA10585	gb|TA10585	hypothetical protein, conserved | location=CR940353:1773731-1777150(-) | length=1139 | sequence_SO=chromosome | SO=protein_coding; TOPep_Count=57	TRUE	6.72635	Mitosis	S-phase	0.0367117	79.1035
Progenesis_TiO2	13551	66.9617	3	788.681	2363.02	-0.000459862	-0.194607	98.1	ITSRLSNSGSCSPELTPELR	[6] S+79.97|[10] S+79.97|[11] C+57.02	gb|TA10585	gb|TA10585	hypothetical protein, conserved | location=CR940353:1773731-1777150(-) | length=1139 | sequence_SO=chromosome | SO=protein_coding; TOPep_Count=57	TRUE	6.72635	Mitosis	S-phase	0.0367117	79.1035
Progenesis_TiO2	176783	62.3223	3	1000.11	2997.3	0.00409096	1.36488	99.95	LNNGDFNHVAENIPENNEPNAQQSPR	[24] S+79.97	gb|TA07310	gb|TA07310	lipid-binding/transfer protein, putative | location=CR940353:444153-445469(-) | length=438 | sequence_SO=chromosome | SO=protein_coding; TOPep_Count=28	TRUE	5.67245	Mitosis	S-phase	0.0460514	73.4614
Progenesis_TiO2	501894	56.3105	2	588.775	1175.53	0.000849445	0.722603	90.54	RSSSQTGFVK	[2] S+79.97	gb|TA14665	gb|TA14665	hypothetical protein | location=CR940348:578923-590685(+) | length=3920 | sequence_SO=chromosome | SO=protein_coding; TOPep_Count=232	TRUE	5.22912	Mitosis	S-phase	0.0489539	106.191
Progenesis_TiO2	387266	30.1809	2	768.366	1534.72	0.000678057	0.441813	99.9	RPVSPQRPVSPR	[4] S+79.97|[10] S+79.97	gb|TA08425	gb|TA08425	Theileria parva microneme-rhoptry antigen, putative | location=CR940353:876415-879096(+) | length=893 | sequence_SO=chromosome | SO=protein_coding; TOPep_Count=53	TRUE	9239.15	S-phase	Mitosis	0.000576295	173.205
Progenesis_TiO2	41522	49.1572	3	535.923	1604.75	0.00339987	2.11864	97.78	SKSFDDLTTVREK	[3] S+79.97	gb|TA08425	gb|TA08425	Theileria parva microneme-rhoptry antigen, putative | location=CR940353:876415-879096(+) | length=893 | sequence_SO=chromosome | SO=protein_coding; TOPep_Count=53	TRUE	351.195	S-phase	Mitosis	0.012199	173.205
Progenesis_TiO2	1593	44.2433	2	771.273	1540.53	0.000108905	0.0706929	99.95	SSSFSRINEDCC	[3] S+79.97|[11] C+57.02|[12] C+57.02	gb|TA17315	gb|TA17315	surface protein precursor (TaSP), putative | location=CR940353:107488-108552(+) | length=314 | sequence_SO=chromosome | SO=protein_coding; TOPep_Count=10	TRUE	350.52	S-phase	Mitosis	0.00814651	132.528
Progenesis_TiO2	1593	44.2433	2	771.273	1540.53	0.000108905	0.0706929	99.94	SSSFSRINEDCC	[1] S+79.97|[11] C+57.02|[12] C+57.02	gb|TA17315	gb|TA17315	surface protein precursor (TaSP), putative | location=CR940353:107488-108552(+) | length=314 | sequence_SO=chromosome | SO=protein_coding; TOPep_Count=10	TRUE	350.52	S-phase	Mitosis	0.00814651	132.528
Progenesis_TiO2	58091	31.1593	3	705.61	2113.81	-0.00143628	-0.679473	90.43	ADSDSDEETTESRVTKGK	[3] S+79.97|[5] S+79.97	gb|TA03380	gb|TA03380	splicing factor subunit, putative | location=CR940352:432976-437005(+) | length=1108 | sequence_SO=chromosome | SO=protein_coding; TOPep_Count=55	TRUE	154.783	S-phase	Mitosis	0.0304724	115.778
Progenesis_TiO2	630308	45.9835	2	550.76	1099.51	5.6492e-05	0.0513794	97.89	FSTSPQVVR	[4] S+79.97	gb|TA08200	gb|TA08200	RNA-binding protein, putative | location=CR940353:783737-784556(-) | length=245 | sequence_SO=chromosome | SO=protein_coding; TOPep_Count=11	TRUE	111.731	S-phase	Mitosis	0.0489851	150.557
Progenesis_TiO2	231160	36.0136	2	688.316	1374.62	-0.000751213	-0.546489	99.89	FSELKSSTGSPR	[10] S+79.97	gb|TA14370	gb|TA14370	hypothetical protein | location=CR940348:689455-690334(-) | length=261 | sequence_SO=chromosome | SO=protein_coding; TOPep_Count=14	TRUE	80.6172	S-phase	Mitosis	0.0352366	119.831
Progenesis_TiO2	532604	18.2155	2	375.645	749.275	0.000422072	0.563307	99.66	SSSFSR	[3] S+79.97	gb|TA17315	gb|TA17315	surface protein precursor (TaSP), putative | location=CR940353:107488-108552(+) | length=314 | sequence_SO=chromosome | SO=protein_coding; TOPep_Count=10	TRUE	55.9844	S-phase	Mitosis	0.0467559	173.205
Progenesis_TiO2	1650	55.4387	2	674.811	1347.61	0.000142298	0.105593	99.95	SKSFDDLTTVR	[3] S+79.97	gb|TA08425	gb|TA08425	Theileria parva microneme-rhoptry antigen, putative | location=CR940353:876415-879096(+) | length=893 | sequence_SO=chromosome | SO=protein_coding; TOPep_Count=53	TRUE	37.3139	S-phase	Mitosis	0.0012551	52.9624
Progenesis_TiO2	1650	55.4387	2	674.811	1347.61	0.000142298	0.105593	95.93	SKSFDDLTTVR	[1] S+79.97	gb|TA08425	gb|TA08425	Theileria parva microneme-rhoptry antigen, putative | location=CR940353:876415-879096(+) | length=893 | sequence_SO=chromosome | SO=protein_coding; TOPep_Count=53	TRUE	37.3139	S-phase	Mitosis	0.0012551	52.9624
Progenesis_TiO2	113483	50.661	3	535.923	1604.75	0.0020049	1.24936	97.97	SKSFDDLTTVREK	[1] S+79.97	gb|TA08425	gb|TA08425	Theileria parva microneme-rhoptry antigen, putative | location=CR940353:876415-879096(+) | length=893 | sequence_SO=chromosome | SO=protein_coding; TOPep_Count=53	TRUE	30.6278	S-phase	Mitosis	0.0109582	114.302
Progenesis_TiO2	4050	54.1813	3	662.577	1984.71	-0.000758194	-0.382017	98.1	ALDSDDEDFYDDKKDD	[4] S+79.97	gb|TA19720	gb|TA19720	hypothetical protein, conserved | location=tannA_chr01:100361-102153(-) | length=435 | sequence_SO=chromosome | SO=protein_coding; TOPep_Count=23	TRUE	26.643	S-phase	Mitosis	0.0123852	134.073
Progenesis_TiO2	6412	40.2011	2	674.246	1346.48	0.000305021	0.226532	99.94	STSDDEGNWRT	[3] S+79.97	gb|TA19545	gb|TA19545	eukaryotic translation initiation factor 3 subunit 10, putative | location=tannA_chr01:477485-481012(-) | length=1110 | sequence_SO=chromosome | SO=protein_coding; TOPep_Count=73	TRUE	26.2993	S-phase	Mitosis	0.00470751	79.8458
Progenesis_TiO2	3992	64.2952	3	788.682	2363.02	0.00107678	0.455679	98.1	ITSRLSNSGSCSPELTPELR	[10] S+79.97|[11] C+57.02|[12] S+79.97	gb|TA10585	gb|TA10585	hypothetical protein, conserved | location=CR940353:1773731-1777150(-) | length=1139 | sequence_SO=chromosome | SO=protein_coding; TOPep_Count=57	TRUE	25.277	S-phase	Mitosis	0.00407584	58.6026
Progenesis_TiO2	3992	64.2952	3	788.682	2363.02	0.00107678	0.455679	99.94	ITSRLSNSGSCSPELTPELR	[6] S+79.97|[11] C+57.02|[12] S+79.97	gb|TA10585	gb|TA10585	hypothetical protein, conserved | location=CR940353:1773731-1777150(-) | length=1139 | sequence_SO=chromosome | SO=protein_coding; TOPep_Count=57	TRUE	25.277	S-phase	Mitosis	0.00407584	58.6026
Progenesis_TiO2	46370	72.7275	2	759.829	1517.64	0.00608601	4.01019	92.12	AGSLDADEELLGAR	[3] S+79.97|[5] D+21.98	gb|TA11105	gb|TA11105	glutamate dehydrogenase, putative | location=CR940353:1728514-1732114(-) | length=1170 | sequence_SO=chromosome | SO=protein_coding; TOPep_Count=73	TRUE	19.271	S-phase	Mitosis	0.000752168	37.2991
Progenesis_TiO2	414346	43.2034	2	722.779	1443.54	0.000105581	0.07314	99.52	RYSSDDLSVSR	[3] S+79.97|[4] S+79.97	gb|TA16960	gb|TA16960	hypothetical protein | location=tannA_chr01:2183972-2185445(-) | length=392 | sequence_SO=chromosome | SO=protein_coding; TOPep_Count=28	TRUE	14.506	S-phase	Mitosis	0.0037663	82.3189
Progenesis_TiO2	17182	56.7555	4	789.357	3153.4	-0.00201767	-0.639838	99.63	LNNGDFNHVAENIPENNEPNAQQSPRR	[24] S+79.97	gb|TA07310	gb|TA07310	lipid-binding/transfer protein, putative | location=CR940353:444153-445469(-) | length=438 | sequence_SO=chromosome | SO=protein_coding; TOPep_Count=28	TRUE	11.7609	S-phase	Mitosis	0.0413405	120.452
Progenesis_TiO2	150313	63.5209	3	762.026	2283.06	0.00015964	0.0699237	36.32	ITSRLSNSGSCSPELTPELR	[2] T+79.97|[11] C+57.02	gb|TA10585	gb|TA10585	hypothetical protein, conserved | location=CR940353:1773731-1777150(-) | length=1139 | sequence_SO=chromosome | SO=protein_coding; TOPep_Count=57	TRUE	11.185	S-phase	Mitosis	0.00332595	51.6026
Progenesis_TiO2	150313	63.5209	3	762.026	2283.06	0.00015964	0.0699237	99.9	ITSRLSNSGSCSPELTPELR	[8] S+79.97|[11] C+57.02	gb|TA10585	gb|TA10585	hypothetical protein, conserved | location=CR940353:1773731-1777150(-) | length=1139 | sequence_SO=chromosome | SO=protein_coding; TOPep_Count=57	TRUE	11.185	S-phase	Mitosis	0.00332595	51.6026
Progenesis_TiO2	150313	63.5209	3	762.026	2283.06	0.00015964	0.0699237	99.53	ITSRLSNSGSCSPELTPELR	[6] S+79.97|[11] C+57.02	gb|TA10585	gb|TA10585	hypothetical protein, conserved | location=CR940353:1773731-1777150(-) | length=1139 | sequence_SO=chromosome | SO=protein_coding; TOPep_Count=57	TRUE	11.185	S-phase	Mitosis	0.00332595	51.6026
Progenesis_TiO2	150313	63.5209	3	762.026	2283.06	-4.03603e-05	-0.0176782	98.1	ITSRLSNSGSCSPELTPELR	[10] S+79.97|[11] C+57.02	gb|TA10585	gb|TA10585	hypothetical protein, conserved | location=CR940353:1773731-1777150(-) | length=1139 | sequence_SO=chromosome | SO=protein_coding; TOPep_Count=57	TRUE	11.185	S-phase	Mitosis	0.00332595	51.6026
Progenesis_TiO2	6906	58.9922	3	1000.11	2997.3	0.00468689	1.5637	99.95	LNNGDFNHVAENIPENNEPNAQQSPR	[24] S+79.97	gb|TA07310	gb|TA07310	lipid-binding/transfer protein, putative | location=CR940353:444153-445469(-) | length=438 | sequence_SO=chromosome | SO=protein_coding; TOPep_Count=28	TRUE	10.9485	S-phase	Mitosis	0.0495158	115.674
Progenesis_TiO2	76240	63.2738	2	567.248	1132.48	0.000922257	0.814369	99.93	SFDDLTTVR	[1] S+79.97	gb|TA08425	gb|TA08425	Theileria parva microneme-rhoptry antigen, putative | location=CR940353:876415-879096(+) | length=893 | sequence_SO=chromosome | SO=protein_coding; TOPep_Count=53	TRUE	10.5591	S-phase	Mitosis	0.0116618	59.2823
Progenesis_TiO2	2450	55.724	4	1123.7	4490.78	0.00501237	1.11615	99.94	NSSSRPTEEDVVDDPSSEGESDLENGDVDDSRADNLHGTGK	[17] S+79.97|[21] S+79.97	gb|TA11185	gb|TA11185	nascent polypeptide associated complex (NAC), alpha chain, putative | location=CR940353:1685197-1685799(-) | length=200 | sequence_SO=chromosome | SO=protein_coding; TOPep_Count=8	TRUE	8.58757	S-phase	Mitosis	0.029645	72.8487
Progenesis_TiO2	2450	55.724	4	1123.7	4490.78	0.00501237	1.11615	94.41	NSSSRPTEEDVVDDPSSEGESDLENGDVDDSRADNLHGTGK	[16] S+79.97|[21] S+79.97	gb|TA11185	gb|TA11185	nascent polypeptide associated complex (NAC), alpha chain, putative | location=CR940353:1685197-1685799(-) | length=200 | sequence_SO=chromosome | SO=protein_coding; TOPep_Count=8	TRUE	8.58757	S-phase	Mitosis	0.029645	72.8487
Progenesis_TiO2	2450	55.724	4	1123.7	4490.78	0.00501237	1.11615	99.93	NSSSRPTEEDVVDDPSSEGESDLENGDVDDSRADNLHGTGK	[16] S+79.97|[17] S+79.97	gb|TA11185	gb|TA11185	nascent polypeptide associated complex (NAC), alpha chain, putative | location=CR940353:1685197-1685799(-) | length=200 | sequence_SO=chromosome | SO=protein_coding; TOPep_Count=8	TRUE	8.58757	S-phase	Mitosis	0.029645	72.8487
Progenesis_TiO2	36106	54.8154	2	957.921	1913.83	0.00205686	1.07474	99.95	SDEETTALVVDNGSGNVK	[1] S+79.97	gb|TA15750	gb|TA15750	actin 1, putative | location=CR940348:152797-153927(+) | length=376 | sequence_SO=chromosome | SO=protein_coding; TOPep_Count=23	TRUE	8.52957	S-phase	Mitosis	0.00381925	50.9953
Progenesis_TiO2	5241	56.705	3	1052.14	3153.4	0.00195688	0.620562	99.94	LNNGDFNHVAENIPENNEPNAQQSPRR	[24] S+79.97	gb|TA07310	gb|TA07310	lipid-binding/transfer protein, putative | location=CR940353:444153-445469(-) | length=438 | sequence_SO=chromosome | SO=protein_coding; TOPep_Count=28	TRUE	8.00909	S-phase	Mitosis	0.0480299	75.9016
Progenesis_TiO2	148924	79.5649	2	869.425	1736.84	0.00155244	0.89383	99.94	AGSLDADEELLGARLK	[3] S+79.97	gb|TA11105	gb|TA11105	glutamate dehydrogenase, putative | location=CR940353:1728514-1732114(-) | length=1170 | sequence_SO=chromosome | SO=protein_coding; TOPep_Count=73	TRUE	7.26493	S-phase	Mitosis	0.000102687	19.6026
Progenesis_TiO2	228070	67.4014	3	969.732	2906.17	0.00554122	1.90671	99.67	YVPKQESSDDDLNQNNEYFLNSK	[7] S+79.97|[8] S+79.97	gb|TA12430	gb|TA12430	beta adaptin, putative | location=CR940348:1363547-1366366(+) | length=874 | sequence_SO=chromosome | SO=protein_coding; TOPep_Count=49	TRUE	7.17325	S-phase	Mitosis	0.00447696	58.4674
Progenesis_TiO2	87654	38.8214	2	831.345	1660.67	0.00160709	0.967736	98.1	SVKSTSDDEGNWRT	[6] S+79.97	gb|TA19545	gb|TA19545	eukaryotic translation initiation factor 3 subunit 10, putative | location=tannA_chr01:477485-481012(-) | length=1110 | sequence_SO=chromosome | SO=protein_coding; TOPep_Count=73	TRUE	6.69415	S-phase	Mitosis	0.0147121	81.6788
Progenesis_TiO2	251460	55.4387	3	450.21	1347.61	0.00101725	0.754853	89.92	SKSFDDLTTVR	[3] S+79.97	gb|TA08425	gb|TA08425	Theileria parva microneme-rhoptry antigen, putative | location=CR940353:876415-879096(+) | length=893 | sequence_SO=chromosome | SO=protein_coding; TOPep_Count=53	TRUE	5.62027	S-phase	Mitosis	0.0169412	60.9107
Progenesis_TiO2	251460	55.4387	3	450.21	1347.61	0.00101725	0.754853	97.93	SKSFDDLTTVR	[1] S+79.97	gb|TA08425	gb|TA08425	Theileria parva microneme-rhoptry antigen, putative | location=CR940353:876415-879096(+) | length=893 | sequence_SO=chromosome | SO=protein_coding; TOPep_Count=53	TRUE	5.62027	S-phase	Mitosis	0.0169412	60.9107
Progenesis_TiO2	251460	55.4387	3	450.21	1347.61	0.00101725	0.754853	95.04	SKSFDDLTTVR	[5] D+79.97	gb|TA08425	gb|TA08425	Theileria parva microneme-rhoptry antigen, putative | location=CR940353:876415-879096(+) | length=893 | sequence_SO=chromosome | SO=protein_coding; TOPep_Count=53	TRUE	5.62027	S-phase	Mitosis	0.0169412	60.9107
Progenesis_TiO2	390628	79.6711	2	1007.46	2012.91	-0.0154789	-7.68971	99.91	VKESENATNLLTAELQSS	[17] S+79.97	gb|TA17795	gb|TA17795	40s ribosomal protein s3a, putative | location=CR940352:1511264-1512052(-) | length=262 | sequence_SO=chromosome | SO=protein_coding; TOPep_Count=19	TRUE	5.44796	S-phase	Mitosis	0.0110278	51.3043
Progenesis_TiO2	2759	54.1813	2	993.363	1984.71	0.001657	0.834881	98.1	ALDSDDEDFYDDKKDD	[4] S+79.97	gb|TA19720	gb|TA19720	hypothetical protein, conserved | location=tannA_chr01:100361-102153(-) | length=435 | sequence_SO=chromosome | SO=protein_coding; TOPep_Count=23	TRUE	4.99183	S-phase	Mitosis	0.0206815	68.4461
Progenesis_TiO2	650845	76.5681	2	806.857	1611.7	0.00660007	4.09511	99.35	DVPGNISGDNIFER	[7] S+79.97	gb|TA14990	gb|TA14990	cation transporting ATPase, putative | location=CR940348:441402-445534(-) | length=1285 | sequence_SO=chromosome | SO=protein_coding; TOPep_Count=61	TRUE	4.91801	S-phase	Mitosis	0.0320717	68.616
Progenesis_TiO2	433372	64.1423	4	828.389	3309.53	-0.0122368	-3.69743	88.68	LAFLRDTTHNTTTDSQTTSLNHTNSGLQR	[25] S+79.97	gb|TA11105	gb|TA11105	glutamate dehydrogenase, putative | location=CR940353:1728514-1732114(-) | length=1170 | sequence_SO=chromosome | SO=protein_coding; TOPep_Count=73	TRUE	4.5541	S-phase	Mitosis	0.00469007	32.4124
Progenesis_TiO2	159811	53.5819	2	533.768	1065.52	-0.000828702	-0.777743	99.91	SLNSPILSR	[4] S+79.97	gb|TA09290	gb|TA09290	hypothetical protein | location=CR940353:267767-268879(+) | length=370 | sequence_SO=chromosome | SO=protein_coding; TOPep_Count=31	TRUE	4.43623	S-phase	Mitosis	0.018398	53.0285
Progenesis_TiO2	184165	90.353	3	952.391	2854.15	0.0107219	3.75661	99.79	INVFNSLMEDENDPSSEEENRVK	[15] S+79.97|[16] S+79.97	gb|TA11735	gb|TA11735	translation initiation factor if-2, putative | location=CR940348:1604785-1608414(-) | length=933 | sequence_SO=chromosome | SO=protein_coding; TOPep_Count=56	TRUE	3.54635	S-phase	Mitosis	0.0307024	67.545
