# Supplementary material for: Cell Cycle-Dependent Phosphorylation of Theileria annulata Schizont Surface Proteins
Source: PLoS One. 2014 Jul 31;9(7):e103821. doi: 10.1371/journal.pone.0103821 (PMC4117643; doi:10.1371/journal.pone.0103821)
Supplement: Table S7 — List of all detected bovine proteins and phosphorylated peptides. Proteins containing at least one phosphorylated residue are listed. (XLSX) [file pone.0103821.s014.xlsx]

## Sheet: bovine proteins
Source	Accession	Description
Progenesis-TiO	P62739|ACTA_BOVIN	Actin, aortic smooth muscle OS
Progenesis-TiO	;Q3T0K2|TCPG_BOVIN	T-complex protein 1 subunit gamma
Progenesis-TiO	P31081|CH60_BOVIN	60 kDa heat shock protein, mitochondrial OS
Progenesis-TiO	Q0VCX2|GRP78_BOVIN	78 kDa glucose-regulated protein OS
Progenesis-TiO	P02253|H12_BOVIN	Histone H1.2 OS
Progenesis-TiO	Q9XSJ4|ENOA_BOVIN	Alpha-enolase OS
Progenesis-TiO	P38657|PDIA3_BOVIN	Protein disulfide-isomerase A3 OS
Progenesis-TiO	P0C0S9|H2A1_BOVIN	Histone H2A type 1 OS
Progenesis-TiO	Q2M2T1|H2B1K_BOVIN	Histone H2B type 1-K OS
Progenesis-TiO	P60712|ACTB_BOVIN	Actin, cytoplasmic 1 OS
Progenesis-TiO	Q3T160|NPM_BOVIN	Nucleophosmin OS
Progenesis-TiO	G3N131|H11_BOVIN	Histone H1.1 OS
Progenesis-TiO	P05307|PDIA1_BOVIN	Protein disulfide-isomerase OS
Progenesis-TiO	P19120|HSP7C_BOVIN	Heat shock cognate 71 kDa protein OS
Progenesis-TiO	Q32LG3|MDHM_BOVIN	Malate dehydrogenase, mitochondrial OS
Progenesis-TiO	Q3ZCH0|GRP75_BOVIN	Stress-70 protein, mitochondrial OS
Progenesis-TiO	P62935|PPIA_BOVIN	Peptidyl-prolyl cis-trans isomerase A OS
Progenesis-TiO	P68103|EF1A1_BOVIN	Elongation factor 1-alpha 1 OS
Progenesis-TiO	Q56K14|RLA1_BOVIN	60S acidic ribosomal protein P1 OS
Progenesis-TiO	Q95M18|ENPL_BOVIN	Endoplasmin OS
Progenesis-TiO	Q3T0U2|RL14_BOVIN	60S ribosomal protein L14 OS
Progenesis-TiO	P00829|ATPB_BOVIN	ATP synthase subunit beta, mitochondrial OS
Progenesis-TiO	P10096|G3P_BOVIN	Glyceraldehyde-3-phosphate dehydrogenase OS
Progenesis-TiO	P11116|LEG1_BOVIN	Galectin-1 OS
Progenesis-TiO	P61603|CH10_BOVIN	10 kDa heat shock protein, mitochondrial OS
Progenesis-TiO	Q3T114|UK114_BOVIN	Ribonuclease UK114 OS
Progenesis-TiO	Q5E956|TPIS_BOVIN	Triosephosphate isomerase OS
Progenesis-TiO	A7MAZ5|H13_BOVIN	Histone H1.3 OS
Progenesis-TiO	P19483|ATPA_BOVIN	ATP synthase subunit alpha, mitochondrial OS
Progenesis-TiO	P10103|HMGB1_BOVIN	High mobility group protein B1 OS
Progenesis-TiO	P81947|TBA1B_BOVIN	Tubulin alpha-1B chain OS
Progenesis-TiO	Q3T0P6|PGK1_BOVIN	Phosphoglycerate kinase 1 OS
Progenesis-TiO	Q32L48|H2B1N_BOVIN	Histone H2B type 1-N OS
Progenesis-TiO	Q3T0C7|STMN1_BOVIN	Stathmin OS
Progenesis-TiO	Q3T149|HSPB1_BOVIN	Heat shock protein beta-1 OS
Progenesis-TiO	Q5E947|PRDX1_BOVIN	Peroxiredoxin-1 OS
Progenesis-TiO	Q5KR47|TPM3_BOVIN	Tropomyosin alpha-3 chain OS
Progenesis-TiO	P46193|ANXA1_BOVIN	Annexin A1 OS
Progenesis-TiO	Q2HJ60|ROA2_BOVIN	Heterogeneous nuclear ribonucleoproteins A2/B1 OS
Progenesis-TiO	Q58DW0|RL4_BOVIN	60S ribosomal protein L4 OS
Progenesis-TiO	Q6B855|TKT_BOVIN	Transketolase OS
Progenesis-TiO	A4FV97|RL1D1_BOVIN	Ribosomal L1 domain-containing protein 1 OS
Progenesis-TiO	O97680|THIO_BOVIN	Thioredoxin OS
Progenesis-TiO	P63258|ACTG_BOVIN	Actin, cytoplasmic 2 OS
Progenesis-TiO	Q08DA1|AT1A1_BOVIN	Sodium/potassium-transporting ATPase subunit alpha-1 OS
Progenesis-TiO	Q0VCY7|SRSF1_BOVIN	Serine/arginine-rich splicing factor 1 OS
Progenesis-TiO	Q29RV1|PDIA4_BOVIN	Protein disulfide-isomerase A4 OS
Progenesis-TiO	Q29S11|NUCKS_BOVIN	Nuclear ubiquitous casein and cyclin-dependent kinase substrate 1 OS
Progenesis-TiO	Q6B856|TBB2B_BOVIN	Tubulin beta-2B chain OS
Progenesis-TiO	A3KMV5|UBA1_BOVIN	Ubiquitin-like modifier-activating enzyme 1 OS
Progenesis-TiO	P01096|ATIF1_BOVIN	ATPase inhibitor, mitochondrial OS
Progenesis-TiO	P01888|B2MG_BOVIN	Beta-2-microglobulin OS
Progenesis-TiO	P21752|TYB10_BOVIN	Thymosin beta-10 OS
Progenesis-TiO	P62326|TYB4_BOVIN	Thymosin beta-4 OS
Progenesis-TiO	Q3SZ63|NOP56_BOVIN	Nucleolar protein 56 OS
Progenesis-TiO	Q3ZBT6|TRA2B_BOVIN	Transformer-2 protein homolog beta OS
Progenesis-TiO	Q58DW3|RL29_BOVIN	60S ribosomal protein L29 OS
Progenesis-TiO	Q95132|ICAM1_BOVIN	Intercellular adhesion molecule 1 OS
Progenesis-TiO	P00426|COX5A_BOVIN	Cytochrome c oxidase subunit 5A, mitochondrial OS
Progenesis-TiO	P00974|BPT1_BOVIN	Pancreatic trypsin inhibitor OS
Progenesis-TiO	P13753|HA1B_BOVIN	BOLA class I histocompatibility antigen, alpha chain BL3-7 OS
Progenesis-TiO	P23356|UCHL1_BOVIN	Ubiquitin carboxyl-terminal hydrolase isozyme L1 OS
Progenesis-TiO	P42899|RLA2_BOVIN	60S acidic ribosomal protein P2 OS
Progenesis-TiO	P60661|MYL6_BOVIN	Myosin light polypeptide 6 OS
Progenesis-TiO	P62992|RS27A_BOVIN	Ubiquitin-40S ribosomal protein S27a OS
Progenesis-TiO	Q0IIM3|HS105_BOVIN	Heat shock protein 105 kDa OS
Progenesis-TiO	Q32P59|SLIRP_BOVIN	SRA stem-loop-interacting RNA-binding protein, mitochondrial OS
Progenesis-TiO	Q3MHM5|TBB4B_BOVIN	Tubulin beta-4B chain OS
Progenesis-TiO	Q3SZ20|GLYM_BOVIN	Serine hydroxymethyltransferase, mitochondrial OS
Progenesis-TiO	Q3T0B6|C1QBP_BOVIN	Complement component 1 Q subcomponent-binding protein, mitochondrial OS
Progenesis-TiO	Q3ZBW4|PCNA_BOVIN	Proliferating cell nuclear antigen OS
Progenesis-TiO	Q5E9F7|COF1_BOVIN	Cofilin-1 OS
Progenesis-TiO	Q76LV1|HS90B_BOVIN	Heat shock protein HSP 90-beta OS
Progenesis-TiO	Q76LV2|HS90A_BOVIN	Heat shock protein HSP 90-alpha OS
Progenesis-TiO	A5D989|EF1D_BOVIN	Elongation factor 1-delta OS
Progenesis-TiO	O02675|DPYL2_BOVIN	Dihydropyrimidinase-related protein 2 OS
Progenesis-TiO	P01252|PTMA_BOVIN	Prothymosin alpha OS
Progenesis-TiO	P10881|LA_BOVIN	Lupus La protein homolog OS
Progenesis-TiO	P13696|PEBP1_BOVIN	Phosphatidylethanolamine-binding protein 1 OS
Progenesis-TiO	P23196|APEX1_BOVIN	DNA-(apurinic or apyrimidinic site) lyase OS
Progenesis-TiO	P61283|BAF_BOVIN	Barrier-to-autointegration factor OS
Progenesis-TiO	P62803|H4_BOVIN	Histone H4 OS
Progenesis-TiO	P79134|ANXA6_BOVIN	Annexin A6 OS
Progenesis-TiO	P80177|MIF_BOVIN	Macrophage migration inhibitory factor OS
Progenesis-TiO	Q0VCA3|LETM1_BOVIN	LETM1 and EF-hand domain-containing protein 1, mitochondrial OS
Progenesis-TiO	Q2TBQ5|RL7A_BOVIN	60S ribosomal protein L7a OS
Progenesis-TiO	Q3SX14|GELS_BOVIN	Gelsolin OS
Progenesis-TiO	Q3SZ62|PGAM1_BOVIN	Phosphoglycerate mutase 1 OS
Progenesis-TiO	A7E3Q8|PLST_BOVIN	Plastin-3 OS
Progenesis-TiO	P00514|KAP0_BOVIN	cAMP-dependent protein kinase type I-alpha regulatory subunit OS
Progenesis-TiO	P05630|ATPD_BOVIN	ATP synthase subunit delta, mitochondrial OS
Progenesis-TiO	P55052|FABP5_BOVIN	Fatty acid-binding protein, epidermal OS
Progenesis-TiO	P62157|CALM_BOVIN	Calmodulin OS
Progenesis-TiO	P69678|CUTA_BOVIN	Protein CutA OS
Progenesis-TiO	Q0VCK0|PUR9_BOVIN	Bifunctional purine biosynthesis protein PURH OS
Progenesis-TiO	Q1LZD3|TSSC4_BOVIN	Protein TSSC4 OS
Progenesis-TiO	Q3B7N2|ACTN1_BOVIN	Alpha-actinin-1 OS
Progenesis-TiO	Q3MHR5|SRSF2_BOVIN	Serine/arginine-rich splicing factor 2 OS
Progenesis-TiO	Q3SZV3|EF1G_BOVIN	Elongation factor 1-gamma OS
Progenesis-TiO	Q3T0S6|RL8_BOVIN	60S ribosomal protein L8 OS
Progenesis-TiO	Q3ZCI9|TCPQ_BOVIN	T-complex protein 1 subunit theta OS
Progenesis-TiO	Q56K03|RL27A_BOVIN	60S ribosomal protein L27a OS
Progenesis-TiO	Q58DQ3|RL6_BOVIN	60S ribosomal protein L6 OS
Progenesis-TiO	Q5E9B1|LDHB_BOVIN	L-lactate dehydrogenase B chain OS
Progenesis-TiO	Q5EAD2|SERA_BOVIN	D-3-phosphoglycerate dehydrogenase OS
Progenesis-TiO	A4FUA8|CAZA1_BOVIN	F-actin-capping protein subunit alpha-1 OS
Progenesis-TiO	A5D7A0|EFHD2_BOVIN	EF-hand domain-containing protein D2 OS
Progenesis-TiO	P00126|QCR6_BOVIN	Cytochrome b-c1 complex subunit 6, mitochondrial OS
Progenesis-TiO	P00423|COX41_BOVIN	Cytochrome c oxidase subunit 4 isoform 1, mitochondrial OS
Progenesis-TiO	P00428|COX5B_BOVIN	Cytochrome c oxidase subunit 5B, mitochondrial OS
Progenesis-TiO	P02313|HMGN2_BOVIN	Non-histone chromosomal protein HMG-17 OS
Progenesis-TiO	P04272|ANXA2_BOVIN	Annexin A2 OS
Progenesis-TiO	P09867|ROA1_BOVIN	Heterogeneous nuclear ribonucleoprotein A1 OS
Progenesis-TiO	P19858|LDHA_BOVIN	L-lactate dehydrogenase A chain OS
Progenesis-TiO	P20004|ACON_BOVIN	Aconitate hydratase, mitochondrial OS
Progenesis-TiO	P31039|DHSA_BOVIN	Succinate dehydrogenase [ubiquinone] flavoprotein subunit, mitochondrial OS
Progenesis-TiO	P31408|VATB2_BOVIN	V-type proton ATPase subunit B, brain isoform OS
Progenesis-TiO	P35605|COPB2_BOVIN	Coatomer subunit beta' OS
Progenesis-TiO	P40673|HMGB2_BOVIN	High mobility group protein B2 OS
Progenesis-TiO	P51122|AN32A_BOVIN	Acidic leucine-rich nuclear phosphoprotein 32 family member A OS
Progenesis-TiO	P52193|CALR_BOVIN	Calreticulin OS
Progenesis-TiO	P53712|ITB1_BOVIN	Integrin beta-1 OS
Progenesis-TiO	P56658|ADA_BOVIN	Adenosine deaminase OS
Progenesis-TiO	P61284|RL12_BOVIN	60S ribosomal protein L12 OS
Progenesis-TiO	P62866|RS30_BOVIN	40S ribosomal protein S30 OS
Progenesis-TiO	Q08DU9|HP1B3_BOVIN	Heterochromatin protein 1-binding protein 3 OS
Progenesis-TiO	Q0P569|NUCB1_BOVIN	Nucleobindin-1 OS
Progenesis-TiO	Q0Z7W6|TMX1_BOVIN	Thioredoxin-related transmembrane protein 1 OS
Progenesis-TiO	Q28034|GLU2B_BOVIN	Glucosidase 2 subunit beta OS
Progenesis-TiO	Q2KJ93|CDC42_BOVIN	Cell division control protein 42 homolog OS
Progenesis-TiO	Q2KJH6|SERPH_BOVIN	Serpin H1 OS
Progenesis-TiO	Q2NKY7|SEPT2_BOVIN	Septin-2 OS
Progenesis-TiO	Q2T9P4|NASP_BOVIN	Nuclear autoantigenic sperm protein OS
Progenesis-TiO	Q32PJ8|HDAC1_BOVIN	Histone deacetylase 1 OS
Progenesis-TiO	Q3SYU1|NOC2L_BOVIN	Nucleolar complex protein 2 homolog OS
Progenesis-TiO	Q3T106|SRSF7_BOVIN	Serine/arginine-rich splicing factor 7 OS
Progenesis-TiO	Q56JZ1|RL13_BOVIN	60S ribosomal protein L13 OS
Progenesis-TiO	Q5E958|RS8_BOVIN	40S ribosomal protein S8 OS
Progenesis-TiO	Q5E983|EF1B_BOVIN	Elongation factor 1-beta OS
Progenesis-TiO	Q5EA61|KCRB_BOVIN	Creatine kinase B-type OS
Progenesis-TiO	Q862I1|RL24_BOVIN	60S ribosomal protein L24 OS
Progenesis-TiO	Q863B3|SND1_BOVIN	Staphylococcal nuclease domain-containing protein 1 OS
Progenesis-TiO	Q865S1|AP3D1_BOVIN	AP-3 complex subunit delta-1 OS
Progenesis-TiO	Q8MJ50|OSTF1_BOVIN	Osteoclast-stimulating factor 1 OS
Progenesis-TiO	Q9BGI3|PRDX2_BOVIN	Peroxiredoxin-2 OS
Progenesis-TiO	Q9N179|41_BOVIN	Protein 4.1 OS
Progenesis-TiO	Q9TVC8|HB21_BOVIN	BoLa class II histocompatibility antigen, DQB*0101 beta chain OS
Progenesis-TiO	A1L520|ARFG2_BOVIN	ADP-ribosylation factor GTPase-activating protein 2 OS
Progenesis-TiO	A4IFB1|SRRT_BOVIN	Serrate RNA effector molecule homolog OS
Progenesis-TiO	A5PJP1|BL1S3_BOVIN	Biogenesis of lysosome-related organelles complex 1 subunit 3 OS
Progenesis-TiO	O02810|PI4KB_BOVIN	Phosphatidylinositol 4-kinase beta OS
Progenesis-TiO	O77834|PRDX6_BOVIN	Peroxiredoxin-6 OS
Progenesis-TiO	P00366|DHE3_BOVIN	Glutamate dehydrogenase 1, mitochondrial OS
Progenesis-TiO	P00432|CATA_BOVIN	Catalase OS
Progenesis-TiO	P00442|SODC_BOVIN	Superoxide dismutase [Cu-Zn] OS
Progenesis-TiO	P00515|KAP2_BOVIN	cAMP-dependent protein kinase type II-alpha regulatory subunit OS
Progenesis-TiO	P02584|PROF1_BOVIN	Profilin-1 OS
Progenesis-TiO	P02721|ATP5J_BOVIN	ATP synthase-coupling factor 6, mitochondrial OS
Progenesis-TiO	P08166|KAD2_BOVIN	Adenylate kinase 2, mitochondrial OS
Progenesis-TiO	P0CB32|HS71L_BOVIN	Heat shock 70 kDa protein 1-like OS
Progenesis-TiO	P11179|ODO2_BOVIN	Dihydrolipoyllysine-residue succinyltransferase component of 2-oxoglutarate dehydrogenase complex, mitochondrial OS
Progenesis-TiO	P12344|AATM_BOVIN	Aspartate aminotransferase, mitochondrial OS
Progenesis-TiO	P19803|GDIR1_BOVIN	Rho GDP-dissociation inhibitor 1 OS
Progenesis-TiO	P31404|VATA_BOVIN	V-type proton ATPase catalytic subunit A OS
Progenesis-TiO	P39872|RL3_BOVIN	60S ribosomal protein L3 OS
Progenesis-TiO	P41541|USO1_BOVIN	General vesicular transport factor p115 OS
Progenesis-TiO	P48734|CDK1_BOVIN	Cyclin-dependent kinase 1 OS
Progenesis-TiO	P69341|PARN_BOVIN	Poly(A)-specific ribonuclease PARN OS
Progenesis-TiO	Q08DZ2|PRP4B_BOVIN	Serine/threonine-protein kinase PRP4 homolog OS
Progenesis-TiO	Q0V8M0|KRI1_BOVIN	Protein KRI1 homolog OS
Progenesis-TiO	Q148N0|ODO1_BOVIN	2-oxoglutarate dehydrogenase, mitochondrial OS
Progenesis-TiO	Q24JY1|RL23A_BOVIN	60S ribosomal protein L23a OS
Progenesis-TiO	Q28035|GSTA1_BOVIN	Glutathione S-transferase A1 OS
Progenesis-TiO	Q2HJ57|COTL1_BOVIN	Coactosin-like protein OS
Progenesis-TiO	Q2HJ81|TBB6_BOVIN	Tubulin beta-6 chain OS
Progenesis-TiO	Q2KHU0|SERB_BOVIN	Phosphoserine phosphatase OS
Progenesis-TiO	Q2KJD0|TBB5_BOVIN	Tubulin beta-5 chain OS
Progenesis-TiO	Q2NKZ1|TCPH_BOVIN	T-complex protein 1 subunit eta OS
Progenesis-TiO	Q2NL29|INO1_BOVIN	Inositol-3-phosphate synthase 1 OS
Progenesis-TiO	Q2T9X2|TCPD_BOVIN	T-complex protein 1 subunit delta OS
Progenesis-TiO	Q2TA42|ARGL1_BOVIN	Arginine and glutamate-rich protein 1 OS
Progenesis-TiO	Q32PB8|RS21_BOVIN	40S ribosomal protein S21 OS
Progenesis-TiO	Q32PD5|RS19_BOVIN	40S ribosomal protein S19 OS
Progenesis-TiO	Q3B7M5|LASP1_BOVIN	LIM and SH3 domain protein 1 OS
Progenesis-TiO	Q3SYU2|EF2_BOVIN	Elongation factor 2 OS
Progenesis-TiO	Q3SZ54|IF4A1_BOVIN	Eukaryotic initiation factor 4A-I OS
Progenesis-TiO	Q3SZR8|SRSF3_BOVIN	Serine/arginine-rich splicing factor 3 OS
Progenesis-TiO	Q3T087|RL11_BOVIN	60S ribosomal protein L11 OS
Progenesis-TiO	Q3T0D0|HNRPK_BOVIN	Heterogeneous nuclear ribonucleoprotein K OS
Progenesis-TiO	Q3T0Q4|NDKB_BOVIN	Nucleoside diphosphate kinase B OS
Progenesis-TiO	Q3T0R7|THIM_BOVIN	3-ketoacyl-CoA thiolase, mitochondrial OS
Progenesis-TiO	Q3T0V4|RS11_BOVIN	40S ribosomal protein S11 OS
Progenesis-TiO	Q3T0W9|RL19_BOVIN	60S ribosomal protein L19 OS
Progenesis-TiO	Q3T0X6|RS16_BOVIN	40S ribosomal protein S16 OS
Progenesis-TiO	Q3T165|PHB_BOVIN	Prohibitin OS
Progenesis-TiO	Q3ZBF7|TEBP_BOVIN	Prostaglandin E synthase 3 OS
Progenesis-TiO	Q3ZBS8|TIM8A_BOVIN	Mitochondrial import inner membrane translocase subunit Tim8 A OS
Progenesis-TiO	Q3ZBT1|TERA_BOVIN	Transitional endoplasmic reticulum ATPase OS
Progenesis-TiO	Q3ZBZ8|STIP1_BOVIN	Stress-induced-phosphoprotein 1 OS
Progenesis-TiO	Q58DU5|PSA3_BOVIN	Proteasome subunit alpha type-3 OS
Progenesis-TiO	Q59A32|PUR2_BOVIN	Trifunctional purine biosynthetic protein adenosine-3 OS
Progenesis-TiO	Q5E995|RS6_BOVIN	40S ribosomal protein S6 OS
Progenesis-TiO	Q5E9A3|PCBP1_BOVIN	Poly(rC)-binding protein 1 OS
Progenesis-TiO	Q5EA36|RBM14_BOVIN	RNA-binding protein 14 OS
Progenesis-TiO	Q5EAD6|RL15_BOVIN	60S ribosomal protein L15 OS
Progenesis-TiO	Q67ER4|R113A_BOVIN	RING finger protein 113A OS
Progenesis-TiO	Q9BH13|CD166_BOVIN	CD166 antigen OS
Progenesis-TiO	Q9GLM4|TENS1_BOVIN	Tensin-1 OS
Progenesis_Global	P02769|ALBU_BOVIN	Serum albumin OS
Progenesis_Global	;gb|TA10925;gb|TA13790;Q17R10|AF1L2_BOVIN
Progenesis_Global	P62739|ACTA_BOVIN	Actin, aortic smooth muscle OS
Progenesis_Global	P31081|CH60_BOVIN	60 kDa heat shock protein, mitochondrial OS
Progenesis_Global	Q2M2T1|H2B1K_BOVIN	Histone H2B type 1-K OS
Progenesis_Global	Q0VCX2|GRP78_BOVIN	78 kDa glucose-regulated protein OS
Progenesis_Global	P60712|ACTB_BOVIN	Actin, cytoplasmic 1 OS
Progenesis_Global	P38657|PDIA3_BOVIN	Protein disulfide-isomerase A3 OS
Progenesis_Global	P02253|H12_BOVIN	Histone H1.2 OS
Progenesis_Global	Q9XSJ4|ENOA_BOVIN	Alpha-enolase OS
Progenesis_Global	Q95M18|ENPL_BOVIN	Endoplasmin OS
Progenesis_Global	P79334|PYGM_BOVIN	Glycogen phosphorylase, muscle form OS
Progenesis_Global	P05307|PDIA1_BOVIN	Protein disulfide-isomerase OS
Progenesis_Global	G3N131|H11_BOVIN	Histone H1.1 OS
Progenesis_Global	P00829|ATPB_BOVIN	ATP synthase subunit beta, mitochondrial OS
Progenesis_Global	Q3T160|NPM_BOVIN	Nucleophosmin OS
Progenesis_Global	Q3ZCH0|GRP75_BOVIN	Stress-70 protein, mitochondrial OS
Progenesis_Global	P62935|PPIA_BOVIN	Peptidyl-prolyl cis-trans isomerase A OS
Progenesis_Global	P19120|HSP7C_BOVIN	Heat shock cognate 71 kDa protein OS
Progenesis_Global	Q32LG3|MDHM_BOVIN	Malate dehydrogenase, mitochondrial OS
Progenesis_Global	P19483|ATPA_BOVIN	ATP synthase subunit alpha, mitochondrial OS
Progenesis_Global	P62803|H4_BOVIN	Histone H4 OS
Progenesis_Global	P79134|ANXA6_BOVIN	Annexin A6 OS
Progenesis_Global	Q3SYU2|EF2_BOVIN	Elongation factor 2 OS
Progenesis_Global	P68432|H31_BOVIN	Histone H3.1 OS
Progenesis_Global	Q58DW0|RL4_BOVIN	60S ribosomal protein L4 OS
Progenesis_Global	Q08DA1|AT1A1_BOVIN	Sodium/potassium-transporting ATPase subunit alpha-1 OS
Progenesis_Global	Q29RV1|PDIA4_BOVIN	Protein disulfide-isomerase A4 OS
Progenesis_Global	Q3SZ20|GLYM_BOVIN	Serine hydroxymethyltransferase, mitochondrial OS
Progenesis_Global	P10096|G3P_BOVIN	Glyceraldehyde-3-phosphate dehydrogenase OS
Progenesis_Global	Q3SX14|GELS_BOVIN	Gelsolin OS
Progenesis_Global	Q6B856|TBB2B_BOVIN	Tubulin beta-2B chain OS
Progenesis_Global	P81947|TBA1B_BOVIN	Tubulin alpha-1B chain OS
Progenesis_Global	P0C0S9|H2A1_BOVIN	Histone H2A type 1 OS
Progenesis_Global	Q5E956|TPIS_BOVIN	Triosephosphate isomerase OS
Progenesis_Global	Q3ZBT1|TERA_BOVIN	Transitional endoplasmic reticulum ATPase OS
Progenesis_Global	Q76LV2|HS90A_BOVIN	Heat shock protein HSP 90-alpha OS
Progenesis_Global	Q71SP7|FAS_BOVIN	Fatty acid synthase OS
Progenesis_Global	Q3T0P6|PGK1_BOVIN	Phosphoglycerate kinase 1 OS
Progenesis_Global	Q76LV1|HS90B_BOVIN	Heat shock protein HSP 90-beta OS
Progenesis_Global	Q2TBQ5|RL7A_BOVIN	60S ribosomal protein L7a OS
Progenesis_Global	Q6B855|TKT_BOVIN	Transketolase OS
Progenesis_Global	P46193|ANXA1_BOVIN	Annexin A1 OS
Progenesis_Global	P68103|EF1A1_BOVIN	Elongation factor 1-alpha 1 OS
Progenesis_Global	Q32L48|H2B1N_BOVIN	Histone H2B type 1-N OS
Progenesis_Global	P20004|ACON_BOVIN	Aconitate hydratase, mitochondrial OS
Progenesis_Global	P11116|LEG1_BOVIN	Galectin-1 OS
Progenesis_Global	P61603|CH10_BOVIN	10 kDa heat shock protein, mitochondrial OS
Progenesis_Global	P39872|RL3_BOVIN	60S ribosomal protein L3 OS
Progenesis_Global	A7MAZ5|H13_BOVIN	Histone H1.3 OS
Progenesis_Global	P00366|DHE3_BOVIN	Glutamate dehydrogenase 1, mitochondrial OS
Progenesis_Global	P04272|ANXA2_BOVIN	Annexin A2 OS
Progenesis_Global	A3KMV5|UBA1_BOVIN	Ubiquitin-like modifier-activating enzyme 1 OS
Progenesis_Global	Q2HJ60|ROA2_BOVIN	Heterogeneous nuclear ribonucleoproteins A2/B1 OS
Progenesis_Global	Q32PF2|ACLY_BOVIN	ATP-citrate synthase OS
Progenesis_Global	Q3T165|PHB_BOVIN	Prohibitin OS
Progenesis_Global	P49951|CLH1_BOVIN	Clathrin heavy chain 1 OS
Progenesis_Global	Q3T0U2|RL14_BOVIN	60S ribosomal protein L14 OS
Progenesis_Global	P19858|LDHA_BOVIN	L-lactate dehydrogenase A chain OS
Progenesis_Global	Q58DT1|RL7_BOVIN	60S ribosomal protein L7 OS
Progenesis_Global	Q56JV9|RS3A_BOVIN	40S ribosomal protein S3a OS
Progenesis_Global	P31976|EZRI_BOVIN	Ezrin OS
Progenesis_Global	Q3T0D0|HNRPK_BOVIN	Heterogeneous nuclear ribonucleoprotein K OS
Progenesis_Global	Q3B7N2|ACTN1_BOVIN;gb|TA16595	Alpha-actinin-1 OS
Progenesis_Global	Q92176|COR1A_BOVIN	Coronin-1A OS
Progenesis_Global	Q3B7M9|PYGB_BOVIN	Glycogen phosphorylase, brain form OS
Progenesis_Global	Q58DQ3|RL6_BOVIN	60S ribosomal protein L6 OS
Progenesis_Global	Q5E9F7|COF1_BOVIN	Cofilin-1 OS
Progenesis_Global	Q56JZ1|RL13_BOVIN	60S ribosomal protein L13 OS
Progenesis_Global	Q5E947|PRDX1_BOVIN	Peroxiredoxin-1 OS
Progenesis_Global	P00974|BPT1_BOVIN	Pancreatic trypsin inhibitor OS
Progenesis_Global	P79103|RS4_BOVIN	40S ribosomal protein S4 OS
Progenesis_Global	Q32PD5|RS19_BOVIN	40S ribosomal protein S19 OS
Progenesis_Global	P01888|B2MG_BOVIN	Beta-2-microglobulin OS
Progenesis_Global	Q3SZ62|PGAM1_BOVIN	Phosphoglycerate mutase 1 OS
Progenesis_Global	Q863B3|SND1_BOVIN	Staphylococcal nuclease domain-containing protein 1 OS
Progenesis_Global	Q3ZBH0|TCPB_BOVIN	T-complex protein 1 subunit beta OS
Progenesis_Global	Q0VCK0|PUR9_BOVIN	Bifunctional purine biosynthesis protein PURH OS
Progenesis_Global	Q3T0L7|RL28_BOVIN	60S ribosomal protein L28 OS
Progenesis_Global	Q862I1|RL24_BOVIN	60S ribosomal protein L24 OS
Progenesis_Global	Q28034|GLU2B_BOVIN	Glucosidase 2 subunit beta OS
Progenesis_Global	P10103|HMGB1_BOVIN	High mobility group protein B1 OS
Progenesis_Global	P12344|AATM_BOVIN	Aspartate aminotransferase, mitochondrial OS
Progenesis_Global	Q3T0K2|TCPG_BOVIN	T-complex protein 1 subunit gamma OS
Progenesis_Global	Q58DW5|RL5_BOVIN	60S ribosomal protein L5 OS
Progenesis_Global	Q95132|ICAM1_BOVIN	Intercellular adhesion molecule 1 OS
Progenesis_Global	Q9BH13|CD166_BOVIN	CD166 antigen OS
Progenesis_Global	A6QLG5|RS9_BOVIN	40S ribosomal protein S9 OS
Progenesis_Global	Q0IIM3|HS105_BOVIN	Heat shock protein 105 kDa OS
Progenesis_Global	Q3T0S6|RL8_BOVIN	60S ribosomal protein L8 OS
Progenesis_Global	P00426|COX5A_BOVIN	Cytochrome c oxidase subunit 5A, mitochondrial OS
Progenesis_Global	Q3T0C7|STMN1_BOVIN	Stathmin OS
Progenesis_Global	P09867|ROA1_BOVIN	Heterogeneous nuclear ribonucleoprotein A1 OS
Progenesis_Global	Q148N0|ODO1_BOVIN	2-oxoglutarate dehydrogenase, mitochondrial OS
Progenesis_Global	P31800|QCR1_BOVIN	Cytochrome b-c1 complex subunit 1, mitochondrial OS
Progenesis_Global	Q2TBI4|TRAP1_BOVIN	Heat shock protein 75 kDa, mitochondrial OS
Progenesis_Global	Q29RK1|CISY_BOVIN	Citrate synthase, mitochondrial OS
Progenesis_Global	P63258|ACTG_BOVIN	Actin, cytoplasmic 2 OS
Progenesis_Global	Q3T0W9|RL19_BOVIN	60S ribosomal protein L19 OS
Progenesis_Global	Q5E958|RS8_BOVIN	40S ribosomal protein S8 OS
Progenesis_Global	Q9XSI3|RL10_BOVIN	60S ribosomal protein L10 OS
Progenesis_Global	P13753|HA1B_BOVIN	BOLA class I histocompatibility antigen, alpha chain BL3-7 OS
Progenesis_Global	Q3ZCF5|OAT_BOVIN	Ornithine aminotransferase, mitochondrial OS
Progenesis_Global	Q24JY1|RL23A_BOVIN	60S ribosomal protein L23a OS
Progenesis_Global	P52193|CALR_BOVIN;Q2TBR8|CALR3_BOVIN	Calreticulin OS
Progenesis_Global	P13620|ATP5H_BOVIN	ATP synthase subunit d, mitochondrial OS
Progenesis_Global	P11179|ODO2_BOVIN	Dihydrolipoyllysine-residue succinyltransferase component of 2-oxoglutarate dehydrogenase complex, mitochondrial OS
Progenesis_Global	P31039|DHSA_BOVIN	Succinate dehydrogenase [ubiquinone] flavoprotein subunit, mitochondrial OS
Progenesis_Global	Q3ZCI9|TCPQ_BOVIN	T-complex protein 1 subunit theta OS
Progenesis_Global	P81287|ANXA5_BOVIN	Annexin A5 OS
Progenesis_Global	Q59A32|PUR2_BOVIN	Trifunctional purine biosynthetic protein adenosine-3 OS
Progenesis_Global	P53712|ITB1_BOVIN	Integrin beta-1 OS
Progenesis_Global	P02313|HMGN2_BOVIN	Non-histone chromosomal protein HMG-17 OS
Progenesis_Global	P13696|PEBP1_BOVIN	Phosphatidylethanolamine-binding protein 1 OS
Progenesis_Global	Q2KJH4|WDR1_BOVIN	WD repeat-containing protein 1 OS
Progenesis_Global	Q3MHL7|TCPZ_BOVIN	T-complex protein 1 subunit zeta OS
Progenesis_Global	P00432|CATA_BOVIN	Catalase OS
Progenesis_Global	Q0VCA3|LETM1_BOVIN	LETM1 and EF-hand domain-containing protein 1, mitochondrial OS
Progenesis_Global	Q3T149|HSPB1_BOVIN	Heat shock protein beta-1 OS
Progenesis_Global	P61257|RL26_BOVIN	60S ribosomal protein L26 OS
Progenesis_Global	Q56K03|RL27A_BOVIN	60S ribosomal protein L27a OS
Progenesis_Global	Q3SZ90|RL13A_BOVIN	60S ribosomal protein L13a OS
Progenesis_Global	O02675|DPYL2_BOVIN	Dihydropyrimidinase-related protein 2 OS
Progenesis_Global	Q2T9X2|TCPD_BOVIN	T-complex protein 1 subunit delta OS
Progenesis_Global	A5PJN2|ERO1A_BOVIN	ERO1-like protein alpha OS
Progenesis_Global	Q3ZCJ2|AK1A1_BOVIN	Alcohol dehydrogenase [NADP(+)] OS
Progenesis_Global	Q3ZBW4|PCNA_BOVIN	Proliferating cell nuclear antigen OS
Progenesis_Global	P61286|PABP1_BOVIN	Polyadenylate-binding protein 1 OS
Progenesis_Global	Q3T0X6|RS16_BOVIN	40S ribosomal protein S16 OS
Progenesis_Global	Q3ZBU7|TBB4A_BOVIN	Tubulin beta-4A chain OS
Progenesis_Global	P31404|VATA_BOVIN	V-type proton ATPase catalytic subunit A OS
Progenesis_Global	O18789|RS2_BOVIN	40S ribosomal protein S2 OS
Progenesis_Global	Q3T003|RL18A_BOVIN	60S ribosomal protein L18a OS
Progenesis_Global	Q3SWY3|IMDH2_BOVIN	Inosine-5'-monophosphate dehydrogenase 2 OS
Progenesis_Global	Q3T0R1|RS18_BOVIN	40S ribosomal protein S18 OS
Progenesis_Global	Q5E995|RS6_BOVIN	40S ribosomal protein S6 OS
Progenesis_Global	Q3T054|RAN_BOVIN	GTP-binding nuclear protein Ran OS
Progenesis_Global	P63103|1433Z_BOVIN	14-3-3 protein zeta/delta OS
Progenesis_Global	Q9BGI3|PRDX2_BOVIN	Peroxiredoxin-2 OS
Progenesis_Global	P31408|VATB2_BOVIN	V-type proton ATPase subunit B, brain isoform OS
Progenesis_Global	Q5EAD2|SERA_BOVIN	D-3-phosphoglycerate dehydrogenase OS
Progenesis_Global	Q32L40|TCPA_BOVIN	T-complex protein 1 subunit alpha OS
Progenesis_Global	Q3T0V4|RS11_BOVIN	40S ribosomal protein S11 OS
Progenesis_Global	Q3T0I4|THOC4_BOVIN	THO complex subunit 4 OS
Progenesis_Global	Q5E973|RL18_BOVIN	60S ribosomal protein L18 OS
Progenesis_Global	A4FV97|RL1D1_BOVIN	Ribosomal L1 domain-containing protein 1 OS
Progenesis_Global	Q5E9A3|PCBP1_BOVIN	Poly(rC)-binding protein 1 OS
Progenesis_Global	Q5EAD6|RL15_BOVIN	60S ribosomal protein L15 OS
Progenesis_Global	Q5E9E6|RL10A_BOVIN	60S ribosomal protein L10a OS
Progenesis_Global	P80513|MANF_BOVIN	Mesencephalic astrocyte-derived neurotrophic factor OS
Progenesis_Global	Q3SZV3|EF1G_BOVIN	Elongation factor 1-gamma OS
Progenesis_Global	Q3T0B6|C1QBP_BOVIN	Complement component 1 Q subcomponent-binding protein, mitochondrial OS
Progenesis_Global	P23196|APEX1_BOVIN	DNA-(apurinic or apyrimidinic site) lyase OS
Progenesis_Global	P08166|KAD2_BOVIN	Adenylate kinase 2, mitochondrial OS
Progenesis_Global	P80311|PPIB_BOVIN	Peptidyl-prolyl cis-trans isomerase B OS
Progenesis_Global	Q2KJH6|SERPH_BOVIN	Serpin H1 OS
Progenesis_Global	Q5KR49|TPM1_BOVIN	Tropomyosin alpha-1 chain OS
Progenesis_Global	P61157|ARP3_BOVIN	Actin-related protein 3 OS
Progenesis_Global	P27595|HXK1_BOVIN	Hexokinase-1 OS
Progenesis_Global	P23004|QCR2_BOVIN	Cytochrome b-c1 complex subunit 2, mitochondrial OS
Progenesis_Global	A4FUD9|MCM3_BOVIN	DNA replication licensing factor MCM3 OS
Progenesis_Global	Q2KJ93|CDC42_BOVIN	Cell division control protein 42 homolog OS
Progenesis_Global	P27674|GTR1_BOVIN	Solute carrier family 2, facilitated glucose transporter member 1 OS
Progenesis_Global	Q95140|RLA0_BOVIN	60S acidic ribosomal protein P0 OS
Progenesis_Global	Q29RZ0|THIL_BOVIN	Acetyl-CoA acetyltransferase, mitochondrial OS
Progenesis_Global	P13752|HA1A_BOVIN	BOLA class I histocompatibility antigen, alpha chain BL3-6 OS
Progenesis_Global	Q56JX3|RL31_BOVIN	60S ribosomal protein L31 OS
Progenesis_Global	P18493|PARP1_BOVIN	Poly [ADP-ribose] polymerase 1 OS
Progenesis_Global	P56658|ADA_BOVIN	Adenosine deaminase OS
Progenesis_Global	P33097|AATC_BOVIN	Aspartate aminotransferase, cytoplasmic OS
Progenesis_Global	Q32LA7|H2AV_BOVIN	Histone H2A.V OS
Progenesis_Global	P02721|ATP5J_BOVIN	ATP synthase-coupling factor 6, mitochondrial OS
Progenesis_Global	P02584|PROF1_BOVIN	Profilin-1 OS
Progenesis_Global	P23356|UCHL1_BOVIN	Ubiquitin carboxyl-terminal hydrolase isozyme L1 OS
Progenesis_Global	P68250|1433B_BOVIN	14-3-3 protein beta/alpha OS
Progenesis_Global	P00428|COX5B_BOVIN	Cytochrome c oxidase subunit 5B, mitochondrial OS
Progenesis_Global	Q3ZBZ8|STIP1_BOVIN	Stress-induced-phosphoprotein 1 OS
Progenesis_Global	Q2NKZ1|TCPH_BOVIN	T-complex protein 1 subunit eta OS
Progenesis_Global	Q5E988|RS5_BOVIN	40S ribosomal protein S5 OS
Progenesis_Global	Q3SZ59|RL36A_BOVIN	60S ribosomal protein L36a OS
Progenesis_Global	P02722|ADT1_BOVIN	ADP/ATP translocase 1 OS
Progenesis_Global	P60661|MYL6_BOVIN	Myosin light polypeptide 6 OS
Progenesis_Global	A6H767|NP1L1_BOVIN	Nucleosome assembly protein 1-like 1 OS
Progenesis_Global	Q3T0R7|THIM_BOVIN	3-ketoacyl-CoA thiolase, mitochondrial OS
Progenesis_Global	Q3T025|RL17_BOVIN	60S ribosomal protein L17 OS
Progenesis_Global	Q3T087|RL11_BOVIN	60S ribosomal protein L11 OS
Progenesis_Global	P61284|RL12_BOVIN	60S ribosomal protein L12 OS
Progenesis_Global	P01252|PTMA_BOVIN	Prothymosin alpha OS
Progenesis_Global	P79136|CAPZB_BOVIN	F-actin-capping protein subunit beta OS
Progenesis_Global	Q3ZBV8|SYTC_BOVIN	Threonine--tRNA ligase, cytoplasmic OS
Progenesis_Global	Q5E9B1|LDHB_BOVIN	L-lactate dehydrogenase B chain OS
Progenesis_Global	P81623|ERP29_BOVIN	Endoplasmic reticulum resident protein 29 OS
Progenesis_Global	A7MB62|ARP2_BOVIN	Actin-related protein 2 OS
Progenesis_Global	Q5E9F5|TAGL2_BOVIN	Transgelin-2 OS
Progenesis_Global	Q8SQH5|ADT2_BOVIN	ADP/ATP translocase 2 OS
Progenesis_Global	Q3T169|RS3_BOVIN	40S ribosomal protein S3 OS
Progenesis_Global	Q56K14|RLA1_BOVIN	60S acidic ribosomal protein P1 OS
Progenesis_Global	Q5E9D3|CHCH3_BOVIN	Coiled-coil-helix-coiled-coil-helix domain-containing protein 3, mitochondrial OS
Progenesis_Global	Q3T057|RL23_BOVIN	60S ribosomal protein L23 OS
Progenesis_Global	Q5E9M8|SFXN1_BOVIN	Sideroflexin-1 OS
Progenesis_Global	Q3T189|DHSB_BOVIN	Succinate dehydrogenase [ubiquinone] iron-sulfur subunit, mitochondrial OS
Progenesis_Global	Q56JY1|RL35A_BOVIN	60S ribosomal protein L35a OS
Progenesis_Global	Q3SZ54|IF4A1_BOVIN	Eukaryotic initiation factor 4A-I OS
Progenesis_Global	Q2HJ97|PHB2_BOVIN	Prohibitin-2 OS
Progenesis_Global	Q3SZR8|SRSF3_BOVIN	Serine/arginine-rich splicing factor 3 OS
Progenesis_Global	Q3T171|RL36_BOVIN	60S ribosomal protein L36 OS
Progenesis_Global	P49410|EFTU_BOVIN	Elongation factor Tu, mitochondrial OS
Progenesis_Global	Q58DW3|RL29_BOVIN	60S ribosomal protein L29 OS
Progenesis_Global	Q2KJE4|ETFA_BOVIN	Electron transfer flavoprotein subunit alpha, mitochondrial OS
Progenesis_Global	A5D7A0|EFHD2_BOVIN	EF-hand domain-containing protein D2 OS
Progenesis_Global	Q3SYV4|CAP1_BOVIN	Adenylyl cyclase-associated protein 1 OS
Progenesis_Global	Q3T145|MDHC_BOVIN	Malate dehydrogenase, cytoplasmic OS
Progenesis_Global	P21752|TYB10_BOVIN	Thymosin beta-10 OS
Progenesis_Global	Q8WN55|PTBP1_BOVIN	Polypyrimidine tract-binding protein 1 OS
Progenesis_Global	P00126|QCR6_BOVIN	Cytochrome b-c1 complex subunit 6, mitochondrial OS
Progenesis_Global	A7E3Q8|PLST_BOVIN	Plastin-3 OS
Progenesis_Global	Q2T9P4|NASP_BOVIN	Nuclear autoantigenic sperm protein OS
Progenesis_Global	Q32LL2|STML2_BOVIN	Stomatin-like protein 2, mitochondrial OS
Progenesis_Global	P05631|ATPG_BOVIN	ATP synthase subunit gamma, mitochondrial OS
Progenesis_Global	Q3ZBH9|MCM7_BOVIN	DNA replication licensing factor MCM7 OS
Progenesis_Global	Q5KR47|TPM3_BOVIN	Tropomyosin alpha-3 chain OS
Progenesis_Global	Q6EWQ7|IF5A1_BOVIN	Eukaryotic translation initiation factor 5A-1 OS
Progenesis_Global	P35705|PRDX3_BOVIN	Thioredoxin-dependent peroxide reductase, mitochondrial OS
Progenesis_Global	Q0VCM4|PYGL_BOVIN	Glycogen phosphorylase, liver form OS
Progenesis_Global	P48818|ACADV_BOVIN	Very long-chain specific acyl-CoA dehydrogenase, mitochondrial OS
Progenesis_Global	Q3B7L6|SRSF6_BOVIN	Serine/arginine-rich splicing factor 6 OS
Progenesis_Global	Q28141|DHX9_BOVIN	ATP-dependent RNA helicase A OS
Progenesis_Global	Q3T199|RS23_BOVIN	40S ribosomal protein S23 OS
Progenesis_Global	Q3B7M5|LASP1_BOVIN	LIM and SH3 domain protein 1 OS
Progenesis_Global	A5PK63|RS17_BOVIN	40S ribosomal protein S17 OS
Progenesis_Global	P26452|RSSA_BOVIN	40S ribosomal protein SA OS
Progenesis_Global	P18902|RET4_BOVIN	Retinol-binding protein 4 OS
Progenesis_Global	P62157|CALM_BOVIN	Calmodulin OS
Progenesis_Global	P19803|GDIR1_BOVIN	Rho GDP-dissociation inhibitor 1 OS
Progenesis_Global	P28801|GSTP1_BOVIN	Glutathione S-transferase P OS
Progenesis_Global	P50397|GDIB_BOVIN	Rab GDP dissociation inhibitor beta OS
Progenesis_Global	Q9BGI2|PRDX4_BOVIN	Peroxiredoxin-4 OS
Progenesis_Global	P35466|S10A4_BOVIN	Protein S100-A4 OS
Progenesis_Global	Q3T0Q4|NDKB_BOVIN	Nucleoside diphosphate kinase B OS
Progenesis_Global	Q3MHM7|RL35_BOVIN	60S ribosomal protein L35 OS
Progenesis_Global	Q2KIZ8|MCM6_BOVIN	DNA replication licensing factor MCM6 OS
Progenesis_Global	Q56JX5|RS25_BOVIN	40S ribosomal protein S25 OS
Progenesis_Global	P34933|HSP72_BOVIN	Heat shock-related 70 kDa protein 2 OS
Progenesis_Global	O02691|HCD2_BOVIN	3-hydroxyacyl-CoA dehydrogenase type-2 OS
Progenesis_Global	Q0P5A6|PSMD5_BOVIN	26S proteasome non-ATPase regulatory subunit 5 OS
Progenesis_Global	Q56JX8|RS13_BOVIN	40S ribosomal protein S13 OS
Progenesis_Global	P11017|GBB2_BOVIN	Guanine nucleotide-binding protein G(I)/G(S)/G(T) subunit beta-2 OS
Progenesis_Global	Q5E9J1|HNRPF_BOVIN	Heterogeneous nuclear ribonucleoprotein F OS
Progenesis_Global	A6H769|RS7_BOVIN	40S ribosomal protein S7 OS
Progenesis_Global	Q5E9X4|LRC59_BOVIN	Leucine-rich repeat-containing protein 59 OS
Progenesis_Global	Q08DU9|HP1B3_BOVIN	Heterochromatin protein 1-binding protein 3 OS
Progenesis_Global	Q0VCR7|C1TM_BOVIN	Monofunctional C1-tetrahydrofolate synthase, mitochondrial OS
Progenesis_Global	Q95JC7|AAAT_BOVIN	Neutral amino acid transporter B(0) OS
Progenesis_Global	Q3SZ63|NOP56_BOVIN	Nucleolar protein 56 OS
Progenesis_Global	Q9TVC8|HB21_BOVIN	BoLa class II histocompatibility antigen, DQB*0101 beta chain OS
Progenesis_Global	P40673|HMGB2_BOVIN	High mobility group protein B2 OS
Progenesis_Global	P61283|BAF_BOVIN	Barrier-to-autointegration factor OS
Progenesis_Global	P26779|SAP_BOVIN	Proactivator polypeptide OS
Progenesis_Global	Q3ZC84|CNDP2_BOVIN	Cytosolic non-specific dipeptidase OS
Progenesis_Global	Q0P569|NUCB1_BOVIN	Nucleobindin-1 OS
Progenesis_Global	Q5E946|PARK7_BOVIN	Protein DJ-1 OS
Progenesis_Global	P53620|COPG1_BOVIN	Coatomer subunit gamma-1 OS
Progenesis_Global	P68252|1433G_BOVIN	14-3-3 protein gamma OS
Progenesis_Global	Q3SZC1|GRPE1_BOVIN	GrpE protein homolog 1, mitochondrial OS
Progenesis_Global	P62326|TYB4_BOVIN	Thymosin beta-4 OS
Progenesis_Global	A4FUA8|CAZA1_BOVIN	F-actin-capping protein subunit alpha-1 OS
Progenesis_Global	Q3T0L2|ERP44_BOVIN	Endoplasmic reticulum resident protein 44 OS
Progenesis_Global	A5D7D1|ACTN4_BOVIN	Alpha-actinin-4 OS
Progenesis_Global	Q3T0Y5|PSA2_BOVIN	Proteasome subunit alpha type-2 OS
Progenesis_Global	A7MB35|ODPA_BOVIN	Pyruvate dehydrogenase E1 component subunit alpha, somatic form, mitochondrial OS
Progenesis_Global	Q3MHF7|MTAP_BOVIN	S-methyl-5'-thioadenosine phosphorylase OS
Progenesis_Global	P13214|ANXA4_BOVIN	Annexin A4 OS
Progenesis_Global	P01096|ATIF1_BOVIN	ATPase inhibitor, mitochondrial OS
Progenesis_Global	P61356|RL27_BOVIN	60S ribosomal protein L27 OS
Progenesis_Global	Q2KJD0|TBB5_BOVIN	Tubulin beta-5 chain OS
Progenesis_Global	P11966|ODPB_BOVIN	Pyruvate dehydrogenase E1 component subunit beta, mitochondrial OS
Progenesis_Global	P62261|1433E_BOVIN	14-3-3 protein epsilon OS
Progenesis_Global	Q3T0M7|RANG_BOVIN	Ran-specific GTPase-activating protein OS
Progenesis_Global	Q5E983|EF1B_BOVIN	Elongation factor 1-beta OS
Progenesis_Global	P13621|ATPO_BOVIN	ATP synthase subunit O, mitochondrial OS
Progenesis_Global	Q3SZR3|A1AG_BOVIN	Alpha-1-acid glycoprotein OS
Progenesis_Global	Q76I81|RS12_BOVIN	40S ribosomal protein S12 OS
Progenesis_Global	A1A4J1|K6PL_BOVIN	6-phosphofructokinase, liver type OS
Progenesis_Global	P06868|PLMN_BOVIN	Plasminogen OS
Progenesis_Global	Q3ZBH8|RS20_BOVIN	40S ribosomal protein S20 OS
Progenesis_Global	Q3SZQ6|RL32_BOVIN	60S ribosomal protein L32 OS
Progenesis_Global	Q32PB8|RS21_BOVIN	40S ribosomal protein S21 OS
Progenesis_Global	Q0VCY7|SRSF1_BOVIN	Serine/arginine-rich splicing factor 1 OS
Progenesis_Global	Q58DR8|SUCA_BOVIN	Succinyl-CoA ligase [ADP/GDP-forming] subunit alpha, mitochondrial OS
Progenesis_Global	Q27991|MYH10_BOVIN	Myosin-10 OS
Progenesis_Global	O46414|FRIH_BOVIN	Ferritin heavy chain OS
Progenesis_Global	Q3T147|DX39B_BOVIN	Spliceosome RNA helicase DDX39B OS
Progenesis_Global	P80177|MIF_BOVIN	Macrophage migration inhibitory factor OS
Progenesis_Global	A3KN12|PUR8_BOVIN	Adenylosuccinate lyase OS
Progenesis_Global	Q1JPH6|IF4H_BOVIN	Eukaryotic translation initiation factor 4H OS
Progenesis_Global	Q9BGI1|PRDX5_BOVIN	Peroxiredoxin-5, mitochondrial OS
Progenesis_Global	Q148J6|ARPC4_BOVIN	Actin-related protein 2/3 complex subunit 4 OS
Progenesis_Global	Q7YR75|RM12_BOVIN	39S ribosomal protein L12, mitochondrial OS
Progenesis_Global	Q3ZCL8|SH3L3_BOVIN	SH3 domain-binding glutamic acid-rich-like protein 3 OS
Progenesis_Global	P20000|ALDH2_BOVIN	Aldehyde dehydrogenase, mitochondrial OS
Progenesis_Global	Q58CQ2|ARC1B_BOVIN	Actin-related protein 2/3 complex subunit 1B OS
Progenesis_Global	P55052|FABP5_BOVIN	Fatty acid-binding protein, epidermal OS
Progenesis_Global	Q2TA40|NP1L4_BOVIN	Nucleosome assembly protein 1-like 4 OS
Progenesis_Global	Q3MIC0|RL37A_BOVIN	60S ribosomal protein L37a OS
Progenesis_Global	P32007|ADT3_BOVIN	ADP/ATP translocase 3 OS
Progenesis_Global	Q3SZF3|HNRH2_BOVIN	Heterogeneous nuclear ribonucleoprotein H2 OS
Progenesis_Global	P41563|IDH3A_BOVIN	Isocitrate dehydrogenase [NAD] subunit alpha, mitochondrial OS
Progenesis_Global	Q3SYU9|MVP_BOVIN	Major vault protein OS
Progenesis_Global	Q27966|MYO1C_BOVIN	Unconventional myosin-Ic OS
Progenesis_Global	P62871|GBB1_BOVIN	Guanine nucleotide-binding protein G(I)/G(S)/G(T) subunit beta-1 OS
Progenesis_Global	Q2TA29|RB11A_BOVIN	Ras-related protein Rab-11A OS
Progenesis_Global	P00423|COX41_BOVIN	Cytochrome c oxidase subunit 4 isoform 1, mitochondrial OS
Progenesis_Global	P58352|GTR3_BOVIN	Solute carrier family 2, facilitated glucose transporter member 3 OS
Progenesis_Global	P63097|GNAI1_BOVIN	Guanine nucleotide-binding protein G(i) subunit alpha-1 OS
Progenesis_Global	P68002|VDAC2_BOVIN	Voltage-dependent anion-selective channel protein 2 OS
Progenesis_Global	P62833|RAP1A_BOVIN	Ras-related protein Rap-1A OS
Progenesis_Global	P60984|GMFB_BOVIN	Glia maturation factor beta OS
Progenesis_Global	Q2TBV3|ETFB_BOVIN	Electron transfer flavoprotein subunit beta OS
Progenesis_Global	Q2HJH2|RAB1B_BOVIN	Ras-related protein Rab-1B OS
Progenesis_Global	P62276|RS29_BOVIN	40S ribosomal protein S29 OS
Progenesis_Global	Q58DS9|RAB5C_BOVIN	Ras-related protein Rab-5C OS
Progenesis_Global	Q17QJ1|ACSF2_BOVIN	Acyl-CoA synthetase family member 2, mitochondrial OS
Progenesis_Global	A6H742|PLSI_BOVIN	Plastin-1 OS
Progenesis_Global	Q3SWX2|ACOT9_BOVIN	Acyl-coenzyme A thioesterase 9, mitochondrial OS
Progenesis_Global	Q04467|IDHP_BOVIN	Isocitrate dehydrogenase [NADP], mitochondrial OS
Progenesis_Global	Q59HJ6|LONM_BOVIN	Lon protease homolog, mitochondrial OS
Progenesis_Global	O46522|CY24B_BOVIN	Cytochrome b-245 heavy chain OS
Progenesis_Global	Q3T0K1|CALU_BOVIN	Calumenin OS
Progenesis_Global	A7YW98|SYRC_BOVIN	Arginine--tRNA ligase, cytoplasmic OS
Progenesis_Global	Q5E9G3|PSME2_BOVIN	Proteasome activator complex subunit 2 OS
Progenesis_Global	P21856|GDIA_BOVIN	Rab GDP dissociation inhibitor alpha OS
Progenesis_Global	Q32LC7|G3BP1_BOVIN	Ras GTPase-activating protein-binding protein 1 OS
Progenesis_Global	Q08E20|ESTD_BOVIN	S-formylglutathione hydrolase OS
Progenesis_Global	P80209|CATD_BOVIN	Cathepsin D OS
Progenesis_Global	P17248|SYWC_BOVIN	Tryptophan--tRNA ligase, cytoplasmic OS
Progenesis_Global	Q2HJ57|COTL1_BOVIN	Coactosin-like protein OS
Progenesis_Global	P15690|NDUS1_BOVIN	NADH-ubiquinone oxidoreductase 75 kDa subunit, mitochondrial OS
Progenesis_Global	P05630|ATPD_BOVIN	ATP synthase subunit delta, mitochondrial OS
Progenesis_Global	A6H7G2|DBNL_BOVIN	Drebrin-like protein OS
Progenesis_Global	Q2TBL6|TALDO_BOVIN	Transaldolase OS
Progenesis_Global	P00129|QCR7_BOVIN	Cytochrome b-c1 complex subunit 7 OS
Progenesis_Global	Q56JW4|APT_BOVIN	Adenine phosphoribosyltransferase OS
Progenesis_Global	P11019|VATE1_BOVIN	V-type proton ATPase subunit E 1 OS
Progenesis_Global	Q2KHU8|IF2G_BOVIN	Eukaryotic translation initiation factor 2 subunit 3 OS
Progenesis_Global	P79244|RL37_BOVIN	60S ribosomal protein L37 OS
Progenesis_Global	P22439|ODPX_BOVIN	Pyruvate dehydrogenase protein X component OS
Progenesis_Global	Q3MHM5|TBB4B_BOVIN	Tubulin beta-4B chain OS
Progenesis_Global	Q3MHL4|SAHH_BOVIN	Adenosylhomocysteinase OS
Progenesis_Global	P10790|FABPH_BOVIN	Fatty acid-binding protein, heart OS
Progenesis_Global	Q0P5D2|CPSF6_BOVIN	Cleavage and polyadenylation specificity factor subunit 6 OS
Progenesis_Global	Q3T0E7|PP1A_BOVIN	Serine/threonine-protein phosphatase PP1-alpha catalytic subunit OS
Progenesis_Global	P04973|CLCA_BOVIN	Clathrin light chain A OS
Progenesis_Global	O46415|FRIL_BOVIN	Ferritin light chain OS
Progenesis_Global	Q2TA49|VASP_BOVIN	Vasodilator-stimulated phosphoprotein OS
Progenesis_Global	Q3T035|ARPC3_BOVIN	Actin-related protein 2/3 complex subunit 3 OS
Progenesis_Global	Q5E9B7|CLIC1_BOVIN	Chloride intracellular channel protein 1 OS
Progenesis_Global	Q1LZH9|GNS_BOVIN	N-acetylglucosamine-6-sulfatase OS
Progenesis_Global	P00429|CX6B1_BOVIN	Cytochrome c oxidase subunit 6B1 OS
Progenesis_Global	A5D989|EF1D_BOVIN	Elongation factor 1-delta OS
Progenesis_Global	O77834|PRDX6_BOVIN	Peroxiredoxin-6 OS
Progenesis_Global	P27214|ANX11_BOVIN	Annexin A11 OS
Progenesis_Global	Q5E954|DNJA1_BOVIN	DnaJ homolog subfamily A member 1 OS
Progenesis_Global	A7YW45|ANM5_BOVIN	Protein arginine N-methyltransferase 5 OS
Progenesis_Global	Q3T0F4|RS10_BOVIN	40S ribosomal protein S10 OS
Progenesis_Global	Q5E9F9|PRS7_BOVIN	26S protease regulatory subunit 7 OS
Progenesis_Global	P31407|VATB1_BOVIN	V-type proton ATPase subunit B, kidney isoform OS
Progenesis_Global	Q3MHX5|SUCB2_BOVIN	Succinyl-CoA ligase [GDP-forming] subunit beta, mitochondrial OS
Progenesis_Global	Q3T0D5|RL30_BOVIN	60S ribosomal protein L30 OS
Progenesis_Global	Q3T0F5|RAB7A_BOVIN	Ras-related protein Rab-7a OS
Progenesis_Global	Q0V8B6|TPP1_BOVIN	Tripeptidyl-peptidase 1 OS
Progenesis_Global	P81125|SNAA_BOVIN	Alpha-soluble NSF attachment protein OS
Progenesis_Global	Q56JX6|RS28_BOVIN	40S ribosomal protein S28 OS
Progenesis_Global	Q3ZC09|ENOB_BOVIN	Beta-enolase OS
Progenesis_Global	P61585|RHOA_BOVIN	Transforming protein RhoA OS
Progenesis_Global	P42899|RLA2_BOVIN	60S acidic ribosomal protein P2 OS
Progenesis_Global	O77784|IDH3B_BOVIN	Isocitrate dehydrogenase [NAD] subunit beta, mitochondrial OS
Progenesis_Global	P62992|RS27A_BOVIN	Ubiquitin-40S ribosomal protein S27a OS
Progenesis_Global	Q3T030|PRS6B_BOVIN	26S protease regulatory subunit 6B OS
Progenesis_Global	P02316|HMGN1_BOVIN	Non-histone chromosomal protein HMG-14 OS
Progenesis_Global	Q3T0X5|PSA1_BOVIN	Proteasome subunit alpha type-1 OS
Progenesis_Global	Q5E9F8|H33_BOVIN	Histone H3.3 OS
Progenesis_Global	Q0VCU8|EIF3J_BOVIN	Eukaryotic translation initiation factor 3 subunit J OS
Progenesis_Global	P55859|PNPH_BOVIN	Purine nucleoside phosphorylase OS
Progenesis_Global	P26882|PPID_BOVIN	Peptidyl-prolyl cis-trans isomerase D OS
Progenesis_Global	Q5EAC6|CDC37_BOVIN	Hsp90 co-chaperone Cdc37 OS
Progenesis_Global	Q2HJG5|VPS35_BOVIN	Vacuolar protein sorting-associated protein 35 OS
Progenesis_Global	Q32KP9|NTF2_BOVIN	Nuclear transport factor 2 OS
Progenesis_Global	Q8MJ50|OSTF1_BOVIN	Osteoclast-stimulating factor 1 OS
Progenesis_Global	Q3SZI4|1433T_BOVIN	14-3-3 protein theta OS
Progenesis_Global	Q3ZBD7|G6PI_BOVIN	Glucose-6-phosphate isomerase OS
Progenesis_Global	Q3SYW6|EIF3C_BOVIN	Eukaryotic translation initiation factor 3 subunit C OS
Progenesis_Global	P12763|FETUA_BOVIN	Alpha-2-HS-glycoprotein OS
Progenesis_Global	A5PK45|GT251_BOVIN	Procollagen galactosyltransferase 1 OS
Progenesis_Global	Q29443|TRFE_BOVIN	Serotransferrin OS
Progenesis_Global	Q0IIK5|DDX1_BOVIN	ATP-dependent RNA helicase DDX1 OS
Progenesis_Global	Q32PA9|FKBP2_BOVIN	Peptidyl-prolyl cis-trans isomerase FKBP2 OS
Progenesis_Global	Q3B8S0|NH2L1_BOVIN	NHP2-like protein 1 OS
Progenesis_Global	Q3ZCJ8|CATC_BOVIN	Dipeptidyl peptidase 1 OS
Progenesis_Global	P13272|UCRI_BOVIN	Cytochrome b-c1 complex subunit Rieske, mitochondrial OS
Progenesis_Global	Q2T9S0|TBB3_BOVIN	Tubulin beta-3 chain OS
Progenesis_Global	Q2KIS1|RENBP_BOVIN	N-acylglucosamine 2-epimerase OS
Progenesis_Global	P48427|TBCA_BOVIN	Tubulin-specific chaperone A OS
Progenesis_Global	O02751|CFDP2_BOVIN	Craniofacial development protein 2 OS
Progenesis_Global	Q3MHL3|RBBP4_BOVIN	Histone-binding protein RBBP4 OS
Progenesis_Global	P63048|RL40_BOVIN	Ubiquitin-60S ribosomal protein L40 OS
Progenesis_Global	P37980|IPYR_BOVIN	Inorganic pyrophosphatase OS
Progenesis_Global	Q56K10|RS15_BOVIN	40S ribosomal protein S15 OS
Progenesis_Global	P25975|CATL1_BOVIN	Cathepsin L1 OS
Progenesis_Global	Q5E959|STRAP_BOVIN	Serine-threonine kinase receptor-associated protein OS
Progenesis_Global	Q5E9T9|RTCB_BOVIN	tRNA-splicing ligase RtcB homolog OS
Progenesis_Global	A5PK39|TPP2_BOVIN	Tripeptidyl-peptidase 2 OS
Progenesis_Global	Q2TBU9|RUVB2_BOVIN	RuvB-like 2 OS
Progenesis_Global	P23934|NDUS6_BOVIN	NADH dehydrogenase [ubiquinone] iron-sulfur protein 6, mitochondrial OS
Progenesis_Global	Q29451|MA2B1_BOVIN	Lysosomal alpha-mannosidase OS
Progenesis_Global	A5D785|XPO2_BOVIN	Exportin-2 OS
Progenesis_Global	Q2HJH1|DNPEP_BOVIN	Aspartyl aminopeptidase OS
Progenesis_Global	Q0VC21|RM15_BOVIN	39S ribosomal protein L15, mitochondrial OS
Progenesis_Global	P10881|LA_BOVIN	Lupus La protein homolog OS
Progenesis_Global	Q6VE48|MCP_BOVIN	Membrane cofactor protein OS
Progenesis_Global	Q32PI5|2AAA_BOVIN	Serine/threonine-protein phosphatase 2A 65 kDa regulatory subunit A alpha isoform OS
Progenesis_Global	Q28165|PABP2_BOVIN	Polyadenylate-binding protein 2 OS
Progenesis_Global	Q3ZBF7|TEBP_BOVIN	Prostaglandin E synthase 3 OS
Progenesis_Global	Q3ZBF6|ACADS_BOVIN	Short-chain specific acyl-CoA dehydrogenase, mitochondrial OS
Progenesis_Global	P68399|CSK21_BOVIN	Casein kinase II subunit alpha OS
Progenesis_Global	P12234|MPCP_BOVIN	Phosphate carrier protein, mitochondrial OS
Progenesis_Global	Q3T0Q6|CNBP_BOVIN	Cellular nucleic acid-binding protein OS
Progenesis_Global	A6H7I5|DYN2_BOVIN	Dynamin-2 OS
Progenesis_Global	P62866|RS30_BOVIN	40S ribosomal protein S30 OS
Progenesis_Global	P11024|NNTM_BOVIN	NAD(P) transhydrogenase, mitochondrial OS
Progenesis_Global	Q3T106|SRSF7_BOVIN	Serine/arginine-rich splicing factor 7 OS
Progenesis_Global	A1A4L1|THEM4_BOVIN	Acyl-coenzyme A thioesterase THEM4 OS
Progenesis_Global	Q9TU25|RAC2_BOVIN	Ras-related C3 botulinum toxin substrate 2 OS
Progenesis_Global	P00727|AMPL_BOVIN	Cytosol aminopeptidase OS
Progenesis_Global	Q3SYR7|RL9_BOVIN	60S ribosomal protein L9 OS
Progenesis_Global	Q02337|BDH_BOVIN	D-beta-hydroxybutyrate dehydrogenase, mitochondrial OS
Progenesis_Global	P56701|PSMD2_BOVIN	26S proteasome non-ATPase regulatory subunit 2 OS
Progenesis_Global	Q7SIH1|A2MG_BOVIN	Alpha-2-macroglobulin OS
Progenesis_Global	Q58DM8|ECHM_BOVIN	Enoyl-CoA hydratase, mitochondrial OS
Progenesis_Global	Q0VC16|MIA3_BOVIN	Melanoma inhibitory activity protein 3 OS
Progenesis_Global	Q56JZ5|EIF3H_BOVIN	Eukaryotic translation initiation factor 3 subunit H OS
Progenesis_Global	Q9GMB8|SYSC_BOVIN	Serine--tRNA ligase, cytoplasmic OS
Progenesis_Global	Q2YDK4|HMGN4_BOVIN	High mobility group nucleosome-binding domain-containing protein 4 OS
Progenesis_Global	P08814|PTMS_BOVIN	Parathymosin OS
Progenesis_Global	P84227|H32_BOVIN	Histone H3.2 OS
Progenesis_Global	Q29RM3|REEP5_BOVIN	Receptor expression-enhancing protein 5 OS
Progenesis_Global	Q2KI84|SYHC_BOVIN	Histidine--tRNA ligase, cytoplasmic OS
Progenesis_Global	Q58DW2|CGL_BOVIN	Cystathionine gamma-lyase OS
Progenesis_Global	Q5EAB4|CHID1_BOVIN	Chitinase domain-containing protein 1 OS
Progenesis_Global	Q3T056|LDH6B_BOVIN	L-lactate dehydrogenase A-like 6B OS
Progenesis_Global	Q1LZD9|PSPC1_BOVIN	Paraspeckle component 1 OS
Progenesis_Global	Q3T083|SDF2L_BOVIN	Stromal cell-derived factor 2-like protein 1 OS
Progenesis_Global	Q1JPB0|ILEU_BOVIN	Leukocyte elastase inhibitor OS
Progenesis_Global	Q3T0T5|HN1_BOVIN	Hematological and neurological expressed 1 protein OS
Progenesis_Global	P02465|CO1A2_BOVIN	Collagen alpha-2(I) chain OS
Progenesis_Global	Q3SWX7|ANXA3_BOVIN	Annexin A3 OS
Progenesis_Global	A7E3W2|LG3BP_BOVIN	Galectin-3-binding protein OS
Progenesis_Global	O97680|THIO_BOVIN	Thioredoxin OS
Progenesis_Global	P18203|FKB1A_BOVIN	Peptidyl-prolyl cis-trans isomerase FKBP1A OS
Progenesis_Global	Q3MHH4|SYQ_BOVIN	Glutamine--tRNA ligase OS
Progenesis_Global	Q0P5K3|UBE2N_BOVIN	Ubiquitin-conjugating enzyme E2 N OS
Progenesis_Global	P41541|USO1_BOVIN	General vesicular transport factor p115 OS
Progenesis_Global	P63243|GBLP_BOVIN	Guanine nucleotide-binding protein subunit beta-2-like 1 OS
Progenesis_Global	Q3ZCF7|UB2D3_BOVIN	Ubiquitin-conjugating enzyme E2 D3 OS
Progenesis_Global	A6QPN6|GILT_BOVIN	Gamma-interferon-inducible lysosomal thiol reductase OS
Progenesis_Global	Q56K04|CRIP1_BOVIN	Cysteine-rich protein 1 OS
Progenesis_Global	Q4U5R3|PSME1_BOVIN	Proteasome activator complex subunit 1 OS
Progenesis_Global	Q0II59|PDXK_BOVIN	Pyridoxal kinase OS
Progenesis_Global	Q5E987|PSA5_BOVIN	Proteasome subunit alpha type-5 OS
Progenesis_Global	Q2YDE9|TES_BOVIN	Testin OS
Progenesis_Global	Q28046|ADSV_BOVIN	Adseverin OS
Progenesis_Global	P51122|AN32A_BOVIN	Acidic leucine-rich nuclear phosphoprotein 32 family member A OS
Progenesis_Global	Q27954|COPA_BOVIN	Coatomer subunit alpha OS
Progenesis_Global	Q2KJI3|FA49B_BOVIN	Protein FAM49B OS
Progenesis_Global	Q2KJ25|PSD12_BOVIN	26S proteasome non-ATPase regulatory subunit 12 OS
Progenesis_Global	Q32P59|SLIRP_BOVIN	SRA stem-loop-interacting RNA-binding protein, mitochondrial OS
Progenesis_Global	Q2HJ49|MOES_BOVIN	Moesin OS
Progenesis_Global	Q0II87|TFAM_BOVIN	Transcription factor A, mitochondrial OS
Progenesis_Global	Q9XSA7|CLIC4_BOVIN	Chloride intracellular channel protein 4 OS
Progenesis_Global	Q3SWX1|CNPY4_BOVIN	Protein canopy homolog 4 OS
Progenesis_Global	P00515|KAP2_BOVIN	cAMP-dependent protein kinase type II-alpha regulatory subunit OS
Progenesis_Global	O46521|CY24A_BOVIN	Cytochrome b-245 light chain OS
Progenesis_Global	P61635|STAT3_BOVIN	Signal transducer and activator of transcription 3 OS
Progenesis_Global	Q2HJ81|TBB6_BOVIN	Tubulin beta-6 chain OS
Progenesis_Global	A1A4K3|DDB1_BOVIN	DNA damage-binding protein 1 OS
Progenesis_Global	Q3T0S5|ALDOB_BOVIN	Fructose-bisphosphate aldolase B OS
Progenesis_Global	Q0P5M8|MPPA_BOVIN	Mitochondrial-processing peptidase subunit alpha OS
Progenesis_Global	Q0V8H6|MOV10_BOVIN	Putative helicase MOV-10 OS
Progenesis_Global	Q3SZ71|MPPB_BOVIN	Mitochondrial-processing peptidase subunit beta OS
Progenesis_Global	Q32PF3|PCNP_BOVIN	PEST proteolytic signal-containing nuclear protein OS
Progenesis_Global	O46629|ECHB_BOVIN	Trifunctional enzyme subunit beta, mitochondrial OS
Progenesis_Global	Q3ZBD9|MARE1_BOVIN	Microtubule-associated protein RP/EB family member 1 OS
Progenesis_Global	P04394|NDUV2_BOVIN	NADH dehydrogenase [ubiquinone] flavoprotein 2, mitochondrial OS
Progenesis_Global	P42029|NDUA8_BOVIN	NADH dehydrogenase [ubiquinone] 1 alpha subcomplex subunit 8 OS
Progenesis_Global	P30932|CD9_BOVIN	CD9 antigen OS
Progenesis_Global	P01966|HBA_BOVIN	Hemoglobin subunit alpha OS
Progenesis_Global	Q3MHM6|CTNA1_BOVIN	Catenin alpha-1 OS
Progenesis_Global	P84466|ERG7_BOVIN	Lanosterol synthase OS
Progenesis_Global	P62194|PRS8_BOVIN	26S protease regulatory subunit 8 OS
Progenesis_Global	A7MBJ5|CAND1_BOVIN	Cullin-associated NEDD8-dissociated protein 1 OS
Progenesis_Global	Q2HJ94|DNJA2_BOVIN	DnaJ homolog subfamily A member 2 OS
Progenesis_Global	P81948|TBA4A_BOVIN	Tubulin alpha-4A chain OS
Progenesis_Global	Q76I82|RS15A_BOVIN	40S ribosomal protein S15a OS
Progenesis_Global	P79126|PPM1G_BOVIN	Protein phosphatase 1G OS
Progenesis_Global	Q27975|HS71A_BOVIN	Heat shock 70 kDa protein 1A OS
Progenesis_Global	P45879|VDAC1_BOVIN	Voltage-dependent anion-selective channel protein 1 OS
Progenesis_Global	Q56JV1|RS26_BOVIN	40S ribosomal protein S26 OS
Progenesis_Global	Q3SYU6|CNN2_BOVIN	Calponin-2 OS
Progenesis_Global	P06623|CN37_BOVIN	2',3'-cyclic-nucleotide 3'-phosphodiesterase OS
Progenesis_Global	P04258|CO3A1_BOVIN	Collagen alpha-1(III) chain OS
Progenesis_Global	Q3MHW6|MOT1_BOVIN	Monocarboxylate transporter 1 OS
Progenesis_Global	Q3T0B7|RS27L_BOVIN	40S ribosomal protein S27-like OS
Progenesis_Global	Q56JU9|RS24_BOVIN	40S ribosomal protein S24 OS
Progenesis_Global	Q3ZBL5|PTH2_BOVIN	Peptidyl-tRNA hydrolase 2, mitochondrial OS
Progenesis_Global	Q2KJB7|CPT2_BOVIN	Carnitine O-palmitoyltransferase 2, mitochondrial OS
Progenesis_Global	P62998|RAC1_BOVIN	Ras-related C3 botulinum toxin substrate 1 OS
Progenesis_Global	Q08E38|PRP19_BOVIN	Pre-mRNA-processing factor 19 OS
Progenesis_Global	Q0VCX4|CTNB1_BOVIN	Catenin beta-1 OS
Progenesis_Global	Q3ZBS8|TIM8A_BOVIN	Mitochondrial import inner membrane translocase subunit Tim8 A OS
Progenesis_Global	P62894|CYC_BOVIN	Cytochrome c OS
Progenesis_Global	P48734|CDK1_BOVIN	Cyclin-dependent kinase 1 OS
Progenesis_Global	Q95108|THIOM_BOVIN	Thioredoxin, mitochondrial OS
Progenesis_Global	Q17R06|RAB21_BOVIN	Ras-related protein Rab-21 OS
Progenesis_Global	Q3T094|ETHE1_BOVIN	Persulfide dioxygenase ETHE1, mitochondrial OS
Progenesis_Global	Q3MHR5|SRSF2_BOVIN	Serine/arginine-rich splicing factor 2 OS
Progenesis_Global	A0JN52|SF3B3_BOVIN	Splicing factor 3B subunit 3 OS
Progenesis_Global	P61223|RAP1B_BOVIN	Ras-related protein Rap-1b OS
Progenesis_Global	Q32LM2|SGTA_BOVIN	Small glutamine-rich tetratricopeptide repeat-containing protein alpha OS
Progenesis_Global	Q28851|ATPK_BOVIN	ATP synthase subunit f, mitochondrial OS
Progenesis_Global	P79135|MX1_BOVIN	Interferon-induced GTP-binding protein Mx1 OS
Progenesis_Global	Q3SYX9|ARPC5_BOVIN	Actin-related protein 2/3 complex subunit 5 OS
Progenesis_Global	A1A4R1|H2A2C_BOVIN	Histone H2A type 2-C OS
Progenesis_Global	Q0P5N1|CNPY3_BOVIN	Protein canopy homolog 3 OS
Progenesis_Global	P00442|SODC_BOVIN	Superoxide dismutase [Cu-Zn] OS
Progenesis_Global	Q0VCX5|ERF1_BOVIN	Eukaryotic peptide chain release factor subunit 1 OS
Progenesis_Global	Q0VCK5|AP2A2_BOVIN	AP-2 complex subunit alpha-2 OS
Progenesis_Global	A4FV72|PPIE_BOVIN	Peptidyl-prolyl cis-trans isomerase E OS
Progenesis_Global	Q2TBQ8|6PGL_BOVIN	6-phosphogluconolactonase OS
Progenesis_Global	A4IFE3|ACTY_BOVIN	Beta-centractin OS
Progenesis_Global	P68509|1433F_BOVIN	14-3-3 protein eta OS
Progenesis_Global	Q2KHU0|SERB_BOVIN	Phosphoserine phosphatase OS
Progenesis_Global	Q2KIY7|BT3L4_BOVIN	Transcription factor BTF3 homolog 4 OS
Progenesis_Global	A6QR56|A16A1_BOVIN	Aldehyde dehydrogenase family 16 member A1 OS
Progenesis_Global	Q8WMY2|FPPS_BOVIN	Farnesyl pyrophosphate synthase OS
Progenesis_Global	Q2HJ54|PIPNA_BOVIN	Phosphatidylinositol transfer protein alpha isoform OS
Progenesis_Global	P67808|YBOX1_BOVIN	Nuclease-sensitive element-binding protein 1 OS
Progenesis_Global	Q6Q137|SEPT7_BOVIN	Septin-7 OS
Progenesis_Global	Q32KN8|TBA3_BOVIN	Tubulin alpha-3 chain OS
Progenesis_Global	Q27968|DNJC3_BOVIN	DnaJ homolog subfamily C member 3 OS
Progenesis_Global	P13619|AT5F1_BOVIN	ATP synthase subunit b, mitochondrial OS
Progenesis_Global	Q29465|SYYC_BOVIN	Tyrosine--tRNA ligase, cytoplasmic OS
Progenesis_Global	Q1RMU3|P4HA1_BOVIN	Prolyl 4-hydroxylase subunit alpha-1 OS
Progenesis_Global	Q3MHL8|SMAP_BOVIN	Small acidic protein OS
Progenesis_Global	Q2KJE5|G3PT_BOVIN	Glyceraldehyde-3-phosphate dehydrogenase, testis-specific OS
Progenesis_Global	Q28065|C4BPA_BOVIN	C4b-binding protein alpha chain OS
Progenesis_Global	Q2YDJ9|GMPPB_BOVIN	Mannose-1-phosphate guanyltransferase beta OS
Progenesis_Global	Q2NL31|MTNA_BOVIN	Methylthioribose-1-phosphate isomerase OS
Progenesis_Global	Q3ZC12|EIF3G_BOVIN	Eukaryotic translation initiation factor 3 subunit G OS
Progenesis_Global	Q2NL29|INO1_BOVIN	Inositol-3-phosphate synthase 1 OS
Progenesis_Global	Q58DU5|PSA3_BOVIN	Proteasome subunit alpha type-3 OS
Progenesis_Global	Q1JPJ8|THOP1_BOVIN	Thimet oligopeptidase OS
Progenesis_Global	P00376|DYR_BOVIN	Dihydrofolate reductase OS
Progenesis_Global	Q0P5C2|MTDC_BOVIN	Bifunctional methylenetetrahydrofolate dehydrogenase/cyclohydrolase, mitochondrial OS
Progenesis_Global	P11064|PPAC_BOVIN	Low molecular weight phosphotyrosine protein phosphatase OS
Progenesis_Global	Q3ZC10|SMD1_BOVIN	Small nuclear ribonucleoprotein Sm D1 OS
Progenesis_Global	Q2HJ33|OLA1_BOVIN	Obg-like ATPase 1 OS
Progenesis_Global	P60902|S10AA_BOVIN	Protein S100-A10 OS
Progenesis_Global	P02453|CO1A1_BOVIN	Collagen alpha-1(I) chain OS
Progenesis_Global	Q08DZ2|PRP4B_BOVIN	Serine/threonine-protein kinase PRP4 homolog OS
Progenesis_Global	A7MB47|RCD1_BOVIN	Cell differentiation protein RCD1 homolog OS
Progenesis_Global	Q1LZB6|CAPR1_BOVIN	Caprin-1 OS
Progenesis_Global	Q58DA7|GLRX3_BOVIN	Glutaredoxin-3 OS
Progenesis_Global	P30404|PPIF_BOVIN	Peptidyl-prolyl cis-trans isomerase F, mitochondrial OS
Progenesis_Global	Q0V8B7|MCM5_BOVIN	DNA replication licensing factor MCM5 OS
Progenesis_Global	Q2TBR9|CL031_BOVIN	Uncharacterized protein C12orf31 homolog OS
Progenesis_Global	P68102|IF2A_BOVIN	Eukaryotic translation initiation factor 2 subunit 1 OS
Progenesis_Global	Q2HJI8|RAB8B_BOVIN	Ras-related protein Rab-8B OS
Progenesis_Global	Q5E966|EIF3I_BOVIN	Eukaryotic translation initiation factor 3 subunit I OS
Progenesis_Global	Q0VCQ1|CTBP2_BOVIN	C-terminal-binding protein 2 OS
Progenesis_Global	P02081|HBBF_BOVIN	Hemoglobin fetal subunit beta OS
Progenesis_Global	P61420|VA0D1_BOVIN	V-type proton ATPase subunit d 1 OS
Progenesis_Global	P08169|MPRI_BOVIN	Cation-independent mannose-6-phosphate receptor OS
Progenesis_Global	Q32PB9|RL38_BOVIN	60S ribosomal protein L38 OS
Progenesis_Global	Q3T0V3|EIF3K_BOVIN	Eukaryotic translation initiation factor 3 subunit K OS
Progenesis_Global	Q8SPU8|DHRS4_BOVIN	Dehydrogenase/reductase SDR family member 4 OS
Progenesis_Global	Q3ZCJ7|TBA1C_BOVIN	Tubulin alpha-1C chain OS
Progenesis_Global	P36225|MAP4_BOVIN	Microtubule-associated protein 4 OS
Progenesis_Global	Q02366|NDUA6_BOVIN	NADH dehydrogenase [ubiquinone] 1 alpha subcomplex subunit 6 OS
Progenesis_Global	P31754|UMPS_BOVIN	Uridine 5'-monophosphate synthase OS
Progenesis_Global	Q2KJG3|SYNC_BOVIN	Asparagine--tRNA ligase, cytoplasmic OS
Progenesis_Global	Q9GLE4|MMP14_BOVIN	Matrix metalloproteinase-14 OS
Progenesis_Global	Q9N285|MTCH2_BOVIN	Mitochondrial carrier homolog 2 OS
Progenesis_Global	Q3T0Y8|VAMP8_BOVIN	Vesicle-associated membrane protein 8 OS
Progenesis_Global	Q17QG2|NUDC_BOVIN	Nuclear migration protein nudC OS
Progenesis_Global	Q0VCD2|TBG1_BOVIN	Tubulin gamma-1 chain OS
Progenesis_Global	Q2NKY7|SEPT2_BOVIN	Septin-2 OS
Progenesis_Global	P13184|CX7A2_BOVIN	Cytochrome c oxidase subunit 7A2, mitochondrial OS
Progenesis_Global	Q2HJ58|PRPS1_BOVIN	Ribose-phosphate pyrophosphokinase 1 OS
Progenesis_Global	A4IF97|ML12B_BOVIN	Myosin regulatory light chain 12B OS
Progenesis_Global	Q1RMR2|RU17_BOVIN	U1 small nuclear ribonucleoprotein 70 kDa OS
Progenesis_Global	P63217|GBG5_BOVIN	Guanine nucleotide-binding protein G(I)/G(S)/G(O) subunit gamma-5 OS
Progenesis_Global	P23935|NDUA5_BOVIN	NADH dehydrogenase [ubiquinone] 1 alpha subcomplex subunit 5 OS
Progenesis_Global	A6QQ91|RASL3_BOVIN	RAS protein activator like-3 OS
Progenesis_Global	Q3SWX8|RBBP7_BOVIN	Histone-binding protein RBBP7 OS
Progenesis_Global	Q58DL1|ARGI2_BOVIN	Arginase-2, mitochondrial OS
Progenesis_Global	Q2YDL5|FKB11_BOVIN	Peptidyl-prolyl cis-trans isomerase FKBP11 OS
Progenesis_Global	Q3ZCG2|MPC1_BOVIN	Mitochondrial pyruvate carrier 1 OS
Progenesis_Global	Q5E948|OCAD1_BOVIN	OCIA domain-containing protein 1 OS
Progenesis_Global	Q3ZBN8|TIM14_BOVIN	Mitochondrial import inner membrane translocase subunit TIM14 OS
Progenesis_Global	P35605|COPB2_BOVIN	Coatomer subunit beta' OS
Progenesis_Global	P82915|RT16_BOVIN	28S ribosomal protein S16, mitochondrial OS
Progenesis_Global	Q5E971|TMEDA_BOVIN	Transmembrane emp24 domain-containing protein 10 OS
Progenesis_Global	Q2KJ46|PSMD3_BOVIN	26S proteasome non-ATPase regulatory subunit 3 OS
Progenesis_Global	Q9TU47|IF6_BOVIN	Eukaryotic translation initiation factor 6 OS
Progenesis_Global	Q00361|ATP5I_BOVIN	ATP synthase subunit e, mitochondrial OS
Progenesis_Global	Q58DA0|PSMD4_BOVIN	26S proteasome non-ATPase regulatory subunit 4 OS
Progenesis_Global	Q2KIV2|TIM9_BOVIN	Mitochondrial import inner membrane translocase subunit Tim9 OS
Progenesis_Global	P04038|COX6C_BOVIN	Cytochrome c oxidase subunit 6C OS
Progenesis_Global	O02739|SPB6_BOVIN	Serpin B6 OS
Progenesis_Global	P07514|NB5R3_BOVIN	NADH-cytochrome b5 reductase 3 OS
Progenesis_Global	Q3ZBE9|NSDHL_BOVIN	Sterol-4-alpha-carboxylate 3-dehydrogenase, decarboxylating OS
Progenesis_Global	P13183|COX7B_BOVIN	Cytochrome c oxidase subunit 7B, mitochondrial OS
Progenesis_Global	O46563|VATH_BOVIN	V-type proton ATPase subunit H OS
Progenesis_Global	P17690|APOH_BOVIN	Beta-2-glycoprotein 1 OS
Progenesis_Global	Q0VBZ0|CSK_BOVIN	Tyrosine-protein kinase CSK OS
Progenesis_Global	Q29423|CD44_BOVIN	CD44 antigen OS
Progenesis_Global	Q2NL27|RT23_BOVIN	28S ribosomal protein S23, mitochondrial OS
Progenesis_Global	Q3SZB4|ACADM_BOVIN	Medium-chain specific acyl-CoA dehydrogenase, mitochondrial OS
Progenesis_Global	Q3SZI6|RPN2_BOVIN	Dolichyl-diphosphooligosaccharide--protein glycosyltransferase subunit 2 OS
Progenesis_Global	P17697|CLUS_BOVIN	Clusterin OS
Progenesis_Global	Q32KX0|ISOC2_BOVIN	Isochorismatase domain-containing protein 2, mitochondrial OS
Progenesis_Global	Q58DT4|P5CR1_BOVIN	Pyrroline-5-carboxylate reductase 1, mitochondrial OS
Progenesis_Global	P05632|ATP5E_BOVIN	ATP synthase subunit epsilon, mitochondrial OS
Progenesis_Global	Q28024|GBG12_BOVIN	Guanine nucleotide-binding protein G(I)/G(S)/G(O) subunit gamma-12 OS
Progenesis_Global	Q3T133|TMED9_BOVIN	Transmembrane emp24 domain-containing protein 9 OS
Progenesis_Global	P04896|GNAS2_BOVIN	Guanine nucleotide-binding protein G(s) subunit alpha isoforms short OS
PRAKS_S-phase_TiO	A1A4H6|DDX27_BOVIN	Probable ATP-dependent RNA helicase DDX27 OS
PRAKS_S-phase_TiO	A1L520|ARFG2_BOVIN	ADP-ribosylation factor GTPase-activating protein 2 OS
PRAKS_S-phase_TiO	A2VDU3|M3K7_BOVIN	Mitogen-activated protein kinase kinase kinase 7 OS
PRAKS_S-phase_TiO	A2VE21|COPG2_BOVIN	Coatomer subunit gamma-2 OS
PRAKS_S-phase_TiO	A2VE39|MTR1_BOVIN	Cap-specific mRNA (nucleoside-2'-O-)-methyltransferase 1 OS
PRAKS_S-phase_TiO	A3KMV5|UBA1_BOVIN	Ubiquitin-like modifier-activating enzyme 1 OS
PRAKS_S-phase_TiO	A4FUA8|CAZA1_BOVIN	F-actin-capping protein subunit alpha-1 OS
PRAKS_S-phase_TiO	A4FV97|RL1D1_BOVIN	Ribosomal L1 domain-containing protein 1 OS
PRAKS_S-phase_TiO	A4IF97|ML12B_BOVIN	Myosin regulatory light chain 12B OS
PRAKS_S-phase_TiO	A4IFB1|SRRT_BOVIN	Serrate RNA effector molecule homolog OS
PRAKS_S-phase_TiO	A5D7A0|EFHD2_BOVIN	EF-hand domain-containing protein D2 OS
PRAKS_S-phase_TiO	A5D7D1|ACTN4_BOVIN	Alpha-actinin-4 OS
PRAKS_S-phase_TiO	A5D989|EF1D_BOVIN	Elongation factor 1-delta OS
PRAKS_S-phase_TiO	A5PJN2|ERO1A_BOVIN	ERO1-like protein alpha OS
PRAKS_S-phase_TiO	A5PJN8|SF3A2_BOVIN	Splicing factor 3A subunit 2 OS
PRAKS_S-phase_TiO	A5PJP1|BL1S3_BOVIN	Biogenesis of lysosome-related organelles complex 1 subunit 3 OS
PRAKS_S-phase_TiO	A5PJS6|UBP10_BOVIN	Ubiquitin carboxyl-terminal hydrolase 10 OS
PRAKS_S-phase_TiO	A6H769|RS7_BOVIN	40S ribosomal protein S7 OS
PRAKS_S-phase_TiO	A6H7G2|DBNL_BOVIN	Drebrin-like protein OS
PRAKS_S-phase_TiO	A6QLA6|CAF1A_BOVIN	Chromatin assembly factor 1 subunit A OS
PRAKS_S-phase_TiO	A6QLG5|RS9_BOVIN	40S ribosomal protein S9 OS
PRAKS_S-phase_TiO	A6QPN6|GILT_BOVIN	Gamma-interferon-inducible lysosomal thiol reductase OS
PRAKS_S-phase_TiO	A6QQL9|SRP14_BOVIN	Signal recognition particle 14 kDa protein OS
PRAKS_S-phase_TiO	A7E3Q8|PLST_BOVIN	Plastin-3 OS
PRAKS_S-phase_TiO	A7E3S4|RAF1_BOVIN	RAF proto-oncogene serine/threonine-protein kinase OS
PRAKS_S-phase_TiO	A7MAZ5|H13_BOVIN	Histone H1.3 OS
PRAKS_S-phase_TiO	A7MB80|GTF2I_BOVIN	General transcription factor II-I OS
PRAKS_S-phase_TiO	E1BB50|CDK12_BOVIN	Cyclin-dependent kinase 12 OS
PRAKS_S-phase_TiO	E1BB52|CDK13_BOVIN	Cyclin-dependent kinase 13 OS
PRAKS_S-phase_TiO	O02675|DPYL2_BOVIN	Dihydropyrimidinase-related protein 2 OS
PRAKS_S-phase_TiO	O02810|PI4KB_BOVIN	Phosphatidylinositol 4-kinase beta OS
PRAKS_S-phase_TiO	O18789|RS2_BOVIN	40S ribosomal protein S2 OS
PRAKS_S-phase_TiO	O46521|CY24A_BOVIN	Cytochrome b-245 light chain OS
PRAKS_S-phase_TiO	O77834|PRDX6_BOVIN	Peroxiredoxin-6 OS
PRAKS_S-phase_TiO	O97680|THIO_BOVIN	Thioredoxin OS
PRAKS_S-phase_TiO	P00126|QCR6_BOVIN	Cytochrome b-c1 complex subunit 6 mitochondrial OS
PRAKS_S-phase_TiO	P00257|ADX_BOVIN	Adrenodoxin mitochondrial OS
PRAKS_S-phase_TiO	P00366|DHE3_BOVIN	Glutamate dehydrogenase 1 mitochondrial OS
PRAKS_S-phase_TiO	P00426|COX5A_BOVIN	Cytochrome c oxidase subunit 5A mitochondrial OS
PRAKS_S-phase_TiO	P00428|COX5B_BOVIN	Cytochrome c oxidase subunit 5B mitochondrial OS
PRAKS_S-phase_TiO	P00442|SODC_BOVIN	Superoxide dismutase [Cu-Zn] OS
PRAKS_S-phase_TiO	P00514|KAP0_BOVIN	cAMP-dependent protein kinase type I-alpha regulatory subunit OS
PRAKS_S-phase_TiO	P00515|KAP2_BOVIN	cAMP-dependent protein kinase type II-alpha regulatory subunit OS
PRAKS_S-phase_TiO	P00829|ATPB_BOVIN	ATP synthase subunit beta mitochondrial OS
PRAKS_S-phase_TiO	P00974|BPT1_BOVIN	Pancreatic trypsin inhibitor OS
PRAKS_S-phase_TiO	P01096|ATIF1_BOVIN	ATPase inhibitor mitochondrial OS
PRAKS_S-phase_TiO	P01252|PTMA_BOVIN	Prothymosin alpha OS
PRAKS_S-phase_TiO	P01888|B2MG_BOVIN	Beta-2-microglobulin OS
PRAKS_S-phase_TiO	P02253|H12_BOVIN	Histone H1.2 OS
PRAKS_S-phase_TiO	P02313|HMGN2_BOVIN	Non-histone chromosomal protein HMG-17 OS
PRAKS_S-phase_TiO	P02316|HMGN1_BOVIN	Non-histone chromosomal protein HMG-14 OS
PRAKS_S-phase_TiO	P02584|PROF1_BOVIN	Profilin-1 OS
PRAKS_S-phase_TiO	P02663|CASA2_BOVIN	Alpha-S2-casein OS
PRAKS_S-phase_TiO	P02721|ATP5J_BOVIN	ATP synthase-coupling factor 6 mitochondrial OS
PRAKS_S-phase_TiO	P04272|ANXA2_BOVIN	Annexin A2 OS
PRAKS_S-phase_TiO	P04695|GNAT1_BOVIN	Guanine nucleotide-binding protein G(t) subunit alpha-1 OS
PRAKS_S-phase_TiO	P04696|GNAT2_BOVIN	Guanine nucleotide-binding protein G(t) subunit alpha-2 OS
PRAKS_S-phase_TiO	P04896|GNAS2_BOVIN	Guanine nucleotide-binding protein G(s) subunit alpha isoforms short OS
PRAKS_S-phase_TiO	P05307|PDIA1_BOVIN	Protein disulfide-isomerase OS
PRAKS_S-phase_TiO	P05630|ATPD_BOVIN	ATP synthase subunit delta mitochondrial OS
PRAKS_S-phase_TiO	P08166|KAD2_BOVIN	Adenylate kinase 2 mitochondrial OS
PRAKS_S-phase_TiO	P08169|MPRI_BOVIN	Cation-independent mannose-6-phosphate receptor OS
PRAKS_S-phase_TiO	P08239|GNAO_BOVIN	Guanine nucleotide-binding protein G(o) subunit alpha OS
PRAKS_S-phase_TiO	P09867|ROA1_BOVIN	Heterogeneous nuclear ribonucleoprotein A1 OS
PRAKS_S-phase_TiO	P0C0S4|H2AZ_BOVIN	Histone H2A.Z OS
PRAKS_S-phase_TiO	P0C0S9|H2A1_BOVIN	Histone H2A type 1 OS
PRAKS_S-phase_TiO	P0C7Q4|GNAT3_BOVIN	Guanine nucleotide-binding protein G(t) subunit alpha-3 OS
PRAKS_S-phase_TiO	P0CB32|HS71L_BOVIN	Heat shock 70 kDa protein 1-like OS
PRAKS_S-phase_TiO	P10096|G3P_BOVIN	Glyceraldehyde-3-phosphate dehydrogenase OS
PRAKS_S-phase_TiO	P10103|HMGB1_BOVIN	High mobility group protein B1 OS
PRAKS_S-phase_TiO	P10881|LA_BOVIN	Lupus La protein homolog OS
PRAKS_S-phase_TiO	P11019|VATE1_BOVIN	V-type proton ATPase subunit E 1 OS
PRAKS_S-phase_TiO	P11024|NNTM_BOVIN	NAD(P) transhydrogenase mitochondrial OS
PRAKS_S-phase_TiO	P11116|LEG1_BOVIN	Galectin-1 OS
PRAKS_S-phase_TiO	P11179|ODO2_BOVIN	Dihydrolipoyllysine-residue succinyltransferase component of 2-oxoglutarate dehydrogenase complex mitochondrial OS
PRAKS_S-phase_TiO	P12344|AATM_BOVIN	Aspartate aminotransferase mitochondrial OS
PRAKS_S-phase_TiO	P13696|PEBP1_BOVIN	Phosphatidylethanolamine-binding protein 1 OS
PRAKS_S-phase_TiO	P13753|HA1B_BOVIN	BOLA class I histocompatibility antigen alpha chain BL3-7 OS
PRAKS_S-phase_TiO	P18493|PARP1_BOVIN	Poly [ADP-ribose] polymerase 1 OS
PRAKS_S-phase_TiO	P19120|HSP7C_BOVIN	Heat shock cognate 71 kDa protein OS
PRAKS_S-phase_TiO	P19483|ATPA_BOVIN	ATP synthase subunit alpha mitochondrial OS
PRAKS_S-phase_TiO	P19803|GDIR1_BOVIN	Rho GDP-dissociation inhibitor 1 OS
PRAKS_S-phase_TiO	P19858|LDHA_BOVIN	L-lactate dehydrogenase A chain OS
PRAKS_S-phase_TiO	P20004|ACON_BOVIN	Aconitate hydratase mitochondrial OS
PRAKS_S-phase_TiO	P21752|TYB10_BOVIN	Thymosin beta-10 OS
PRAKS_S-phase_TiO	P21856|GDIA_BOVIN	Rab GDP dissociation inhibitor alpha OS
PRAKS_S-phase_TiO	P23196|APEX1_BOVIN	DNA-(apurinic or apyrimidinic site) lyase OS
PRAKS_S-phase_TiO	P23356|UCHL1_BOVIN	Ubiquitin carboxyl-terminal hydrolase isozyme L1 OS
PRAKS_S-phase_TiO	P25975|CATL1_BOVIN	Cathepsin L1 OS
PRAKS_S-phase_TiO	P26285|F262_BOVIN	6-phosphofructo-2-kinase/fructose-2 6-bisphosphatase 2 OS
PRAKS_S-phase_TiO	P26779|SAP_BOVIN	Proactivator polypeptide OS
PRAKS_S-phase_TiO	P28801|GSTP1_BOVIN	Glutathione S-transferase P OS
PRAKS_S-phase_TiO	P31039|DHSA_BOVIN	Succinate dehydrogenase [ubiquinone] flavoprotein subunit mitochondrial OS
PRAKS_S-phase_TiO	P31081|CH60_BOVIN	60 kDa heat shock protein mitochondrial OS
PRAKS_S-phase_TiO	P31404|VATA_BOVIN	V-type proton ATPase catalytic subunit A OS
PRAKS_S-phase_TiO	P31408|VATB2_BOVIN	V-type proton ATPase subunit B brain isoform OS
PRAKS_S-phase_TiO	P33097|AATC_BOVIN	Aspartate aminotransferase cytoplasmic OS
PRAKS_S-phase_TiO	P33567|SYUB_BOVIN	Beta-synuclein OS
PRAKS_S-phase_TiO	P35466|S10A4_BOVIN	Protein S100-A4 OS
PRAKS_S-phase_TiO	P35605|COPB2_BOVIN	Coatomer subunit beta' OS
PRAKS_S-phase_TiO	P38657|PDIA3_BOVIN	Protein disulfide-isomerase A3 OS
PRAKS_S-phase_TiO	P39872|RL3_BOVIN	60S ribosomal protein L3 OS
PRAKS_S-phase_TiO	P40673|HMGB2_BOVIN	High mobility group protein B2 OS
PRAKS_S-phase_TiO	P41541|USO1_BOVIN	General vesicular transport factor p115 OS
PRAKS_S-phase_TiO	P42899|RLA2_BOVIN	60S acidic ribosomal protein P2 OS
PRAKS_S-phase_TiO	P46193|ANXA1_BOVIN	Annexin A1 OS
PRAKS_S-phase_TiO	P48427|TBCA_BOVIN	Tubulin-specific chaperone A OS
PRAKS_S-phase_TiO	P48734|CDK1_BOVIN	Cyclin-dependent kinase 1 OS
PRAKS_S-phase_TiO	P49410|EFTU_BOVIN	Elongation factor Tu mitochondrial OS
PRAKS_S-phase_TiO	P49951|CLH1_BOVIN	Clathrin heavy chain 1 OS
PRAKS_S-phase_TiO	P51122|AN32A_BOVIN	Acidic leucine-rich nuclear phosphoprotein 32 family member A OS
PRAKS_S-phase_TiO	P52193|CALR_BOVIN	Calreticulin OS
PRAKS_S-phase_TiO	P53620|COPG1_BOVIN	Coatomer subunit gamma-1 OS
PRAKS_S-phase_TiO	P53712|ITB1_BOVIN	Integrin beta-1 OS
PRAKS_S-phase_TiO	P55052|FABP5_BOVIN	Fatty acid-binding protein epidermal OS
PRAKS_S-phase_TiO	P56658|ADA_BOVIN	Adenosine deaminase OS
PRAKS_S-phase_TiO	P60661|MYL6_BOVIN	Myosin light polypeptide 6 OS
PRAKS_S-phase_TiO	P60712|ACTB_BOVIN	Actin cytoplasmic 1 OS
PRAKS_S-phase_TiO	P61157|ARP3_BOVIN	Actin-related protein 3 OS
PRAKS_S-phase_TiO	P61223|RAP1B_BOVIN	Ras-related protein Rap-1b OS
PRAKS_S-phase_TiO	P61257|RL26_BOVIN	60S ribosomal protein L26 OS
PRAKS_S-phase_TiO	P61283|BAF_BOVIN	Barrier-to-autointegration factor OS
PRAKS_S-phase_TiO	P61284|RL12_BOVIN	60S ribosomal protein L12 OS
PRAKS_S-phase_TiO	P61603|CH10_BOVIN	10 kDa heat shock protein mitochondrial OS
PRAKS_S-phase_TiO	P62157|CALM_BOVIN	Calmodulin OS
PRAKS_S-phase_TiO	P62276|RS29_BOVIN	40S ribosomal protein S29 OS
PRAKS_S-phase_TiO	P62326|TYB4_BOVIN	Thymosin beta-4 OS
PRAKS_S-phase_TiO	P62739|ACTA_BOVIN	Actin aortic smooth muscle OS
PRAKS_S-phase_TiO	P62803|H4_BOVIN	Histone H4 OS
PRAKS_S-phase_TiO	P62808|H2B1_BOVIN	Histone H2B type 1 OS
PRAKS_S-phase_TiO	P62833|RAP1A_BOVIN	Ras-related protein Rap-1A OS
PRAKS_S-phase_TiO	P62866|RS30_BOVIN	40S ribosomal protein S30 OS
PRAKS_S-phase_TiO	P62935|PPIA_BOVIN	Peptidyl-prolyl cis-trans isomerase A OS
PRAKS_S-phase_TiO	P62992|RS27A_BOVIN	Ubiquitin-40S ribosomal protein S27a OS
PRAKS_S-phase_TiO	P63097|GNAI1_BOVIN	Guanine nucleotide-binding protein G(i) subunit alpha-1 OS
PRAKS_S-phase_TiO	P63258|ACTG_BOVIN	Actin cytoplasmic 2 OS
PRAKS_S-phase_TiO	P67808|YBOX1_BOVIN	Nuclease-sensitive element-binding protein 1 OS
PRAKS_S-phase_TiO	P68002|VDAC2_BOVIN	Voltage-dependent anion-selective channel protein 2 OS
PRAKS_S-phase_TiO	P68103|EF1A1_BOVIN	Elongation factor 1-alpha 1 OS
PRAKS_S-phase_TiO	P68138|ACTS_BOVIN	Actin alpha skeletal muscle OS
PRAKS_S-phase_TiO	P68432|H31_BOVIN	Histone H3.1 OS
PRAKS_S-phase_TiO	P69341|PARN_BOVIN	Poly(A)-specific ribonuclease PARN OS
PRAKS_S-phase_TiO	P69678|CUTA_BOVIN	Protein CutA OS
PRAKS_S-phase_TiO	P79103|RS4_BOVIN	40S ribosomal protein S4 OS
PRAKS_S-phase_TiO	P79122|PININ_BOVIN	Pinin OS
PRAKS_S-phase_TiO	P79134|ANXA6_BOVIN	Annexin A6 OS
PRAKS_S-phase_TiO	P79135|MX1_BOVIN	Interferon-induced GTP-binding protein Mx1 OS
PRAKS_S-phase_TiO	P79136|CAPZB_BOVIN	F-actin-capping protein subunit beta OS
PRAKS_S-phase_TiO	P79244|RL37_BOVIN	60S ribosomal protein L37 OS
PRAKS_S-phase_TiO	P80177|MIF_BOVIN	Macrophage migration inhibitory factor OS
PRAKS_S-phase_TiO	P80311|PPIB_BOVIN	Peptidyl-prolyl cis-trans isomerase B OS
PRAKS_S-phase_TiO	P80513|MANF_BOVIN	Mesencephalic astrocyte-derived neurotrophic factor OS
PRAKS_S-phase_TiO	P80724|BASP1_BOVIN	Brain acid soluble protein 1 OS
PRAKS_S-phase_TiO	P81623|ERP29_BOVIN	Endoplasmic reticulum resident protein 29 OS
PRAKS_S-phase_TiO	P81947|TBA1B_BOVIN	Tubulin alpha-1B chain OS
PRAKS_S-phase_TiO	P84227|H32_BOVIN	Histone H3.2 OS
PRAKS_S-phase_TiO	Q02337|BDH_BOVIN	D-beta-hydroxybutyrate dehydrogenase mitochondrial OS
PRAKS_S-phase_TiO	Q04467|IDHP_BOVIN	Isocitrate dehydrogenase [NADP] mitochondrial OS
PRAKS_S-phase_TiO	Q08DA0|RABL6_BOVIN	Rab-like protein 6 OS
PRAKS_S-phase_TiO	Q08DA1|AT1A1_BOVIN	Sodium/potassium-transporting ATPase subunit alpha-1 OS
PRAKS_S-phase_TiO	Q08DU9|HP1B3_BOVIN	Heterochromatin protein 1-binding protein 3 OS
PRAKS_S-phase_TiO	Q08DZ2|PRP4B_BOVIN	Serine/threonine-protein kinase PRP4 homolog OS
PRAKS_S-phase_TiO	Q08E38|PRP19_BOVIN	Pre-mRNA-processing factor 19 OS
PRAKS_S-phase_TiO	Q0IIM3|HS105_BOVIN	Heat shock protein 105 kDa OS
PRAKS_S-phase_TiO	Q0P569|NUCB1_BOVIN	Nucleobindin-1 OS
PRAKS_S-phase_TiO	Q0P5G1|TONSL_BOVIN	Tonsoku-like protein OS
PRAKS_S-phase_TiO	Q0V8M0|KRI1_BOVIN	Protein KRI1 homolog OS
PRAKS_S-phase_TiO	Q0V8S0|HGS_BOVIN	Hepatocyte growth factor-regulated tyrosine kinase substrate OS
PRAKS_S-phase_TiO	Q0VCA3|LETM1_BOVIN	LETM1 and EF-hand domain-containing protein 1 mitochondrial OS
PRAKS_S-phase_TiO	Q0VCK0|PUR9_BOVIN	Bifunctional purine biosynthesis protein PURH OS
PRAKS_S-phase_TiO	Q0VCQ1|CTBP2_BOVIN	C-terminal-binding protein 2 OS
PRAKS_S-phase_TiO	Q0VCX2|GRP78_BOVIN	78 kDa glucose-regulated protein OS
PRAKS_S-phase_TiO	Q0VCY6|MBOA7_BOVIN	Lysophospholipid acyltransferase 7 OS
PRAKS_S-phase_TiO	Q0VCY7|SRSF1_BOVIN	Serine/arginine-rich splicing factor 1 OS
PRAKS_S-phase_TiO	Q0X0C4|HEXI1_BOVIN	Protein HEXIM1 OS
PRAKS_S-phase_TiO	Q0Z7W6|TMX1_BOVIN	Thioredoxin-related transmembrane protein 1 OS
PRAKS_S-phase_TiO	Q148F3|ARSK_BOVIN	Arylsulfatase K OS
PRAKS_S-phase_TiO	Q148N0|ODO1_BOVIN	2-oxoglutarate dehydrogenase mitochondrial OS
PRAKS_S-phase_TiO	Q17Q89|PFD6_BOVIN	Prefoldin subunit 6 OS
PRAKS_S-phase_TiO	Q1LZD3|TSSC4_BOVIN	Protein TSSC4 OS
PRAKS_S-phase_TiO	Q1RMM5|NP1L5_BOVIN	Nucleosome assembly protein 1-like 5 OS
PRAKS_S-phase_TiO	Q24JY1|RL23A_BOVIN	60S ribosomal protein L23a OS
PRAKS_S-phase_TiO	Q27954|COPA_BOVIN	Coatomer subunit alpha OS
PRAKS_S-phase_TiO	Q28034|GLU2B_BOVIN	Glucosidase 2 subunit beta OS
PRAKS_S-phase_TiO	Q28203|TNR5_BOVIN	Tumor necrosis factor receptor superfamily member 5 OS
PRAKS_S-phase_TiO	Q29460|PA1B3_BOVIN	Platelet-activating factor acetylhydrolase IB subunit gamma OS
PRAKS_S-phase_TiO	Q29RM3|REEP5_BOVIN	Receptor expression-enhancing protein 5 OS
PRAKS_S-phase_TiO	Q29RV1|PDIA4_BOVIN	Protein disulfide-isomerase A4 OS
PRAKS_S-phase_TiO	Q29S11|NUCKS_BOVIN	Nuclear ubiquitous casein and cyclin-dependent kinase substrate 1 OS
PRAKS_S-phase_TiO	Q2HJ57|COTL1_BOVIN	Coactosin-like protein OS
PRAKS_S-phase_TiO	Q2HJ60|ROA2_BOVIN	Heterogeneous nuclear ribonucleoproteins A2/B1 OS
PRAKS_S-phase_TiO	Q2HJ81|TBB6_BOVIN	Tubulin beta-6 chain OS
PRAKS_S-phase_TiO	Q2HJ86|TBA1D_BOVIN	Tubulin alpha-1D chain OS
PRAKS_S-phase_TiO	Q2HJ94|DNJA2_BOVIN	DnaJ homolog subfamily A member 2 OS
PRAKS_S-phase_TiO	Q2KHU0|SERB_BOVIN	Phosphoserine phosphatase OS
PRAKS_S-phase_TiO	Q2KHZ9|GCDH_BOVIN	Glutaryl-CoA dehydrogenase mitochondrial OS
PRAKS_S-phase_TiO	Q2KI04|SZRD1_BOVIN	SUZ domain-containing protein 1 OS
PRAKS_S-phase_TiO	Q2KIZ8|MCM6_BOVIN	DNA replication licensing factor MCM6 OS
PRAKS_S-phase_TiO	Q2KJ93|CDC42_BOVIN	Cell division control protein 42 homolog OS
PRAKS_S-phase_TiO	Q2KJD0|TBB5_BOVIN	Tubulin beta-5 chain OS
PRAKS_S-phase_TiO	Q2KJH4|WDR1_BOVIN	WD repeat-containing protein 1 OS
PRAKS_S-phase_TiO	Q2M2T1|H2B1K_BOVIN	Histone H2B type 1-K OS
PRAKS_S-phase_TiO	Q2NKY7|SEPT2_BOVIN	Septin-2 OS
PRAKS_S-phase_TiO	Q2NKZ1|TCPH_BOVIN	T-complex protein 1 subunit eta OS
PRAKS_S-phase_TiO	Q2NL29|INO1_BOVIN	Inositol-3-phosphate synthase 1 OS
PRAKS_S-phase_TiO	Q2T9L9|T2FB_BOVIN	General transcription factor IIF subunit 2 OS
PRAKS_S-phase_TiO	Q2T9P4|NASP_BOVIN	Nuclear autoantigenic sperm protein OS
PRAKS_S-phase_TiO	Q2T9W6|LRRF2_BOVIN	Leucine-rich repeat flightless-interacting protein 2 OS
PRAKS_S-phase_TiO	Q2T9X2|TCPD_BOVIN	T-complex protein 1 subunit delta OS
PRAKS_S-phase_TiO	Q2TA42|ARGL1_BOVIN	Arginine and glutamate-rich protein 1 OS
PRAKS_S-phase_TiO	Q2TA49|VASP_BOVIN	Vasodilator-stimulated phosphoprotein OS
PRAKS_S-phase_TiO	Q2TBG8|UCHL3_BOVIN	Ubiquitin carboxyl-terminal hydrolase isozyme L3 OS
PRAKS_S-phase_TiO	Q2TBL6|TALDO_BOVIN	Transaldolase OS
PRAKS_S-phase_TiO	Q2TBQ5|RL7A_BOVIN	60S ribosomal protein L7a OS
PRAKS_S-phase_TiO	Q2TBU9|RUVB2_BOVIN	RuvB-like 2 OS
PRAKS_S-phase_TiO	Q2TBV3|ETFB_BOVIN	Electron transfer flavoprotein subunit beta OS
PRAKS_S-phase_TiO	Q2YDD1|FR1OP_BOVIN	FGFR1 oncogene partner OS
PRAKS_S-phase_TiO	Q2YDE4|PSA6_BOVIN	Proteasome subunit alpha type-6 OS
PRAKS_S-phase_TiO	Q2YDE9|TES_BOVIN	Testin OS
PRAKS_S-phase_TiO	Q32L40|TCPA_BOVIN	T-complex protein 1 subunit alpha OS
PRAKS_S-phase_TiO	Q32LA7|H2AV_BOVIN	Histone H2A.V OS
PRAKS_S-phase_TiO	Q32LC7|G3BP1_BOVIN	Ras GTPase-activating protein-binding protein 1 OS
PRAKS_S-phase_TiO	Q32LE5|ASGL1_BOVIN	Isoaspartyl peptidase/L-asparaginase OS
PRAKS_S-phase_TiO	Q32LG3|MDHM_BOVIN	Malate dehydrogenase mitochondrial OS
PRAKS_S-phase_TiO	Q32P59|SLIRP_BOVIN	SRA stem-loop-interacting RNA-binding protein mitochondrial OS
PRAKS_S-phase_TiO	Q32PB8|RS21_BOVIN	40S ribosomal protein S21 OS
PRAKS_S-phase_TiO	Q32PD5|RS19_BOVIN	40S ribosomal protein S19 OS
PRAKS_S-phase_TiO	Q32PF3|PCNP_BOVIN	PEST proteolytic signal-containing nuclear protein OS
PRAKS_S-phase_TiO	Q32PJ8|HDAC1_BOVIN	Histone deacetylase 1 OS
PRAKS_S-phase_TiO	Q3B7L6|SRSF6_BOVIN	Serine/arginine-rich splicing factor 6 OS
PRAKS_S-phase_TiO	Q3B7M5|LASP1_BOVIN	LIM and SH3 domain protein 1 OS
PRAKS_S-phase_TiO	Q3B7N0|CAD13_BOVIN	Cadherin-13 OS
PRAKS_S-phase_TiO	Q3B7N2|ACTN1_BOVIN	Alpha-actinin-1 OS
PRAKS_S-phase_TiO	Q3MHL3|RBBP4_BOVIN	Histone-binding protein RBBP4 OS
PRAKS_S-phase_TiO	Q3MHL4|SAHH_BOVIN	Adenosylhomocysteinase OS
PRAKS_S-phase_TiO	Q3MHL7|TCPZ_BOVIN	T-complex protein 1 subunit zeta OS
PRAKS_S-phase_TiO	Q3MHM5|TBB4B_BOVIN	Tubulin beta-4B chain OS
PRAKS_S-phase_TiO	Q3MHR5|SRSF2_BOVIN	Serine/arginine-rich splicing factor 2 OS
PRAKS_S-phase_TiO	Q3SWX8|RBBP7_BOVIN	Histone-binding protein RBBP7 OS
PRAKS_S-phase_TiO	Q3SWY3|IMDH2_BOVIN	Inosine-5'-monophosphate dehydrogenase 2 OS
PRAKS_S-phase_TiO	Q3SWZ3|STX4_BOVIN	Syntaxin-4 OS
PRAKS_S-phase_TiO	Q3SX14|GELS_BOVIN	Gelsolin OS
PRAKS_S-phase_TiO	Q3SYU1|NOC2L_BOVIN	Nucleolar complex protein 2 homolog OS
PRAKS_S-phase_TiO	Q3SYU2|EF2_BOVIN	Elongation factor 2 OS
PRAKS_S-phase_TiO	Q3SYX0|NDRG1_BOVIN	Protein NDRG1 OS
PRAKS_S-phase_TiO	Q3SZ20|GLYM_BOVIN	Serine hydroxymethyltransferase mitochondrial OS
PRAKS_S-phase_TiO	Q3SZ54|IF4A1_BOVIN	Eukaryotic initiation factor 4A-I OS
PRAKS_S-phase_TiO	Q3SZ59|RL36A_BOVIN	60S ribosomal protein L36a OS
PRAKS_S-phase_TiO	Q3SZ62|PGAM1_BOVIN	Phosphoglycerate mutase 1 OS
PRAKS_S-phase_TiO	Q3SZ63|NOP56_BOVIN	Nucleolar protein 56 OS
PRAKS_S-phase_TiO	Q3SZ90|RL13A_BOVIN	60S ribosomal protein L13a OS
PRAKS_S-phase_TiO	Q3SZC4|NSF1C_BOVIN	NSFL1 cofactor p47 OS
PRAKS_S-phase_TiO	Q3SZJ0|ARLY_BOVIN	Argininosuccinate lyase OS
PRAKS_S-phase_TiO	Q3SZK8|NHRF1_BOVIN	Na(+)/H(+) exchange regulatory cofactor NHE-RF1 OS
PRAKS_S-phase_TiO	Q3SZR8|SRSF3_BOVIN	Serine/arginine-rich splicing factor 3 OS
PRAKS_S-phase_TiO	Q3SZV3|EF1G_BOVIN	Elongation factor 1-gamma OS
PRAKS_S-phase_TiO	Q3SZW3|ARV1_BOVIN	Protein ARV1 OS
PRAKS_S-phase_TiO	Q3T003|RL18A_BOVIN	60S ribosomal protein L18a OS
PRAKS_S-phase_TiO	Q3T054|RAN_BOVIN	GTP-binding nuclear protein Ran OS
PRAKS_S-phase_TiO	Q3T084|TCPW_BOVIN	T-complex protein 1 subunit zeta-2 OS
PRAKS_S-phase_TiO	Q3T087|RL11_BOVIN	60S ribosomal protein L11 OS
PRAKS_S-phase_TiO	Q3T0B6|C1QBP_BOVIN	Complement component 1 Q subcomponent-binding protein mitochondrial OS
PRAKS_S-phase_TiO	Q3T0C7|STMN1_BOVIN	Stathmin OS
PRAKS_S-phase_TiO	Q3T0C8|PDLI2_BOVIN	PDZ and LIM domain protein 2 OS
PRAKS_S-phase_TiO	Q3T0D0|HNRPK_BOVIN	Heterogeneous nuclear ribonucleoprotein K OS
PRAKS_S-phase_TiO	Q3T0E5|APMAP_BOVIN	Adipocyte plasma membrane-associated protein OS
PRAKS_S-phase_TiO	Q3T0F7|MTPN_BOVIN	Myotrophin OS
PRAKS_S-phase_TiO	Q3T0G8|SYUA_BOVIN	Alpha-synuclein OS
PRAKS_S-phase_TiO	Q3T0I4|THOC4_BOVIN	THO complex subunit 4 OS
PRAKS_S-phase_TiO	Q3T0K2|TCPG_BOVIN	T-complex protein 1 subunit gamma OS
PRAKS_S-phase_TiO	Q3T0L7|RL28_BOVIN	60S ribosomal protein L28 OS
PRAKS_S-phase_TiO	Q3T0M7|RANG_BOVIN	Ran-specific GTPase-activating protein OS
PRAKS_S-phase_TiO	Q3T0P6|PGK1_BOVIN	Phosphoglycerate kinase 1 OS
PRAKS_S-phase_TiO	Q3T0Q4|NDKB_BOVIN	Nucleoside diphosphate kinase B OS
PRAKS_S-phase_TiO	Q3T0Q8|UT14A_BOVIN	U3 small nucleolar RNA-associated protein 14 homolog A OS
PRAKS_S-phase_TiO	Q3T0R7|THIM_BOVIN	3-ketoacyl-CoA thiolase mitochondrial OS
PRAKS_S-phase_TiO	Q3T0S6|RL8_BOVIN	60S ribosomal protein L8 OS
PRAKS_S-phase_TiO	Q3T0U2|RL14_BOVIN	60S ribosomal protein L14 OS
PRAKS_S-phase_TiO	Q3T0V4|RS11_BOVIN	40S ribosomal protein S11 OS
PRAKS_S-phase_TiO	Q3T0W9|RL19_BOVIN	60S ribosomal protein L19 OS
PRAKS_S-phase_TiO	Q3T0X5|PSA1_BOVIN	Proteasome subunit alpha type-1 OS
PRAKS_S-phase_TiO	Q3T0X6|RS16_BOVIN	40S ribosomal protein S16 OS
PRAKS_S-phase_TiO	Q3T114|UK114_BOVIN	Ribonuclease UK114 OS
PRAKS_S-phase_TiO	Q3T145|MDHC_BOVIN	Malate dehydrogenase cytoplasmic OS
PRAKS_S-phase_TiO	Q3T147|DX39B_BOVIN	Spliceosome RNA helicase DDX39B OS
PRAKS_S-phase_TiO	Q3T149|HSPB1_BOVIN	Heat shock protein beta-1 OS
PRAKS_S-phase_TiO	Q3T160|NPM_BOVIN	Nucleophosmin OS
PRAKS_S-phase_TiO	Q3T199|RS23_BOVIN	40S ribosomal protein S23 OS
PRAKS_S-phase_TiO	Q3ZBF7|TEBP_BOVIN	Prostaglandin E synthase 3 OS
PRAKS_S-phase_TiO	Q3ZBH0|TCPB_BOVIN	T-complex protein 1 subunit beta OS
PRAKS_S-phase_TiO	Q3ZBH9|MCM7_BOVIN	DNA replication licensing factor MCM7 OS
PRAKS_S-phase_TiO	Q3ZBS8|TIM8A_BOVIN	Mitochondrial import inner membrane translocase subunit Tim8 A OS
PRAKS_S-phase_TiO	Q3ZBT1|TERA_BOVIN	Transitional endoplasmic reticulum ATPase OS
PRAKS_S-phase_TiO	Q3ZBT6|TRA2B_BOVIN	Transformer-2 protein homolog beta OS
PRAKS_S-phase_TiO	Q3ZBV4|HMGN3_BOVIN	High mobility group nucleosome-binding domain-containing protein 3 OS
PRAKS_S-phase_TiO	Q3ZBV8|SYTC_BOVIN	Threonine--tRNA ligase cytoplasmic OS
PRAKS_S-phase_TiO	Q3ZBW4|PCNA_BOVIN	Proliferating cell nuclear antigen OS
PRAKS_S-phase_TiO	Q3ZBZ8|STIP1_BOVIN	Stress-induced-phosphoprotein 1 OS
PRAKS_S-phase_TiO	Q3ZC07|ACTC_BOVIN	Actin alpha cardiac muscle 1 OS
PRAKS_S-phase_TiO	Q3ZC82|ZC3HE_BOVIN	Zinc finger CCCH domain-containing protein 14 OS
PRAKS_S-phase_TiO	Q3ZCH0|GRP75_BOVIN	Stress-70 protein mitochondrial OS
PRAKS_S-phase_TiO	Q3ZCI9|TCPQ_BOVIN	T-complex protein 1 subunit theta OS
PRAKS_S-phase_TiO	Q3ZCJ7|TBA1C_BOVIN	Tubulin alpha-1C chain OS
PRAKS_S-phase_TiO	Q3ZCL8|SH3L3_BOVIN	SH3 domain-binding glutamic acid-rich-like protein 3 OS
PRAKS_S-phase_TiO	Q56JV9|RS3A_BOVIN	40S ribosomal protein S3a OS
PRAKS_S-phase_TiO	Q56JZ1|RL13_BOVIN	60S ribosomal protein L13 OS
PRAKS_S-phase_TiO	Q56K03|RL27A_BOVIN	60S ribosomal protein L27a OS
PRAKS_S-phase_TiO	Q56K14|RLA1_BOVIN	60S acidic ribosomal protein P1 OS
PRAKS_S-phase_TiO	Q58CQ2|ARC1B_BOVIN	Actin-related protein 2/3 complex subunit 1B OS
PRAKS_S-phase_TiO	Q58D06|WDR74_BOVIN	WD repeat-containing protein 74 OS
PRAKS_S-phase_TiO	Q58DQ3|RL6_BOVIN	60S ribosomal protein L6 OS
PRAKS_S-phase_TiO	Q58DS9|RAB5C_BOVIN	Ras-related protein Rab-5C OS
PRAKS_S-phase_TiO	Q58DT1|RL7_BOVIN	60S ribosomal protein L7 OS
PRAKS_S-phase_TiO	Q58DU5|PSA3_BOVIN	Proteasome subunit alpha type-3 OS
PRAKS_S-phase_TiO	Q58DW0|RL4_BOVIN	60S ribosomal protein L4 OS
PRAKS_S-phase_TiO	Q58DW3|RL29_BOVIN	60S ribosomal protein L29 OS
PRAKS_S-phase_TiO	Q58DW5|RL5_BOVIN	60S ribosomal protein L5 OS
PRAKS_S-phase_TiO	Q59A32|PUR2_BOVIN	Trifunctional purine biosynthetic protein adenosine-3 OS
PRAKS_S-phase_TiO	Q5E946|PARK7_BOVIN	Protein DJ-1 OS
PRAKS_S-phase_TiO	Q5E947|PRDX1_BOVIN	Peroxiredoxin-1 OS
PRAKS_S-phase_TiO	Q5E956|TPIS_BOVIN	Triosephosphate isomerase OS
PRAKS_S-phase_TiO	Q5E958|RS8_BOVIN	40S ribosomal protein S8 OS
PRAKS_S-phase_TiO	Q5E973|RL18_BOVIN	60S ribosomal protein L18 OS
PRAKS_S-phase_TiO	Q5E983|EF1B_BOVIN	Elongation factor 1-beta OS
PRAKS_S-phase_TiO	Q5E987|PSA5_BOVIN	Proteasome subunit alpha type-5 OS
PRAKS_S-phase_TiO	Q5E988|RS5_BOVIN	40S ribosomal protein S5 OS
PRAKS_S-phase_TiO	Q5E995|RS6_BOVIN	40S ribosomal protein S6 OS
PRAKS_S-phase_TiO	Q5E998|CATL2_BOVIN	Cathepsin L2 OS
PRAKS_S-phase_TiO	Q5E9A1|NACA_BOVIN	Nascent polypeptide-associated complex subunit alpha OS
PRAKS_S-phase_TiO	Q5E9A3|PCBP1_BOVIN	Poly(rC)-binding protein 1 OS
PRAKS_S-phase_TiO	Q5E9B1|LDHB_BOVIN	L-lactate dehydrogenase B chain OS
PRAKS_S-phase_TiO	Q5E9B5|ACTH_BOVIN	Actin gamma-enteric smooth muscle OS
PRAKS_S-phase_TiO	Q5E9E2|MYL9_BOVIN	Myosin regulatory light polypeptide 9 OS
PRAKS_S-phase_TiO	Q5E9E6|RL10A_BOVIN	60S ribosomal protein L10a OS
PRAKS_S-phase_TiO	Q5E9F7|COF1_BOVIN	Cofilin-1 OS
PRAKS_S-phase_TiO	Q5E9F8|H33_BOVIN	Histone H3.3 OS
PRAKS_S-phase_TiO	Q5E9N0|BYST_BOVIN	Bystin OS
PRAKS_S-phase_TiO	Q5EA36|RBM14_BOVIN	RNA-binding protein 14 OS
PRAKS_S-phase_TiO	Q5EA61|KCRB_BOVIN	Creatine kinase B-type OS
PRAKS_S-phase_TiO	Q5EAD2|SERA_BOVIN	D-3-phosphoglycerate dehydrogenase OS
PRAKS_S-phase_TiO	Q5EAD6|RL15_BOVIN	60S ribosomal protein L15 OS
PRAKS_S-phase_TiO	Q5KR47|TPM3_BOVIN	Tropomyosin alpha-3 chain OS
PRAKS_S-phase_TiO	Q5NUA6|NF2L2_BOVIN	Nuclear factor erythroid 2-related factor 2 OS
PRAKS_S-phase_TiO	Q67ER4|R113A_BOVIN	RING finger protein 113A OS
PRAKS_S-phase_TiO	Q6B855|TKT_BOVIN	Transketolase OS
PRAKS_S-phase_TiO	Q6B856|TBB2B_BOVIN	Tubulin beta-2B chain OS
PRAKS_S-phase_TiO	Q6EWQ7|IF5A1_BOVIN	Eukaryotic translation initiation factor 5A-1 OS
PRAKS_S-phase_TiO	Q71SP7|FAS_BOVIN	Fatty acid synthase OS
PRAKS_S-phase_TiO	Q76I81|RS12_BOVIN	40S ribosomal protein S12 OS
PRAKS_S-phase_TiO	Q76LV1|HS90B_BOVIN	Heat shock protein HSP 90-beta OS
PRAKS_S-phase_TiO	Q76LV2|HS90A_BOVIN	Heat shock protein HSP 90-alpha OS
PRAKS_S-phase_TiO	Q862I1|RL24_BOVIN	60S ribosomal protein L24 OS
PRAKS_S-phase_TiO	Q863B3|SND1_BOVIN	Staphylococcal nuclease domain-containing protein 1 OS
PRAKS_S-phase_TiO	Q865S1|AP3D1_BOVIN	AP-3 complex subunit delta-1 OS
PRAKS_S-phase_TiO	Q8MJ50|OSTF1_BOVIN	Osteoclast-stimulating factor 1 OS
PRAKS_S-phase_TiO	Q8MJG1|PSIP1_BOVIN	PC4 and SFRS1-interacting protein OS
PRAKS_S-phase_TiO	Q8WN55|PTBP1_BOVIN	Polypyrimidine tract-binding protein 1 OS
PRAKS_S-phase_TiO	Q92176|COR1A_BOVIN	Coronin-1A OS
PRAKS_S-phase_TiO	Q95108|THIOM_BOVIN	Thioredoxin mitochondrial OS
PRAKS_S-phase_TiO	Q95132|ICAM1_BOVIN	Intercellular adhesion molecule 1 OS
PRAKS_S-phase_TiO	Q95140|RLA0_BOVIN	60S acidic ribosomal protein P0 OS
PRAKS_S-phase_TiO	Q95JC7|AAAT_BOVIN	Neutral amino acid transporter B(0) OS
PRAKS_S-phase_TiO	Q95M18|ENPL_BOVIN	Endoplasmin OS
PRAKS_S-phase_TiO	Q9BDI7|MX2_BOVIN	Interferon-induced GTP-binding protein Mx2 OS
PRAKS_S-phase_TiO	Q9BGI3|PRDX2_BOVIN	Peroxiredoxin-2 OS
PRAKS_S-phase_TiO	Q9BH13|CD166_BOVIN	CD166 antigen OS
PRAKS_S-phase_TiO	Q9GKI7|C43BP_BOVIN	Collagen type IV alpha-3-binding protein OS
PRAKS_S-phase_TiO	Q9N179|41_BOVIN	Protein 4.1 OS
PRAKS_S-phase_TiO	Q9TVC8|HB21_BOVIN	BoLa class II histocompatibility antigen DQB*0101 beta chain OS
PRAKS_S-phase_TiO	Q9XSJ4|ENOA_BOVIN	Alpha-enolase OS
PEAKS_S-Phase_Global	P60712|ACTB_BOVIN	Actin cytoplasmic 1 OS
PEAKS_S-Phase_Global	P63258|ACTG_BOVIN	Actin cytoplasmic 2 OS
PEAKS_S-Phase_Global	P02769|ALBU_BOVIN	Serum albumin OS
PEAKS_S-Phase_Global	P31081|CH60_BOVIN	60 kDa heat shock protein mitochondrial OS
PEAKS_S-Phase_Global	Q3ZC07|ACTC_BOVIN	Actin alpha cardiac muscle 1 OS
PEAKS_S-Phase_Global	Q3SYU2|EF2_BOVIN	Elongation factor 2 OS
PEAKS_S-Phase_Global	P19120|HSP7C_BOVIN	Heat shock cognate 71 kDa protein OS
PEAKS_S-Phase_Global	Q71SP7|FAS_BOVIN	Fatty acid synthase OS
PEAKS_S-Phase_Global	Q9XSJ4|ENOA_BOVIN	Alpha-enolase OS
PEAKS_S-Phase_Global	Q0VCX2|GRP78_BOVIN	78 kDa glucose-regulated protein OS
PEAKS_S-Phase_Global	Q76LV1|HS90B_BOVIN	Heat shock protein HSP 90-beta OS
PEAKS_S-Phase_Global	P79334|PYGM_BOVIN	Glycogen phosphorylase muscle form OS
PEAKS_S-Phase_Global	Q58DW0|RL4_BOVIN	60S ribosomal protein L4 OS
PEAKS_S-Phase_Global	Q76LV2|HS90A_BOVIN	Heat shock protein HSP 90-alpha OS
PEAKS_S-Phase_Global	P79134|ANXA6_BOVIN	Annexin A6 OS
PEAKS_S-Phase_Global	Q08DA1|AT1A1_BOVIN	Sodium/potassium-transporting ATPase subunit alpha-1 OS
PEAKS_S-Phase_Global	P38657|PDIA3_BOVIN	Protein disulfide-isomerase A3 OS
PEAKS_S-Phase_Global	Q95M18|ENPL_BOVIN	Endoplasmin OS
PEAKS_S-Phase_Global	Q3T0P6|PGK1_BOVIN	Phosphoglycerate kinase 1 OS
PEAKS_S-Phase_Global	Q3ZCH0|GRP75_BOVIN	Stress-70 protein mitochondrial OS
PEAKS_S-Phase_Global	Q3ZBT1|TERA_BOVIN	Transitional endoplasmic reticulum ATPase OS
PEAKS_S-Phase_Global	P68103|EF1A1_BOVIN	Elongation factor 1-alpha 1 OS
PEAKS_S-Phase_Global	Q32LG3|MDHM_BOVIN	Malate dehydrogenase mitochondrial OS
PEAKS_S-Phase_Global	P19483|ATPA_BOVIN	ATP synthase subunit alpha mitochondrial OS
PEAKS_S-Phase_Global	Q3T160|NPM_BOVIN	Nucleophosmin OS
PEAKS_S-Phase_Global	Q3SX14|GELS_BOVIN	Gelsolin OS
PEAKS_S-Phase_Global	Q2TBQ5|RL7A_BOVIN	60S ribosomal protein L7a OS
PEAKS_S-Phase_Global	Q2KJD0|TBB5_BOVIN	Tubulin beta-5 chain OS
PEAKS_S-Phase_Global	P46193|ANXA1_BOVIN	Annexin A1 OS
PEAKS_S-Phase_Global	A7MAZ5|H13_BOVIN	Histone H1.3 OS
PEAKS_S-Phase_Global	Q5E956|TPIS_BOVIN	Triosephosphate isomerase OS
PEAKS_S-Phase_Global	Q3SZ20|GLYM_BOVIN	Serine hydroxymethyltransferase mitochondrial OS
PEAKS_S-Phase_Global	Q3MHM5|TBB4B_BOVIN	Tubulin beta-4B chain OS
PEAKS_S-Phase_Global	P31976|EZRI_BOVIN	Ezrin OS
PEAKS_S-Phase_Global	P00829|ATPB_BOVIN	ATP synthase subunit beta mitochondrial OS
PEAKS_S-Phase_Global	P05307|PDIA1_BOVIN	Protein disulfide-isomerase OS
PEAKS_S-Phase_Global	P62935|PPIA_BOVIN	Peptidyl-prolyl cis-trans isomerase A OS
PEAKS_S-Phase_Global	P10096|G3P_BOVIN	Glyceraldehyde-3-phosphate dehydrogenase OS
PEAKS_S-Phase_Global	P02253|H12_BOVIN	Histone H1.2 OS
PEAKS_S-Phase_Global	A3KMV5|UBA1_BOVIN	Ubiquitin-like modifier-activating enzyme 1 OS
PEAKS_S-Phase_Global	P04272|ANXA2_BOVIN	Annexin A2 OS
PEAKS_S-Phase_Global	Q6B856|TBB2B_BOVIN	Tubulin beta-2B chain OS
PEAKS_S-Phase_Global	Q6B855|TKT_BOVIN	Transketolase OS
PEAKS_S-Phase_Global	Q2M2T1|H2B1K_BOVIN	Histone H2B type 1-K OS
PEAKS_S-Phase_Global	P62808|H2B1_BOVIN	Histone H2B type 1 OS
PEAKS_S-Phase_Global	Q58DT1|RL7_BOVIN	60S ribosomal protein L7 OS
PEAKS_S-Phase_Global	Q32PF2|ACLY_BOVIN	ATP-citrate synthase OS
PEAKS_S-Phase_Global	P81947|TBA1B_BOVIN	Tubulin alpha-1B chain OS
PEAKS_S-Phase_Global	A5D7D1|ACTN4_BOVIN	Alpha-actinin-4 OS
PEAKS_S-Phase_Global	P39872|RL3_BOVIN	60S ribosomal protein L3 OS
PEAKS_S-Phase_Global	Q3T0U2|RL14_BOVIN	60S ribosomal protein L14 OS
PEAKS_S-Phase_Global	Q3B7N2|ACTN1_BOVIN	Alpha-actinin-1 OS
PEAKS_S-Phase_Global	Q2HJ86|TBA1D_BOVIN	Tubulin alpha-1D chain OS
PEAKS_S-Phase_Global	Q3ZBU7|TBB4A_BOVIN	Tubulin beta-4A chain OS
PEAKS_S-Phase_Global	P49951|CLH1_BOVIN	Clathrin heavy chain 1 OS
PEAKS_S-Phase_Global	Q32L48|H2B1N_BOVIN	Histone H2B type 1-N OS
PEAKS_S-Phase_Global	P19858|LDHA_BOVIN	L-lactate dehydrogenase A chain OS
PEAKS_S-Phase_Global	P00366|DHE3_BOVIN	Glutamate dehydrogenase 1 mitochondrial OS
PEAKS_S-Phase_Global	Q92176|COR1A_BOVIN	Coronin-1A OS
PEAKS_S-Phase_Global	Q3ZCJ7|TBA1C_BOVIN	Tubulin alpha-1C chain OS
PEAKS_S-Phase_Global	P61603|CH10_BOVIN	10 kDa heat shock protein mitochondrial OS
PEAKS_S-Phase_Global	P10103|HMGB1_BOVIN	High mobility group protein B1 OS
PEAKS_S-Phase_Global	P0C0S9|H2A1_BOVIN	Histone H2A type 1 OS
PEAKS_S-Phase_Global	Q5E9F8|H33_BOVIN	Histone H3.3 OS
PEAKS_S-Phase_Global	Q3T0K2|TCPG_BOVIN	T-complex protein 1 subunit gamma OS
PEAKS_S-Phase_Global	Q2HJ60|ROA2_BOVIN	Heterogeneous nuclear ribonucleoproteins A2/B1 OS
PEAKS_S-Phase_Global	Q29RV1|PDIA4_BOVIN	Protein disulfide-isomerase A4 OS
PEAKS_S-Phase_Global	P84227|H32_BOVIN	Histone H3.2 OS
PEAKS_S-Phase_Global	P68432|H31_BOVIN	Histone H3.1 OS
PEAKS_S-Phase_Global	P20004|ACON_BOVIN	Aconitate hydratase mitochondrial OS
PEAKS_S-Phase_Global	Q58DW5|RL5_BOVIN	60S ribosomal protein L5 OS
PEAKS_S-Phase_Global	Q58DQ3|RL6_BOVIN	60S ribosomal protein L6 OS
PEAKS_S-Phase_Global	Q0VCK0|PUR9_BOVIN	Bifunctional purine biosynthesis protein PURH OS
PEAKS_S-Phase_Global	Q863B3|SND1_BOVIN	Staphylococcal nuclease domain-containing protein 1 OS
PEAKS_S-Phase_Global	Q56JV9|RS3A_BOVIN	40S ribosomal protein S3a OS
PEAKS_S-Phase_Global	Q3ZBH0|TCPB_BOVIN	T-complex protein 1 subunit beta OS
PEAKS_S-Phase_Global	Q3T0S6|RL8_BOVIN	60S ribosomal protein L8 OS
PEAKS_S-Phase_Global	P81948|TBA4A_BOVIN	Tubulin alpha-4A chain OS
PEAKS_S-Phase_Global	P62803|H4_BOVIN	Histone H4 OS
PEAKS_S-Phase_Global	Q9XSI3|RL10_BOVIN	60S ribosomal protein L10 OS
PEAKS_S-Phase_Global	Q5E995|RS6_BOVIN	40S ribosomal protein S6 OS
PEAKS_S-Phase_Global	Q5E947|PRDX1_BOVIN	Peroxiredoxin-1 OS
PEAKS_S-Phase_Global	Q56JZ1|RL13_BOVIN	60S ribosomal protein L13 OS
PEAKS_S-Phase_Global	Q3T0D0|HNRPK_BOVIN	Heterogeneous nuclear ribonucleoprotein K OS
PEAKS_S-Phase_Global	Q3MHL7|TCPZ_BOVIN	T-complex protein 1 subunit zeta OS
PEAKS_S-Phase_Global	Q32KN8|TBA3_BOVIN	Tubulin alpha-3 chain OS
PEAKS_S-Phase_Global	Q3T0W9|RL19_BOVIN	60S ribosomal protein L19 OS
PEAKS_S-Phase_Global	Q3T0L7|RL28_BOVIN	60S ribosomal protein L28 OS
PEAKS_S-Phase_Global	Q3T0C7|STMN1_BOVIN	Stathmin OS
PEAKS_S-Phase_Global	P79103|RS4_BOVIN	40S ribosomal protein S4 OS
PEAKS_S-Phase_Global	Q5E958|RS8_BOVIN	40S ribosomal protein S8 OS
PEAKS_S-Phase_Global	Q3ZCI9|TCPQ_BOVIN	T-complex protein 1 subunit theta OS
PEAKS_S-Phase_Global	Q3SWY3|IMDH2_BOVIN	Inosine-5'-monophosphate dehydrogenase 2 OS
PEAKS_S-Phase_Global	Q32L40|TCPA_BOVIN	T-complex protein 1 subunit alpha OS
PEAKS_S-Phase_Global	Q2KJH4|WDR1_BOVIN	WD repeat-containing protein 1 OS
PEAKS_S-Phase_Global	Q2HJ81|TBB6_BOVIN	Tubulin beta-6 chain OS
PEAKS_S-Phase_Global	A6QLG5|RS9_BOVIN	40S ribosomal protein S9 OS
PEAKS_S-Phase_Global	Q5E9B1|LDHB_BOVIN	L-lactate dehydrogenase B chain OS
PEAKS_S-Phase_Global	Q3T0V4|RS11_BOVIN	40S ribosomal protein S11 OS
PEAKS_S-Phase_Global	Q3T003|RL18A_BOVIN	60S ribosomal protein L18a OS
PEAKS_S-Phase_Global	Q3SZ90|RL13A_BOVIN	60S ribosomal protein L13a OS
PEAKS_S-Phase_Global	Q2T9X2|TCPD_BOVIN	T-complex protein 1 subunit delta OS
PEAKS_S-Phase_Global	P63103|1433Z_BOVIN	14-3-3 protein zeta/delta OS
PEAKS_S-Phase_Global	P53712|ITB1_BOVIN	Integrin beta-1 OS
PEAKS_S-Phase_Global	P34933|HSP72_BOVIN	Heat shock-related 70 kDa protein 2 OS
PEAKS_S-Phase_Global	Q95132|ICAM1_BOVIN	Intercellular adhesion molecule 1 OS
PEAKS_S-Phase_Global	Q5KR47|TPM3_BOVIN	Tropomyosin alpha-3 chain OS
PEAKS_S-Phase_Global	Q5E9F7|COF1_BOVIN	Cofilin-1 OS
PEAKS_S-Phase_Global	Q59A32|PUR2_BOVIN	Trifunctional purine biosynthetic protein adenosine-3 OS
PEAKS_S-Phase_Global	Q3T165|PHB_BOVIN	Prohibitin OS
PEAKS_S-Phase_Global	Q3SZ62|PGAM1_BOVIN	Phosphoglycerate mutase 1 OS
PEAKS_S-Phase_Global	Q24JY1|RL23A_BOVIN	60S ribosomal protein L23a OS
PEAKS_S-Phase_Global	Q0VCM4|PYGL_BOVIN	Glycogen phosphorylase liver form OS
PEAKS_S-Phase_Global	P81287|ANXA5_BOVIN	Annexin A5 OS
PEAKS_S-Phase_Global	P13696|PEBP1_BOVIN	Phosphatidylethanolamine-binding protein 1 OS
PEAKS_S-Phase_Global	P12344|AATM_BOVIN	Aspartate aminotransferase mitochondrial OS
PEAKS_S-Phase_Global	O18789|RS2_BOVIN	40S ribosomal protein S2 OS
PEAKS_S-Phase_Global	Q3ZCF5|OAT_BOVIN	Ornithine aminotransferase mitochondrial OS
PEAKS_S-Phase_Global	Q32PD5|RS19_BOVIN	40S ribosomal protein S19 OS
PEAKS_S-Phase_Global	Q2HJ49|MOES_BOVIN	Moesin OS
PEAKS_S-Phase_Global	Q0IIM3|HS105_BOVIN	Heat shock protein 105 kDa OS
PEAKS_S-Phase_Global	P61286|PABP1_BOVIN	Polyadenylate-binding protein 1 OS
PEAKS_S-Phase_Global	P61257|RL26_BOVIN	60S ribosomal protein L26 OS
PEAKS_S-Phase_Global	P13753|HA1B_BOVIN	BOLA class I histocompatibility antigen alpha chain BL3-7 OS
PEAKS_S-Phase_Global	G3N131|H11_BOVIN	Histone H1.1 OS
PEAKS_S-Phase_Global	Q862I1|RL24_BOVIN	60S ribosomal protein L24 OS
PEAKS_S-Phase_Global	Q5E988|RS5_BOVIN	40S ribosomal protein S5 OS
PEAKS_S-Phase_Global	Q3ZC09|ENOB_BOVIN	Beta-enolase OS
PEAKS_S-Phase_Global	Q2T9S0|TBB3_BOVIN	Tubulin beta-3 chain OS
PEAKS_S-Phase_Global	Q2NKZ1|TCPH_BOVIN	T-complex protein 1 subunit eta OS
PEAKS_S-Phase_Global	P68252|1433G_BOVIN	14-3-3 protein gamma OS
PEAKS_S-Phase_Global	P40673|HMGB2_BOVIN	High mobility group protein B2 OS
PEAKS_S-Phase_Global	P09867|ROA1_BOVIN	Heterogeneous nuclear ribonucleoprotein A1 OS
PEAKS_S-Phase_Global	Q9BH13|CD166_BOVIN	CD166 antigen OS
PEAKS_S-Phase_Global	Q5EAD6|RL15_BOVIN	60S ribosomal protein L15 OS
PEAKS_S-Phase_Global	Q5EAD2|SERA_BOVIN	D-3-phosphoglycerate dehydrogenase OS
PEAKS_S-Phase_Global	Q3ZCJ2|AK1A1_BOVIN	Alcohol dehydrogenase [NADP(+)] OS
PEAKS_S-Phase_Global	Q3T0R1|RS18_BOVIN	40S ribosomal protein S18 OS
PEAKS_S-Phase_Global	Q3T054|RAN_BOVIN	GTP-binding nuclear protein Ran OS
PEAKS_S-Phase_Global	Q3SZV3|EF1G_BOVIN	Elongation factor 1-gamma OS
PEAKS_S-Phase_Global	P68250|1433B_BOVIN	14-3-3 protein beta/alpha OS
PEAKS_S-Phase_Global	P61157|ARP3_BOVIN	Actin-related protein 3 OS
PEAKS_S-Phase_Global	P50397|GDIB_BOVIN	Rab GDP dissociation inhibitor beta OS
PEAKS_S-Phase_Global	P11116|LEG1_BOVIN	Galectin-1 OS
PEAKS_S-Phase_Global	A5PK61|H3C_BOVIN	Histone H3.3C OS
PEAKS_S-Phase_Global	Q95140|RLA0_BOVIN	60S acidic ribosomal protein P0 OS
PEAKS_S-Phase_Global	Q5E9E6|RL10A_BOVIN	60S ribosomal protein L10a OS
PEAKS_S-Phase_Global	Q3ZBW4|PCNA_BOVIN	Proliferating cell nuclear antigen OS
PEAKS_S-Phase_Global	Q3T169|RS3_BOVIN	40S ribosomal protein S3 OS
PEAKS_S-Phase_Global	Q2KIZ8|MCM6_BOVIN	DNA replication licensing factor MCM6 OS
PEAKS_S-Phase_Global	Q08DU9|HP1B3_BOVIN	Heterochromatin protein 1-binding protein 3 OS
PEAKS_S-Phase_Global	P52193|CALR_BOVIN	Calreticulin OS
PEAKS_S-Phase_Global	P33097|AATC_BOVIN	Aspartate aminotransferase cytoplasmic OS
PEAKS_S-Phase_Global	A4FUD9|MCM3_BOVIN	DNA replication licensing factor MCM3 OS
PEAKS_S-Phase_Global	Q9BGI3|PRDX2_BOVIN	Peroxiredoxin-2 OS
PEAKS_S-Phase_Global	Q5E9F5|TAGL2_BOVIN	Transgelin-2 OS
PEAKS_S-Phase_Global	Q5E9A3|PCBP1_BOVIN	Poly(rC)-binding protein 1 OS
PEAKS_S-Phase_Global	Q5E973|RL18_BOVIN	60S ribosomal protein L18 OS
PEAKS_S-Phase_Global	Q56JX8|RS13_BOVIN	40S ribosomal protein S13 OS
PEAKS_S-Phase_Global	Q3ZBV8|SYTC_BOVIN	Threonine--tRNA ligase cytoplasmic OS
PEAKS_S-Phase_Global	Q3T087|RL11_BOVIN	60S ribosomal protein L11 OS
PEAKS_S-Phase_Global	Q3T025|RL17_BOVIN	60S ribosomal protein L17 OS
PEAKS_S-Phase_Global	Q3MHM7|RL35_BOVIN	60S ribosomal protein L35 OS
PEAKS_S-Phase_Global	Q32LA7|H2AV_BOVIN	Histone H2A.V OS
PEAKS_S-Phase_Global	P56658|ADA_BOVIN	Adenosine deaminase OS
PEAKS_S-Phase_Global	P23196|APEX1_BOVIN	DNA-(apurinic or apyrimidinic site) lyase OS
PEAKS_S-Phase_Global	P13620|ATP5H_BOVIN	ATP synthase subunit d mitochondrial OS
PEAKS_S-Phase_Global	P0C0S4|H2AZ_BOVIN	Histone H2A.Z OS
PEAKS_S-Phase_Global	P01888|B2MG_BOVIN	Beta-2-microglobulin OS
PEAKS_S-Phase_Global	P00432|CATA_BOVIN	Catalase OS
PEAKS_S-Phase_Global	O02675|DPYL2_BOVIN	Dihydropyrimidinase-related protein 2 OS
PEAKS_S-Phase_Global	A6H767|NP1L1_BOVIN	Nucleosome assembly protein 1-like 1 OS
PEAKS_S-Phase_Global	A4FV97|RL1D1_BOVIN	Ribosomal L1 domain-containing protein 1 OS
PEAKS_S-Phase_Global	Q8WN55|PTBP1_BOVIN	Polypyrimidine tract-binding protein 1 OS
PEAKS_S-Phase_Global	Q56K03|RL27A_BOVIN	60S ribosomal protein L27a OS
PEAKS_S-Phase_Global	Q3ZBZ8|STIP1_BOVIN	Stress-induced-phosphoprotein 1 OS
PEAKS_S-Phase_Global	Q3T0X6|RS16_BOVIN	40S ribosomal protein S16 OS
PEAKS_S-Phase_Global	Q3SZ59|RL36A_BOVIN	60S ribosomal protein L36a OS
PEAKS_S-Phase_Global	Q3SZ54|IF4A1_BOVIN	Eukaryotic initiation factor 4A-I OS
PEAKS_S-Phase_Global	Q3SYV4|CAP1_BOVIN	Adenylyl cyclase-associated protein 1 OS
PEAKS_S-Phase_Global	Q2TBI4|TRAP1_BOVIN	Heat shock protein 75 kDa mitochondrial OS
PEAKS_S-Phase_Global	Q2T9P4|NASP_BOVIN	Nuclear autoantigenic sperm protein OS
PEAKS_S-Phase_Global	Q2KJ93|CDC42_BOVIN	Cell division control protein 42 homolog OS
PEAKS_S-Phase_Global	Q29RK1|CISY_BOVIN	Citrate synthase mitochondrial OS
PEAKS_S-Phase_Global	P53620|COPG1_BOVIN	Coatomer subunit gamma-1 OS
PEAKS_S-Phase_Global	P31404|VATA_BOVIN	V-type proton ATPase catalytic subunit A OS
PEAKS_S-Phase_Global	P13752|HA1A_BOVIN	BOLA class I histocompatibility antigen alpha chain BL3-6 OS
PEAKS_S-Phase_Global	P11017|GBB2_BOVIN	Guanine nucleotide-binding protein G(I)/G(S)/G(T) subunit beta-2 OS
PEAKS_S-Phase_Global	P0CB32|HS71L_BOVIN	Heat shock 70 kDa protein 1-like OS
PEAKS_S-Phase_Global	P01252|PTMA_BOVIN	Prothymosin alpha OS
PEAKS_S-Phase_Global	P00974|BPT1_BOVIN	Pancreatic trypsin inhibitor OS
PEAKS_S-Phase_Global	A7E3Q8|PLST_BOVIN	Plastin-3 OS
PEAKS_S-Phase_Global	A6H769|RS7_BOVIN	40S ribosomal protein S7 OS
PEAKS_S-Phase_Global	A5PK63|RS17_BOVIN	40S ribosomal protein S17 OS
PEAKS_S-Phase_Global	Q3ZBH9|MCM7_BOVIN	DNA replication licensing factor MCM7 OS
PEAKS_S-Phase_Global	Q3T171|RL36_BOVIN	60S ribosomal protein L36 OS
PEAKS_S-Phase_Global	Q3T149|HSPB1_BOVIN	Heat shock protein beta-1 OS
PEAKS_S-Phase_Global	Q3MHF7|MTAP_BOVIN	S-methyl-5'-thioadenosine phosphorylase OS
PEAKS_S-Phase_Global	Q2HJB8|TBA8_BOVIN	Tubulin alpha-8 chain OS
PEAKS_S-Phase_Global	Q29RZ0|THIL_BOVIN	Acetyl-CoA acetyltransferase mitochondrial OS
PEAKS_S-Phase_Global	Q0VCR7|C1TM_BOVIN	Monofunctional C1-tetrahydrofolate synthase mitochondrial OS
PEAKS_S-Phase_Global	P79136|CAPZB_BOVIN	F-actin-capping protein subunit beta OS
PEAKS_S-Phase_Global	P61284|RL12_BOVIN	60S ribosomal protein L12 OS
PEAKS_S-Phase_Global	P60661|MYL6_BOVIN	Myosin light polypeptide 6 OS
PEAKS_S-Phase_Global	P55052|FABP5_BOVIN	Fatty acid-binding protein epidermal OS
PEAKS_S-Phase_Global	P31039|DHSA_BOVIN	Succinate dehydrogenase [ubiquinone] flavoprotein subunit mitochondrial OS
PEAKS_S-Phase_Global	P18493|PARP1_BOVIN	Poly [ADP-ribose] polymerase 1 OS
PEAKS_S-Phase_Global	P08166|KAD2_BOVIN	Adenylate kinase 2 mitochondrial OS
PEAKS_S-Phase_Global	P02584|PROF1_BOVIN	Profilin-1 OS
PEAKS_S-Phase_Global	A4FUA8|CAZA1_BOVIN	F-actin-capping protein subunit alpha-1 OS
PEAKS_S-Phase_Global	Q8SQH5|ADT2_BOVIN	ADP/ATP translocase 2 OS
PEAKS_S-Phase_Global	Q5KR49|TPM1_BOVIN	Tropomyosin alpha-1 chain OS
PEAKS_S-Phase_Global	Q58DW3|RL29_BOVIN	60S ribosomal protein L29 OS
PEAKS_S-Phase_Global	Q56JY1|RL35A_BOVIN	60S ribosomal protein L35a OS
PEAKS_S-Phase_Global	Q56JX3|RL31_BOVIN	60S ribosomal protein L31 OS
PEAKS_S-Phase_Global	Q3ZC84|CNDP2_BOVIN	Cytosolic non-specific dipeptidase OS
PEAKS_S-Phase_Global	Q3T145|MDHC_BOVIN	Malate dehydrogenase cytoplasmic OS
PEAKS_S-Phase_Global	Q3T084|TCPW_BOVIN	T-complex protein 1 subunit zeta-2 OS
PEAKS_S-Phase_Global	Q3SZR8|SRSF3_BOVIN	Serine/arginine-rich splicing factor 3 OS
PEAKS_S-Phase_Global	Q148N0|ODO1_BOVIN	2-oxoglutarate dehydrogenase mitochondrial OS
PEAKS_S-Phase_Global	Q0VCA3|LETM1_BOVIN	LETM1 and EF-hand domain-containing protein 1 mitochondrial OS
PEAKS_S-Phase_Global	P68509|1433F_BOVIN	14-3-3 protein eta OS
PEAKS_S-Phase_Global	P62871|GBB1_BOVIN	Guanine nucleotide-binding protein G(I)/G(S)/G(T) subunit beta-1 OS
PEAKS_S-Phase_Global	P49410|EFTU_BOVIN	Elongation factor Tu mitochondrial OS
PEAKS_S-Phase_Global	P32007|ADT3_BOVIN	ADP/ATP translocase 3 OS
PEAKS_S-Phase_Global	P31800|QCR1_BOVIN	Cytochrome b-c1 complex subunit 1 mitochondrial OS
PEAKS_S-Phase_Global	P31408|VATB2_BOVIN	V-type proton ATPase subunit B brain isoform OS
PEAKS_S-Phase_Global	P27674|GTR1_BOVIN	Solute carrier family 2 facilitated glucose transporter member 1 OS
PEAKS_S-Phase_Global	P26452|RSSA_BOVIN	40S ribosomal protein SA OS
PEAKS_S-Phase_Global	P23356|UCHL1_BOVIN	Ubiquitin carboxyl-terminal hydrolase isozyme L1 OS
PEAKS_S-Phase_Global	P23004|QCR2_BOVIN	Cytochrome b-c1 complex subunit 2 mitochondrial OS
PEAKS_S-Phase_Global	P11179|ODO2_BOVIN	Dihydrolipoyllysine-residue succinyltransferase component of 2-oxoglutarate dehydrogenase complex mitochondrial OS
PEAKS_S-Phase_Global	P02313|HMGN2_BOVIN	Non-histone chromosomal protein HMG-17 OS
PEAKS_S-Phase_Global	P00426|COX5A_BOVIN	Cytochrome c oxidase subunit 5A mitochondrial OS
PEAKS_S-Phase_Global	Q9BGI2|PRDX4_BOVIN	Peroxiredoxin-4 OS
PEAKS_S-Phase_Global	Q95JC7|AAAT_BOVIN	Neutral amino acid transporter B(0) OS
PEAKS_S-Phase_Global	Q76I82|RS15A_BOVIN	40S ribosomal protein S15a OS
PEAKS_S-Phase_Global	Q5E9F9|PRS7_BOVIN	26S protease regulatory subunit 7 OS
PEAKS_S-Phase_Global	Q5E946|PARK7_BOVIN	Protein DJ-1 OS
PEAKS_S-Phase_Global	Q59HJ6|LONM_BOVIN	Lon protease homolog mitochondrial OS
PEAKS_S-Phase_Global	Q56JX5|RS25_BOVIN	40S ribosomal protein S25 OS
PEAKS_S-Phase_Global	Q3T199|RS23_BOVIN	40S ribosomal protein S23 OS
PEAKS_S-Phase_Global	Q3T0I4|THOC4_BOVIN	THO complex subunit 4 OS
PEAKS_S-Phase_Global	Q3SZI4|1433T_BOVIN	14-3-3 protein theta OS
PEAKS_S-Phase_Global	Q3SYU9|MVP_BOVIN	Major vault protein OS
PEAKS_S-Phase_Global	Q3MHL4|SAHH_BOVIN	Adenosylhomocysteinase OS
PEAKS_S-Phase_Global	Q32PB8|RS21_BOVIN	40S ribosomal protein S21 OS
PEAKS_S-Phase_Global	Q28141|DHX9_BOVIN	ATP-dependent RNA helicase A OS
PEAKS_S-Phase_Global	Q27975|HS71A_BOVIN	Heat shock 70 kDa protein 1A OS
PEAKS_S-Phase_Global	Q27965|HS71B_BOVIN	Heat shock 70 kDa protein 1B OS
PEAKS_S-Phase_Global	P80311|PPIB_BOVIN	Peptidyl-prolyl cis-trans isomerase B OS
PEAKS_S-Phase_Global	P62992|RS27A_BOVIN	Ubiquitin-40S ribosomal protein S27a OS
PEAKS_S-Phase_Global	P62261|1433E_BOVIN	14-3-3 protein epsilon OS
PEAKS_S-Phase_Global	P61356|RL27_BOVIN	60S ribosomal protein L27 OS
PEAKS_S-Phase_Global	P19803|GDIR1_BOVIN	Rho GDP-dissociation inhibitor 1 OS
PEAKS_S-Phase_Global	P17248|SYWC_BOVIN	Tryptophan--tRNA ligase cytoplasmic OS
PEAKS_S-Phase_Global	P10881|LA_BOVIN	Lupus La protein homolog OS
PEAKS_S-Phase_Global	P05631|ATPG_BOVIN	ATP synthase subunit gamma mitochondrial OS
PEAKS_S-Phase_Global	P04973|CLCA_BOVIN	Clathrin light chain A OS
PEAKS_S-Phase_Global	A7MB62|ARP2_BOVIN	Actin-related protein 2 OS
PEAKS_S-Phase_Global	A5D989|EF1D_BOVIN	Elongation factor 1-delta OS
PEAKS_S-Phase_Global	Q5E9J1|HNRPF_BOVIN	Heterogeneous nuclear ribonucleoprotein F OS
PEAKS_S-Phase_Global	Q5E983|EF1B_BOVIN	Elongation factor 1-beta OS
PEAKS_S-Phase_Global	Q58DR8|SUCA_BOVIN	Succinyl-CoA ligase [ADP/GDP-forming] subunit alpha mitochondrial OS
PEAKS_S-Phase_Global	Q3ZBH8|RS20_BOVIN	40S ribosomal protein S20 OS
PEAKS_S-Phase_Global	Q3T0Y5|PSA2_BOVIN	Proteasome subunit alpha type-2 OS
PEAKS_S-Phase_Global	Q3T0F5|RAB7A_BOVIN	Ras-related protein Rab-7a OS
PEAKS_S-Phase_Global	Q3T057|RL23_BOVIN	60S ribosomal protein L23 OS
PEAKS_S-Phase_Global	Q3SYW6|EIF3C_BOVIN	Eukaryotic translation initiation factor 3 subunit C OS
PEAKS_S-Phase_Global	Q2TBL6|TALDO_BOVIN	Transaldolase OS
PEAKS_S-Phase_Global	Q2TA40|NP1L4_BOVIN	Nucleosome assembly protein 1-like 4 OS
PEAKS_S-Phase_Global	Q2KJH6|SERPH_BOVIN	Serpin H1 OS
PEAKS_S-Phase_Global	Q2KJE4|ETFA_BOVIN	Electron transfer flavoprotein subunit alpha mitochondrial OS
PEAKS_S-Phase_Global	Q2HJ97|PHB2_BOVIN	Prohibitin-2 OS
PEAKS_S-Phase_Global	Q28034|GLU2B_BOVIN	Glucosidase 2 subunit beta OS
PEAKS_S-Phase_Global	Q27991|MYH10_BOVIN	Myosin-10 OS
PEAKS_S-Phase_Global	Q1JPH6|IF4H_BOVIN	Eukaryotic translation initiation factor 4H OS
PEAKS_S-Phase_Global	Q0III9|ACTN3_BOVIN	Alpha-actinin-3 OS
PEAKS_S-Phase_Global	Q04467|IDHP_BOVIN	Isocitrate dehydrogenase [NADP] mitochondrial OS
PEAKS_S-Phase_Global	P63048|RL40_BOVIN	Ubiquitin-60S ribosomal protein L40 OS
PEAKS_S-Phase_Global	P48818|ACADV_BOVIN	Very long-chain specific acyl-CoA dehydrogenase mitochondrial OS
PEAKS_S-Phase_Global	P35466|S10A4_BOVIN	Protein S100-A4 OS
PEAKS_S-Phase_Global	P30404|PPIF_BOVIN	Peptidyl-prolyl cis-trans isomerase F mitochondrial OS
PEAKS_S-Phase_Global	P27595|HXK1_BOVIN	Hexokinase-1 OS
PEAKS_S-Phase_Global	P26882|PPID_BOVIN	Peptidyl-prolyl cis-trans isomerase D OS
PEAKS_S-Phase_Global	P13214|ANXA4_BOVIN	Annexin A4 OS
PEAKS_S-Phase_Global	A5PK39|TPP2_BOVIN	Tripeptidyl-peptidase 2 OS
PEAKS_S-Phase_Global	A5D7A0|EFHD2_BOVIN	EF-hand domain-containing protein D2 OS
PEAKS_S-Phase_Global	Q9TVC8|HB21_BOVIN	BoLa class II histocompatibility antigen DQB*0101 beta chain OS
PEAKS_S-Phase_Global	Q9BGI1|PRDX5_BOVIN	Peroxiredoxin-5 mitochondrial OS
PEAKS_S-Phase_Global	Q76I81|RS12_BOVIN	40S ribosomal protein S12 OS
PEAKS_S-Phase_Global	Q6EWQ7|IF5A1_BOVIN	Eukaryotic translation initiation factor 5A-1 OS
PEAKS_S-Phase_Global	Q5E9X4|LRC59_BOVIN	Leucine-rich repeat-containing protein 59 OS
PEAKS_S-Phase_Global	Q5E9T9|RTCB_BOVIN	tRNA-splicing ligase RtcB homolog OS
PEAKS_S-Phase_Global	Q56K10|RS15_BOVIN	40S ribosomal protein S15 OS
PEAKS_S-Phase_Global	Q56JX6|RS28_BOVIN	40S ribosomal protein S28 OS
PEAKS_S-Phase_Global	Q56JW4|APT_BOVIN	Adenine phosphoribosyltransferase OS
PEAKS_S-Phase_Global	Q56JV1|RS26_BOVIN	40S ribosomal protein S26 OS
PEAKS_S-Phase_Global	Q3ZCL8|SH3L3_BOVIN	SH3 domain-binding glutamic acid-rich-like protein 3 OS
PEAKS_S-Phase_Global	Q3T168|CYBP_BOVIN	Calcyclin-binding protein OS
PEAKS_S-Phase_Global	Q3T0Q4|NDKB_BOVIN	Nucleoside diphosphate kinase B OS
PEAKS_S-Phase_Global	Q3T0M7|RANG_BOVIN	Ran-specific GTPase-activating protein OS
PEAKS_S-Phase_Global	Q3T0D5|RL30_BOVIN	60S ribosomal protein L30 OS
PEAKS_S-Phase_Global	Q3T030|PRS6B_BOVIN	26S protease regulatory subunit 6B OS
PEAKS_S-Phase_Global	Q3SZF3|HNRH2_BOVIN	Heterogeneous nuclear ribonucleoprotein H2 OS
PEAKS_S-Phase_Global	Q3SYR7|RL9_BOVIN	60S ribosomal protein L9 OS
PEAKS_S-Phase_Global	Q3B7L6|SRSF6_BOVIN	Serine/arginine-rich splicing factor 6 OS
PEAKS_S-Phase_Global	Q32PI5|2AAA_BOVIN	Serine/threonine-protein phosphatase 2A 65 kDa regulatory subunit A alpha isoform OS
PEAKS_S-Phase_Global	Q2TA49|VASP_BOVIN	Vasodilator-stimulated phosphoprotein OS
PEAKS_S-Phase_Global	Q2KJI3|FA49B_BOVIN	Protein FAM49B OS
PEAKS_S-Phase_Global	Q2KIS1|RENBP_BOVIN	N-acylglucosamine 2-epimerase OS
PEAKS_S-Phase_Global	Q28046|ADSV_BOVIN	Adseverin OS
PEAKS_S-Phase_Global	Q0VCY7|SRSF1_BOVIN	Serine/arginine-rich splicing factor 1 OS
PEAKS_S-Phase_Global	Q0VCU8|EIF3J_BOVIN	Eukaryotic translation initiation factor 3 subunit J OS
PEAKS_S-Phase_Global	Q0V8B7|MCM5_BOVIN	DNA replication licensing factor MCM5 OS
PEAKS_S-Phase_Global	P81623|ERP29_BOVIN	Endoplasmic reticulum resident protein 29 OS
PEAKS_S-Phase_Global	P63097|GNAI1_BOVIN	Guanine nucleotide-binding protein G(i) subunit alpha-1 OS
PEAKS_S-Phase_Global	P58352|GTR3_BOVIN	Solute carrier family 2 facilitated glucose transporter member 3 OS
PEAKS_S-Phase_Global	P51122|AN32A_BOVIN	Acidic leucine-rich nuclear phosphoprotein 32 family member A OS
PEAKS_S-Phase_Global	P28801|GSTP1_BOVIN	Glutathione S-transferase P OS
PEAKS_S-Phase_Global	P21856|GDIA_BOVIN	Rab GDP dissociation inhibitor alpha OS
PEAKS_S-Phase_Global	P21752|TYB10_BOVIN	Thymosin beta-10 OS
PEAKS_S-Phase_Global	P02721|ATP5J_BOVIN	ATP synthase-coupling factor 6 mitochondrial OS
PEAKS_S-Phase_Global	O77834|PRDX6_BOVIN	Peroxiredoxin-6 OS
PEAKS_S-Phase_Global	A7YW98|SYRC_BOVIN	Arginine--tRNA ligase cytoplasmic OS
PEAKS_S-Phase_Global	A6H742|PLSI_BOVIN	Plastin-1 OS
PEAKS_S-Phase_Global	A3KN12|PUR8_BOVIN	Adenylosuccinate lyase OS
PEAKS_S-Phase_Global	A1A4J1|K6PL_BOVIN	6-phosphofructokinase liver type OS
PEAKS_S-Phase_Global	Q9TU25|RAC2_BOVIN	Ras-related C3 botulinum toxin substrate 2 OS
PEAKS_S-Phase_Global	Q9GMB8|SYSC_BOVIN	Serine--tRNA ligase cytoplasmic OS
PEAKS_S-Phase_Global	Q5EAC6|CDC37_BOVIN	Hsp90 co-chaperone Cdc37 OS
PEAKS_S-Phase_Global	Q5E9M8|SFXN1_BOVIN	Sideroflexin-1 OS
PEAKS_S-Phase_Global	Q5E9G3|PSME2_BOVIN	Proteasome activator complex subunit 2 OS
PEAKS_S-Phase_Global	Q5E9B7|CLIC1_BOVIN	Chloride intracellular channel protein 1 OS
PEAKS_S-Phase_Global	Q58CQ2|ARC1B_BOVIN	Actin-related protein 2/3 complex subunit 1B OS
PEAKS_S-Phase_Global	Q56JU9|RS24_BOVIN	40S ribosomal protein S24 OS
PEAKS_S-Phase_Global	Q3ZC55|ACTN2_BOVIN	Alpha-actinin-2 OS
PEAKS_S-Phase_Global	Q3ZBD7|G6PI_BOVIN	Glucose-6-phosphate isomerase OS
PEAKS_S-Phase_Global	Q3T189|DHSB_BOVIN	Succinate dehydrogenase [ubiquinone] iron-sulfur subunit mitochondrial OS
PEAKS_S-Phase_Global	Q3T147|DX39B_BOVIN	Spliceosome RNA helicase DDX39B OS
PEAKS_S-Phase_Global	Q3T0F4|RS10_BOVIN	40S ribosomal protein S10 OS
PEAKS_S-Phase_Global	Q3SZQ6|RL32_BOVIN	60S ribosomal protein L32 OS
PEAKS_S-Phase_Global	Q3SZC1|GRPE1_BOVIN	GrpE protein homolog 1 mitochondrial OS
PEAKS_S-Phase_Global	Q3SWX8|RBBP7_BOVIN	Histone-binding protein RBBP7 OS
PEAKS_S-Phase_Global	Q3MIC0|RL37A_BOVIN	60S ribosomal protein L37a OS
PEAKS_S-Phase_Global	Q3MHP2|RB11B_BOVIN	Ras-related protein Rab-11B OS
PEAKS_S-Phase_Global	Q3MHL3|RBBP4_BOVIN	Histone-binding protein RBBP4 OS
PEAKS_S-Phase_Global	Q3B7M5|LASP1_BOVIN	LIM and SH3 domain protein 1 OS
PEAKS_S-Phase_Global	Q2YDE9|TES_BOVIN	Testin OS
PEAKS_S-Phase_Global	Q2YDE4|PSA6_BOVIN	Proteasome subunit alpha type-6 OS
PEAKS_S-Phase_Global	Q2TA29|RB11A_BOVIN	Ras-related protein Rab-11A OS
PEAKS_S-Phase_Global	Q2HJH1|DNPEP_BOVIN	Aspartyl aminopeptidase OS
PEAKS_S-Phase_Global	Q148J6|ARPC4_BOVIN	Actin-related protein 2/3 complex subunit 4 OS
PEAKS_S-Phase_Global	Q0IIK5|DDX1_BOVIN	ATP-dependent RNA helicase DDX1 OS
PEAKS_S-Phase_Global	P68102|IF2A_BOVIN	Eukaryotic translation initiation factor 2 subunit 1 OS
PEAKS_S-Phase_Global	P62833|RAP1A_BOVIN	Ras-related protein Rap-1A OS
PEAKS_S-Phase_Global	P62157|CALM_BOVIN	Calmodulin OS
PEAKS_S-Phase_Global	P61585|RHOA_BOVIN	Transforming protein RhoA OS
PEAKS_S-Phase_Global	P61223|RAP1B_BOVIN	Ras-related protein Rap-1b OS
PEAKS_S-Phase_Global	P20000|ALDH2_BOVIN	Aldehyde dehydrogenase mitochondrial OS
PEAKS_S-Phase_Global	P13621|ATPO_BOVIN	ATP synthase subunit O mitochondrial OS
PEAKS_S-Phase_Global	P04896|GNAS2_BOVIN	Guanine nucleotide-binding protein G(s) subunit alpha isoforms short OS
PEAKS_S-Phase_Global	P04815|BPT2_BOVIN	Spleen trypsin inhibitor I OS
PEAKS_S-Phase_Global	P02722|ADT1_BOVIN	ADP/ATP translocase 1 OS
PEAKS_S-Phase_Global	P01096|ATIF1_BOVIN	ATPase inhibitor mitochondrial OS
PEAKS_S-Phase_Global	P00428|COX5B_BOVIN	Cytochrome c oxidase subunit 5B mitochondrial OS
PEAKS_S-Phase_Global	Q8MJ50|OSTF1_BOVIN	Osteoclast-stimulating factor 1 OS
PEAKS_S-Phase_Global	Q7YR75|RM12_BOVIN	39S ribosomal protein L12 mitochondrial OS
PEAKS_S-Phase_Global	Q5E971|TMEDA_BOVIN	Transmembrane emp24 domain-containing protein 10 OS
PEAKS_S-Phase_Global	Q5E954|DNJA1_BOVIN	DnaJ homolog subfamily A member 1 OS
PEAKS_S-Phase_Global	Q58DW2|CGL_BOVIN	Cystathionine gamma-lyase OS
PEAKS_S-Phase_Global	Q58DU5|PSA3_BOVIN	Proteasome subunit alpha type-3 OS
PEAKS_S-Phase_Global	Q58DS9|RAB5C_BOVIN	Ras-related protein Rab-5C OS
PEAKS_S-Phase_Global	Q56K14|RLA1_BOVIN	60S acidic ribosomal protein P1 OS
PEAKS_S-Phase_Global	Q3T0X5|PSA1_BOVIN	Proteasome subunit alpha type-1 OS
PEAKS_S-Phase_Global	Q3T0E7|PP1A_BOVIN	Serine/threonine-protein phosphatase PP1-alpha catalytic subunit OS
PEAKS_S-Phase_Global	Q3SZC6|AN32B_BOVIN	Acidic leucine-rich nuclear phosphoprotein 32 family member B OS
PEAKS_S-Phase_Global	Q3SZC4|NSF1C_BOVIN	NSFL1 cofactor p47 OS
PEAKS_S-Phase_Global	Q3SYU7|TNPO1_BOVIN	Transportin-1 OS
PEAKS_S-Phase_Global	Q3MHW6|MOT1_BOVIN	Monocarboxylate transporter 1 OS
PEAKS_S-Phase_Global	Q3MHH4|SYQ_BOVIN	Glutamine--tRNA ligase OS
PEAKS_S-Phase_Global	Q32LC7|G3BP1_BOVIN	Ras GTPase-activating protein-binding protein 1 OS
PEAKS_S-Phase_Global	Q2TBV3|ETFB_BOVIN	Electron transfer flavoprotein subunit beta OS
PEAKS_S-Phase_Global	Q2KIW6|PRS10_BOVIN	26S protease regulatory subunit 10B OS
PEAKS_S-Phase_Global	Q2KHU0|SERB_BOVIN	Phosphoserine phosphatase OS
PEAKS_S-Phase_Global	Q2HJG5|VPS35_BOVIN	Vacuolar protein sorting-associated protein 35 OS
PEAKS_S-Phase_Global	Q27966|MYO1C_BOVIN	Unconventional myosin-Ic OS
PEAKS_S-Phase_Global	Q27954|COPA_BOVIN	Coatomer subunit alpha OS
PEAKS_S-Phase_Global	Q1RMR2|RU17_BOVIN	U1 small nuclear ribonucleoprotein 70 kDa OS
PEAKS_S-Phase_Global	Q1LZD9|PSPC1_BOVIN	Paraspeckle component 1 OS
PEAKS_S-Phase_Global	Q1JPB0|ILEU_BOVIN	Leukocyte elastase inhibitor OS
PEAKS_S-Phase_Global	Q17R06|RAB21_BOVIN	Ras-related protein Rab-21 OS
PEAKS_S-Phase_Global	Q17QJ1|ACSF2_BOVIN	Acyl-CoA synthetase family member 2 mitochondrial OS
PEAKS_S-Phase_Global	Q17QG2|NUDC_BOVIN	Nuclear migration protein nudC OS
PEAKS_S-Phase_Global	Q0VCX4|CTNB1_BOVIN	Catenin beta-1 OS
PEAKS_S-Phase_Global	Q0VC36|1433S_BOVIN	14-3-3 protein sigma OS
PEAKS_S-Phase_Global	Q0V8H6|MOV10_BOVIN	Putative helicase MOV-10 OS
PEAKS_S-Phase_Global	Q0V8B6|TPP1_BOVIN	Tripeptidyl-peptidase 1 OS
PEAKS_S-Phase_Global	Q0P5K3|UBE2N_BOVIN	Ubiquitin-conjugating enzyme E2 N OS
PEAKS_S-Phase_Global	Q0P5D2|CPSF6_BOVIN	Cleavage and polyadenylation specificity factor subunit 6 OS
PEAKS_S-Phase_Global	Q0P5A6|PSMD5_BOVIN	26S proteasome non-ATPase regulatory subunit 5 OS
PEAKS_S-Phase_Global	Q08E38|PRP19_BOVIN	Pre-mRNA-processing factor 19 OS
PEAKS_S-Phase_Global	P79244|RL37_BOVIN	60S ribosomal protein L37 OS
PEAKS_S-Phase_Global	P68002|VDAC2_BOVIN	Voltage-dependent anion-selective channel protein 2 OS
PEAKS_S-Phase_Global	P63217|GBG5_BOVIN	Guanine nucleotide-binding protein G(I)/G(S)/G(O) subunit gamma-5 OS
PEAKS_S-Phase_Global	P62958|HINT1_BOVIN	Histidine triad nucleotide-binding protein 1 OS
PEAKS_S-Phase_Global	P62326|TYB4_BOVIN	Thymosin beta-4 OS
PEAKS_S-Phase_Global	P62276|RS29_BOVIN	40S ribosomal protein S29 OS
PEAKS_S-Phase_Global	P62194|PRS8_BOVIN	26S protease regulatory subunit 8 OS
PEAKS_S-Phase_Global	P60984|GMFB_BOVIN	Glia maturation factor beta OS
PEAKS_S-Phase_Global	P53619|COPD_BOVIN	Coatomer subunit delta OS
PEAKS_S-Phase_Global	P52175|NDKA2_BOVIN	Nucleoside diphosphate kinase A 2 OS
PEAKS_S-Phase_Global	P48820|RBP2_BOVIN	E3 SUMO-protein ligase RanBP2 (Fragment) OS
PEAKS_S-Phase_Global	P27214|ANX11_BOVIN	Annexin A11 OS
PEAKS_S-Phase_Global	P11966|ODPB_BOVIN	Pyruvate dehydrogenase E1 component subunit beta mitochondrial OS
PEAKS_S-Phase_Global	P11019|VATE1_BOVIN	V-type proton ATPase subunit E 1 OS
PEAKS_S-Phase_Global	P10790|FABPH_BOVIN	Fatty acid-binding protein heart OS
PEAKS_S-Phase_Global	O46629|ECHB_BOVIN	Trifunctional enzyme subunit beta mitochondrial OS
PEAKS_S-Phase_Global	O46522|CY24B_BOVIN	Cytochrome b-245 heavy chain OS
PEAKS_S-Phase_Global	A6H7I5|DYN2_BOVIN	Dynamin-2 OS
PEAKS_S-Phase_Global	A6H7G2|DBNL_BOVIN	Drebrin-like protein OS
PEAKS_S-Phase_Global	A5D785|XPO2_BOVIN	Exportin-2 OS
PEAKS_S-Phase_Global	A1A4K3|DDB1_BOVIN	DNA damage-binding protein 1 OS
PEAKS_S-Phase_Global	Q9XSA7|CLIC4_BOVIN	Chloride intracellular channel protein 4 OS
PEAKS_S-Phase_Global	Q5E9D5|DEST_BOVIN	Destrin OS
PEAKS_S-Phase_Global	Q5E987|PSA5_BOVIN	Proteasome subunit alpha type-5 OS
PEAKS_S-Phase_Global	Q5E966|EIF3I_BOVIN	Eukaryotic translation initiation factor 3 subunit I OS
PEAKS_S-Phase_Global	Q56JZ5|EIF3H_BOVIN	Eukaryotic translation initiation factor 3 subunit H OS
PEAKS_S-Phase_Global	Q3ZCF7|UB2D3_BOVIN	Ubiquitin-conjugating enzyme E2 D3 OS
PEAKS_S-Phase_Global	Q3ZCC9|SEC13_BOVIN	Protein SEC13 homolog OS
PEAKS_S-Phase_Global	Q3ZC12|EIF3G_BOVIN	Eukaryotic translation initiation factor 3 subunit G OS
PEAKS_S-Phase_Global	Q3ZBS8|TIM8A_BOVIN	Mitochondrial import inner membrane translocase subunit Tim8 A OS
PEAKS_S-Phase_Global	Q3ZBG0|PSA7_BOVIN	Proteasome subunit alpha type-7 OS
PEAKS_S-Phase_Global	Q3ZBF7|TEBP_BOVIN	Prostaglandin E synthase 3 OS
PEAKS_S-Phase_Global	Q3ZBD9|MARE1_BOVIN	Microtubule-associated protein RP/EB family member 1 OS
PEAKS_S-Phase_Global	Q3T122|EIF3D_BOVIN	Eukaryotic translation initiation factor 3 subunit D OS
PEAKS_S-Phase_Global	Q3T106|SRSF7_BOVIN	Serine/arginine-rich splicing factor 7 OS
PEAKS_S-Phase_Global	Q3T0T5|HN1_BOVIN	Hematological and neurological expressed 1 protein OS
PEAKS_S-Phase_Global	Q3T0S5|ALDOB_BOVIN	Fructose-bisphosphate aldolase B OS
PEAKS_S-Phase_Global	Q3T0R7|THIM_BOVIN	3-ketoacyl-CoA thiolase mitochondrial OS
PEAKS_S-Phase_Global	Q3T0Q6|CNBP_BOVIN	Cellular nucleic acid-binding protein OS
PEAKS_S-Phase_Global	Q3T0N3|TMCO1_BOVIN	Transmembrane and coiled-coil domain-containing protein 1 OS
PEAKS_S-Phase_Global	Q3T0L2|ERP44_BOVIN	Endoplasmic reticulum resident protein 44 OS
PEAKS_S-Phase_Global	Q3T0B6|C1QBP_BOVIN	Complement component 1 Q subcomponent-binding protein mitochondrial OS
PEAKS_S-Phase_Global	Q3T035|ARPC3_BOVIN	Actin-related protein 2/3 complex subunit 3 OS
PEAKS_S-Phase_Global	Q3MHX5|SUCB2_BOVIN	Succinyl-CoA ligase [GDP-forming] subunit beta mitochondrial OS
PEAKS_S-Phase_Global	Q3MHR7|ARPC2_BOVIN	Actin-related protein 2/3 complex subunit 2 OS
PEAKS_S-Phase_Global	Q3MHN0|PSB6_BOVIN	Proteasome subunit beta type-6 OS
PEAKS_S-Phase_Global	Q32KP9|NTF2_BOVIN	Nuclear transport factor 2 OS
PEAKS_S-Phase_Global	Q2TBU9|RUVB2_BOVIN	RuvB-like 2 OS
PEAKS_S-Phase_Global	Q2NL22|IF4A3_BOVIN	Eukaryotic initiation factor 4A-III OS
PEAKS_S-Phase_Global	Q2KJG3|SYNC_BOVIN	Asparagine--tRNA ligase cytoplasmic OS
PEAKS_S-Phase_Global	Q2KJ25|PSD12_BOVIN	26S proteasome non-ATPase regulatory subunit 12 OS
PEAKS_S-Phase_Global	Q2KIW9|KCY_BOVIN	UMP-CMP kinase OS
PEAKS_S-Phase_Global	Q2KI84|SYHC_BOVIN	Histidine--tRNA ligase cytoplasmic OS
PEAKS_S-Phase_Global	Q2KHU8|IF2G_BOVIN	Eukaryotic translation initiation factor 2 subunit 3 OS
PEAKS_S-Phase_Global	Q2HJH2|RAB1B_BOVIN	Ras-related protein Rab-1B OS
PEAKS_S-Phase_Global	Q2HJ57|COTL1_BOVIN	Coactosin-like protein OS
PEAKS_S-Phase_Global	Q29RM3|REEP5_BOVIN	Receptor expression-enhancing protein 5 OS
PEAKS_S-Phase_Global	Q0P594|PP2AB_BOVIN	Serine/threonine-protein phosphatase 2A catalytic subunit beta isoform OS
PEAKS_S-Phase_Global	Q08E20|ESTD_BOVIN	S-formylglutathione hydrolase OS
PEAKS_S-Phase_Global	P80513|MANF_BOVIN	Mesencephalic astrocyte-derived neurotrophic factor OS
PEAKS_S-Phase_Global	P80177|MIF_BOVIN	Macrophage migration inhibitory factor OS
PEAKS_S-Phase_Global	P68399|CSK21_BOVIN	Casein kinase II subunit alpha OS
PEAKS_S-Phase_Global	P67774|PP2AA_BOVIN	Serine/threonine-protein phosphatase 2A catalytic subunit alpha isoform OS
PEAKS_S-Phase_Global	P63243|GBLP_BOVIN	Guanine nucleotide-binding protein subunit beta-2-like 1 OS
PEAKS_S-Phase_Global	P62894|CYC_BOVIN	Cytochrome c OS
PEAKS_S-Phase_Global	P62866|RS30_BOVIN	40S ribosomal protein S30 OS
PEAKS_S-Phase_Global	P48427|TBCA_BOVIN	Tubulin-specific chaperone A OS
PEAKS_S-Phase_Global	P42899|RLA2_BOVIN	60S acidic ribosomal protein P2 OS
PEAKS_S-Phase_Global	P41563|IDH3A_BOVIN	Isocitrate dehydrogenase [NAD] subunit alpha mitochondrial OS
PEAKS_S-Phase_Global	P37980|IPYR_BOVIN	Inorganic pyrophosphatase OS
PEAKS_S-Phase_Global	P36225|MAP4_BOVIN	Microtubule-associated protein 4 OS
PEAKS_S-Phase_Global	P35705|PRDX3_BOVIN	Thioredoxin-dependent peroxide reductase mitochondrial OS
PEAKS_S-Phase_Global	P35605|COPB2_BOVIN	Coatomer subunit beta' OS
PEAKS_S-Phase_Global	P22439|ODPX_BOVIN	Pyruvate dehydrogenase protein X component OS
PEAKS_S-Phase_Global	P12763|FETUA_BOVIN	Alpha-2-HS-glycoprotein OS
PEAKS_S-Phase_Global	P08814|PTMS_BOVIN	Parathymosin OS
PEAKS_S-Phase_Global	P02316|HMGN1_BOVIN	Non-histone chromosomal protein HMG-14 OS
PEAKS_S-Phase_Global	P00727|AMPL_BOVIN	Cytosol aminopeptidase OS
PEAKS_S-Phase_Global	P00126|QCR6_BOVIN	Cytochrome b-c1 complex subunit 6 mitochondrial OS
PEAKS_S-Phase_Global	O77784|IDH3B_BOVIN	Isocitrate dehydrogenase [NAD] subunit beta mitochondrial OS
PEAKS_S-Phase_Global	O02751|CFDP2_BOVIN	Craniofacial development protein 2 OS
PEAKS_S-Phase_Global	A7YW45|ANM5_BOVIN	Protein arginine N-methyltransferase 5 OS
PEAKS_S-Phase_Global	A7MBJ5|CAND1_BOVIN	Cullin-associated NEDD8-dissociated protein 1 OS
PEAKS_S-Phase_Global	A7MB16|EIF3B_BOVIN	Eukaryotic translation initiation factor 3 subunit B OS
PEAKS_S-Phase_Global	A5PJN2|ERO1A_BOVIN	ERO1-like protein alpha OS
PEAKS_S-Phase_Global	A5D7L5|S39AE_BOVIN	Zinc transporter ZIP14 OS
PEAKS_S-Phase_Global	Q9TRY0|FKBP4_BOVIN	Peptidyl-prolyl cis-trans isomerase FKBP4 OS
PEAKS_S-Phase_Global	Q95L46|IF4G2_BOVIN	Eukaryotic translation initiation factor 4 gamma 2 OS
PEAKS_S-Phase_Global	Q95108|THIOM_BOVIN	Thioredoxin mitochondrial OS
PEAKS_S-Phase_Global	Q8WN96|ITPR2_BOVIN	Inositol 1 4 5-trisphosphate receptor type 2 OS
PEAKS_S-Phase_Global	Q7SIH1|A2MG_BOVIN	Alpha-2-macroglobulin OS
PEAKS_S-Phase_Global	Q6VE48|MCP_BOVIN	Membrane cofactor protein OS
PEAKS_S-Phase_Global	Q6Q137|SEPT7_BOVIN	Septin-7 OS
PEAKS_S-Phase_Global	Q5EAE6|DAP1_BOVIN	Death-associated protein 1 OS
PEAKS_S-Phase_Global	Q5E9D3|CHCH3_BOVIN	Coiled-coil-helix-coiled-coil-helix domain-containing protein 3 mitochondrial OS
PEAKS_S-Phase_Global	Q5E997|CAZA2_BOVIN	F-actin-capping protein subunit alpha-2 OS
PEAKS_S-Phase_Global	Q5E959|STRAP_BOVIN	Serine-threonine kinase receptor-associated protein OS
PEAKS_S-Phase_Global	Q58DM8|ECHM_BOVIN	Enoyl-CoA hydratase mitochondrial OS
PEAKS_S-Phase_Global	Q58DA0|PSMD4_BOVIN	26S proteasome non-ATPase regulatory subunit 4 OS
PEAKS_S-Phase_Global	Q56K04|CRIP1_BOVIN	Cysteine-rich protein 1 OS
PEAKS_S-Phase_Global	Q4U5R3|PSME1_BOVIN	Proteasome activator complex subunit 1 OS
PEAKS_S-Phase_Global	Q3ZCJ8|CATC_BOVIN	Dipeptidyl peptidase 1 OS
PEAKS_S-Phase_Global	Q3ZBL5|PTH2_BOVIN	Peptidyl-tRNA hydrolase 2 mitochondrial OS
PEAKS_S-Phase_Global	Q3ZBL0|RUXG_BOVIN	Small nuclear ribonucleoprotein G OS
PEAKS_S-Phase_Global	Q3ZBD0|PSMD7_BOVIN	26S proteasome non-ATPase regulatory subunit 7 OS
PEAKS_S-Phase_Global	Q3T0B7|RS27L_BOVIN	40S ribosomal protein S27-like OS
PEAKS_S-Phase_Global	Q3T094|ETHE1_BOVIN	Persulfide dioxygenase ETHE1 mitochondrial OS
PEAKS_S-Phase_Global	Q3SZR3|A1AG_BOVIN	Alpha-1-acid glycoprotein OS
PEAKS_S-Phase_Global	Q3SZK8|NHRF1_BOVIN	Na(+)/H(+) exchange regulatory cofactor NHE-RF1 OS
PEAKS_S-Phase_Global	Q3SZE2|PFD1_BOVIN	Prefoldin subunit 1 OS
PEAKS_S-Phase_Global	Q3SZ63|NOP56_BOVIN	Nucleolar protein 56 OS
PEAKS_S-Phase_Global	Q3SYU6|CNN2_BOVIN	Calponin-2 OS
PEAKS_S-Phase_Global	Q3SWX7|ANXA3_BOVIN	Annexin A3 OS
PEAKS_S-Phase_Global	Q3SWX2|ACOT9_BOVIN	Acyl-coenzyme A thioesterase 9 mitochondrial OS
PEAKS_S-Phase_Global	Q3MHP5|DRG1_BOVIN	Developmentally-regulated GTP-binding protein 1 OS
PEAKS_S-Phase_Global	Q32PF3|PCNP_BOVIN	PEST proteolytic signal-containing nuclear protein OS
PEAKS_S-Phase_Global	Q32LM2|SGTA_BOVIN	Small glutamine-rich tetratricopeptide repeat-containing protein alpha OS
PEAKS_S-Phase_Global	Q32LL2|STML2_BOVIN	Stomatin-like protein 2 mitochondrial OS
PEAKS_S-Phase_Global	Q2YDJ9|GMPPB_BOVIN	Mannose-1-phosphate guanyltransferase beta OS
PEAKS_S-Phase_Global	Q2T9W2|THUM3_BOVIN	THUMP domain-containing protein 3 OS
PEAKS_S-Phase_Global	Q2NL29|INO1_BOVIN	Inositol-3-phosphate synthase 1 OS
PEAKS_S-Phase_Global	Q2NKY7|SEPT2_BOVIN	Septin-2 OS
PEAKS_S-Phase_Global	Q2KIH4|RRS1_BOVIN	Ribosome biogenesis regulatory protein homolog OS
PEAKS_S-Phase_Global	Q2KI42|PSD11_BOVIN	26S proteasome non-ATPase regulatory subunit 11 OS
PEAKS_S-Phase_Global	Q2KHT7|RS27_BOVIN	40S ribosomal protein S27 OS
PEAKS_S-Phase_Global	Q2HJI8|RAB8B_BOVIN	Ras-related protein Rab-8B OS
PEAKS_S-Phase_Global	Q29465|SYYC_BOVIN	Tyrosine--tRNA ligase cytoplasmic OS
PEAKS_S-Phase_Global	Q1LZB6|CAPR1_BOVIN	Caprin-1 OS
PEAKS_S-Phase_Global	Q1JPJ2|XPP1_BOVIN	Xaa-Pro aminopeptidase 1 OS
PEAKS_S-Phase_Global	Q0VCK5|AP2A2_BOVIN	AP-2 complex subunit alpha-2 OS
PEAKS_S-Phase_Global	Q02337|BDH_BOVIN	D-beta-hydroxybutyrate dehydrogenase mitochondrial OS
PEAKS_S-Phase_Global	Q00361|ATP5I_BOVIN	ATP synthase subunit e mitochondrial OS
PEAKS_S-Phase_Global	P81125|SNAA_BOVIN	Alpha-soluble NSF attachment protein OS
PEAKS_S-Phase_Global	P80209|CATD_BOVIN	Cathepsin D OS
PEAKS_S-Phase_Global	P79135|MX1_BOVIN	Interferon-induced GTP-binding protein Mx1 OS
PEAKS_S-Phase_Global	P62998|RAC1_BOVIN	Ras-related C3 botulinum toxin substrate 1 OS
PEAKS_S-Phase_Global	P61635|STAT3_BOVIN	Signal transducer and activator of transcription 3 OS
PEAKS_S-Phase_Global	P60902|S10AA_BOVIN	Protein S100-A10 OS
PEAKS_S-Phase_Global	P56701|PSMD2_BOVIN	26S proteasome non-ATPase regulatory subunit 2 OS
PEAKS_S-Phase_Global	P45879|VDAC1_BOVIN	Voltage-dependent anion-selective channel protein 1 OS
PEAKS_S-Phase_Global	P41541|USO1_BOVIN	General vesicular transport factor p115 OS
PEAKS_S-Phase_Global	P30932|CD9_BOVIN	CD9 antigen OS
PEAKS_S-Phase_Global	P23934|NDUS6_BOVIN	NADH dehydrogenase [ubiquinone] iron-sulfur protein 6 mitochondrial OS
PEAKS_S-Phase_Global	P18203|FKB1A_BOVIN	Peptidyl-prolyl cis-trans isomerase FKBP1A OS
PEAKS_S-Phase_Global	P15690|NDUS1_BOVIN	NADH-ubiquinone oxidoreductase 75 kDa subunit mitochondrial OS
PEAKS_S-Phase_Global	P11064|PPAC_BOVIN	Low molecular weight phosphotyrosine protein phosphatase OS
PEAKS_S-Phase_Global	P11024|NNTM_BOVIN	NAD(P) transhydrogenase mitochondrial OS
PEAKS_S-Phase_Global	P06868|PLMN_BOVIN	Plasminogen OS
PEAKS_S-Phase_Global	P05630|ATPD_BOVIN	ATP synthase subunit delta mitochondrial OS
PEAKS_S-Phase_Global	P04258|CO3A1_BOVIN	Collagen alpha-1(III) chain OS
PEAKS_S-Phase_Global	P04038|COX6C_BOVIN	Cytochrome c oxidase subunit 6C OS
PEAKS_S-Phase_Global	O02739|SPB6_BOVIN	Serpin B6 OS
PEAKS_S-Phase_Global	O02691|HCD2_BOVIN	3-hydroxyacyl-CoA dehydrogenase type-2 OS
PEAKS_S-Phase_Global	A7MBG0|PURA2_BOVIN	Adenylosuccinate synthetase isozyme 2 OS
PEAKS_S-Phase_Global	A7MB35|ODPA_BOVIN	Pyruvate dehydrogenase E1 component subunit alpha somatic form mitochondrial OS
PEAKS_S-Phase_Global	A7MB28|NDRG3_BOVIN	Protein NDRG3 OS
PEAKS_S-Phase_Global	A7E3W2|LG3BP_BOVIN	Galectin-3-binding protein OS
PEAKS_S-Phase_Global	A6QR56|A16A1_BOVIN	Aldehyde dehydrogenase family 16 member A1 OS
PEAKS_S-Phase_Global	A6QQ91|RASL3_BOVIN	RAS protein activator like-3 OS
PEAKS_S-Phase_Global	A2VE99|SEP11_BOVIN	Septin-11 OS
PEAKS_S-Phase_Global	A1A4P4|G45IP_BOVIN	Growth arrest and DNA damage-inducible proteins-interacting protein 1 OS
PEAKS_S-Phase_Global	A0JN39|COPB_BOVIN	Coatomer subunit beta OS
PEAKS_S-Phase_Global	Q9XSK7|HDGF_BOVIN	Hepatoma-derived growth factor OS
PEAKS_S-Phase_Global	Q9TUM3|STA5B_BOVIN	Signal transducer and activator of transcription 5B OS
PEAKS_S-Phase_Global	Q9TU03|GDIR2_BOVIN	Rho GDP-dissociation inhibitor 2 OS
PEAKS_S-Phase_Global	Q9N285|MTCH2_BOVIN	Mitochondrial carrier homolog 2 OS
PEAKS_S-Phase_Global	Q95115|STA5A_BOVIN	Signal transducer and activator of transcription 5A OS
PEAKS_S-Phase_Global	Q8WMY2|FPPS_BOVIN	Farnesyl pyrophosphate synthase OS
PEAKS_S-Phase_Global	Q865S1|AP3D1_BOVIN	AP-3 complex subunit delta-1 OS
PEAKS_S-Phase_Global	Q7YRC1|AIP_BOVIN	AH receptor-interacting protein OS
PEAKS_S-Phase_Global	Q5EAC7|CPIN1_BOVIN	Anamorsin OS
PEAKS_S-Phase_Global	Q5EAB0|MPZL2_BOVIN	Myelin protein zero-like protein 2 OS
PEAKS_S-Phase_Global	Q5E9Y0|CDK2_BOVIN	Cyclin-dependent kinase 2 OS
PEAKS_S-Phase_Global	Q5E9R3|EHD1_BOVIN	EH domain-containing protein 1 OS
PEAKS_S-Phase_Global	Q5E9E2|MYL9_BOVIN	Myosin regulatory light polypeptide 9 OS
PEAKS_S-Phase_Global	Q5E963|ARP5L_BOVIN	Actin-related protein 2/3 complex subunit 5-like protein OS
PEAKS_S-Phase_Global	Q5E948|OCAD1_BOVIN	OCIA domain-containing protein 1 OS
PEAKS_S-Phase_Global	Q5BIR5|SPB8_BOVIN	Serpin B8 OS
PEAKS_S-Phase_Global	Q58DT4|P5CR1_BOVIN	Pyrroline-5-carboxylate reductase 1 mitochondrial OS
PEAKS_S-Phase_Global	Q3ZCK1|EIF3L_BOVIN	Eukaryotic translation initiation factor 3 subunit L OS
PEAKS_S-Phase_Global	Q3ZC10|SMD1_BOVIN	Small nuclear ribonucleoprotein Sm D1 OS
PEAKS_S-Phase_Global	Q3ZBV2|DD19A_BOVIN	ATP-dependent RNA helicase DDX19A OS
PEAKS_S-Phase_Global	Q3ZBF6|ACADS_BOVIN	Short-chain specific acyl-CoA dehydrogenase mitochondrial OS
PEAKS_S-Phase_Global	Q3ZBE9|NSDHL_BOVIN	Sterol-4-alpha-carboxylate 3-dehydrogenase decarboxylating OS
PEAKS_S-Phase_Global	Q3T133|TMED9_BOVIN	Transmembrane emp24 domain-containing protein 9 OS
PEAKS_S-Phase_Global	Q3T0Z7|DHPR_BOVIN	Dihydropteridine reductase OS
PEAKS_S-Phase_Global	Q3T0W4|PP1R7_BOVIN	Protein phosphatase 1 regulatory subunit 7 OS
PEAKS_S-Phase_Global	Q3T0V3|EIF3K_BOVIN	Eukaryotic translation initiation factor 3 subunit K OS
PEAKS_S-Phase_Global	Q3T0T1|PSB10_BOVIN	Proteasome subunit beta type-10 OS
PEAKS_S-Phase_Global	Q3T0L3|RM17_BOVIN	39S ribosomal protein L17 mitochondrial OS
PEAKS_S-Phase_Global	Q3SZI8|IVD_BOVIN	Isovaleryl-CoA dehydrogenase mitochondrial OS
PEAKS_S-Phase_Global	Q3SZ71|MPPB_BOVIN	Mitochondrial-processing peptidase subunit beta OS
PEAKS_S-Phase_Global	Q3SZ52|UB2V1_BOVIN	Ubiquitin-conjugating enzyme E2 variant 1 OS
PEAKS_S-Phase_Global	Q3SZ43|UB2V2_BOVIN	Ubiquitin-conjugating enzyme E2 variant 2 OS
PEAKS_S-Phase_Global	Q3SZ22|RM46_BOVIN	39S ribosomal protein L46 mitochondrial OS
PEAKS_S-Phase_Global	Q3SYZ4|SYDC_BOVIN	Aspartate--tRNA ligase cytoplasmic OS
PEAKS_S-Phase_Global	Q3SYX9|ARPC5_BOVIN	Actin-related protein 2/3 complex subunit 5 OS
PEAKS_S-Phase_Global	Q3SYX0|NDRG1_BOVIN	Protein NDRG1 OS
PEAKS_S-Phase_Global	Q3MHR5|SRSF2_BOVIN	Serine/arginine-rich splicing factor 2 OS
PEAKS_S-Phase_Global	Q3MHR0|LYPA1_BOVIN	Acyl-protein thioesterase 1 OS
PEAKS_S-Phase_Global	Q3MHP1|UB2L3_BOVIN	Ubiquitin-conjugating enzyme E2 L3 OS
PEAKS_S-Phase_Global	Q3MHM6|CTNA1_BOVIN	Catenin alpha-1 OS
PEAKS_S-Phase_Global	Q3MHL8|SMAP_BOVIN	Small acidic protein OS
PEAKS_S-Phase_Global	Q32PB9|RL38_BOVIN	60S ribosomal protein L38 OS
PEAKS_S-Phase_Global	Q32PA9|FKBP2_BOVIN	Peptidyl-prolyl cis-trans isomerase FKBP2 OS
PEAKS_S-Phase_Global	Q32P59|SLIRP_BOVIN	SRA stem-loop-interacting RNA-binding protein mitochondrial OS
PEAKS_S-Phase_Global	Q32LE5|ASGL1_BOVIN	Isoaspartyl peptidase/L-asparaginase OS
PEAKS_S-Phase_Global	Q32KX0|ISOC2_BOVIN	Isochorismatase domain-containing protein 2 mitochondrial OS
PEAKS_S-Phase_Global	Q32KM1|TBG2_BOVIN	Tubulin gamma-2 chain OS
PEAKS_S-Phase_Global	Q2NL31|MTNA_BOVIN	Methylthioribose-1-phosphate isomerase OS
PEAKS_S-Phase_Global	Q2NKY8|DHX30_BOVIN	Putative ATP-dependent RNA helicase DHX30 OS
PEAKS_S-Phase_Global	Q2NKU6|DPY30_BOVIN	Protein dpy-30 homolog OS
PEAKS_S-Phase_Global	Q2KJE5|G3PT_BOVIN	Glyceraldehyde-3-phosphate dehydrogenase testis-specific OS
PEAKS_S-Phase_Global	Q2KJE0|TAXB1_BOVIN	Tax1-binding protein 1 homolog OS
PEAKS_S-Phase_Global	Q2KJC1|CDC5L_BOVIN	Cell division cycle 5-like protein OS
PEAKS_S-Phase_Global	Q2KJ46|PSMD3_BOVIN	26S proteasome non-ATPase regulatory subunit 3 OS
PEAKS_S-Phase_Global	Q2HJH9|PDCD5_BOVIN	Programmed cell death protein 5 OS
PEAKS_S-Phase_Global	Q2HJ94|DNJA2_BOVIN	DnaJ homolog subfamily A member 2 OS
PEAKS_S-Phase_Global	Q2HJ58|PRPS1_BOVIN	Ribose-phosphate pyrophosphokinase 1 OS
PEAKS_S-Phase_Global	Q2HJ54|PIPNA_BOVIN	Phosphatidylinositol transfer protein alpha isoform OS
PEAKS_S-Phase_Global	Q2HJ33|OLA1_BOVIN	Obg-like ATPase 1 OS
PEAKS_S-Phase_Global	Q29460|PA1B3_BOVIN	Platelet-activating factor acetylhydrolase IB subunit gamma OS
PEAKS_S-Phase_Global	Q29423|CD44_BOVIN	CD44 antigen OS
PEAKS_S-Phase_Global	Q28203|TNR5_BOVIN	Tumor necrosis factor receptor superfamily member 5 OS
PEAKS_S-Phase_Global	Q28177|BFSP2_BOVIN	Phakinin OS
PEAKS_S-Phase_Global	Q28165|PABP2_BOVIN	Polyadenylate-binding protein 2 OS
PEAKS_S-Phase_Global	Q28024|GBG12_BOVIN	Guanine nucleotide-binding protein G(I)/G(S)/G(O) subunit gamma-12 OS
PEAKS_S-Phase_Global	Q27971|CAN2_BOVIN	Calpain-2 catalytic subunit OS
PEAKS_S-Phase_Global	Q1LZH9|GNS_BOVIN	N-acetylglucosamine-6-sulfatase OS
PEAKS_S-Phase_Global	Q1LZA3|ASNS_BOVIN	Asparagine synthetase [glutamine-hydrolyzing] OS
PEAKS_S-Phase_Global	Q17QJ7|P5CR2_BOVIN	Pyrroline-5-carboxylate reductase 2 OS
PEAKS_S-Phase_Global	Q17Q89|PFD6_BOVIN	Prefoldin subunit 6 OS
PEAKS_S-Phase_Global	Q148D5|SUCB1_BOVIN	Succinyl-CoA ligase [ADP-forming] subunit beta mitochondrial OS
PEAKS_S-Phase_Global	Q0VFX8|CRIP2_BOVIN	Cysteine-rich protein 2 OS
PEAKS_S-Phase_Global	Q0VCX5|ERF1_BOVIN	Eukaryotic peptide chain release factor subunit 1 OS
PEAKS_S-Phase_Global	Q0VCD2|TBG1_BOVIN	Tubulin gamma-1 chain OS
PEAKS_S-Phase_Global	Q0VC21|RM15_BOVIN	39S ribosomal protein L15 mitochondrial OS
PEAKS_S-Phase_Global	Q0VBZ0|CSK_BOVIN	Tyrosine-protein kinase CSK OS
PEAKS_S-Phase_Global	Q0P569|NUCB1_BOVIN	Nucleobindin-1 OS
PEAKS_S-Phase_Global	Q0IIF7|UBP14_BOVIN	Ubiquitin carboxyl-terminal hydrolase 14 OS
PEAKS_S-Phase_Global	Q0II59|PDXK_BOVIN	Pyridoxal kinase OS
PEAKS_S-Phase_Global	Q02370|NDUA2_BOVIN	NADH dehydrogenase [ubiquinone] 1 alpha subcomplex subunit 2 OS
PEAKS_S-Phase_Global	P84466|ERG7_BOVIN	Lanosterol synthase OS
PEAKS_S-Phase_Global	P79126|PPM1G_BOVIN	Protein phosphatase 1G OS
PEAKS_S-Phase_Global	P67868|CSK2B_BOVIN	Casein kinase II subunit beta OS
PEAKS_S-Phase_Global	P67808|YBOX1_BOVIN	Nuclease-sensitive element-binding protein 1 OS
PEAKS_S-Phase_Global	P61283|BAF_BOVIN	Barrier-to-autointegration factor OS
PEAKS_S-Phase_Global	P61282|NEDD8_BOVIN	NEDD8 OS
PEAKS_S-Phase_Global	P55859|PNPH_BOVIN	Purine nucleoside phosphorylase OS
PEAKS_S-Phase_Global	P52556|BLVRB_BOVIN	Flavin reductase (NADPH) OS
PEAKS_S-Phase_Global	P48734|CDK1_BOVIN	Cyclin-dependent kinase 1 OS
PEAKS_S-Phase_Global	P48305|NDUB4_BOVIN	NADH dehydrogenase [ubiquinone] 1 beta subcomplex subunit 4 OS
PEAKS_S-Phase_Global	P26779|SAP_BOVIN	Proactivator polypeptide OS
PEAKS_S-Phase_Global	P23935|NDUA5_BOVIN	NADH dehydrogenase [ubiquinone] 1 alpha subcomplex subunit 5 OS
PEAKS_S-Phase_Global	P20072|ANXA7_BOVIN	Annexin A7 OS
PEAKS_S-Phase_Global	P13619|AT5F1_BOVIN	ATP synthase subunit b mitochondrial OS
PEAKS_S-Phase_Global	P13272|UCRI_BOVIN	Cytochrome b-c1 complex subunit Rieske mitochondrial OS
PEAKS_S-Phase_Global	P13184|CX7A2_BOVIN	Cytochrome c oxidase subunit 7A2 mitochondrial OS
PEAKS_S-Phase_Global	P12234|MPCP_BOVIN	Phosphate carrier protein mitochondrial OS
PEAKS_S-Phase_Global	P06623|CN37_BOVIN	2' 3'-cyclic-nucleotide 3'-phosphodiesterase OS
PEAKS_S-Phase_Global	P05689|CATZ_BOVIN	Cathepsin Z OS
PEAKS_S-Phase_Global	P02081|HBBF_BOVIN	Hemoglobin fetal subunit beta OS
PEAKS_S-Phase_Global	P02070|HBB_BOVIN	Hemoglobin subunit beta OS
PEAKS_S-Phase_Global	P01966|HBA_BOVIN	Hemoglobin subunit alpha OS
PEAKS_S-Phase_Global	P00515|KAP2_BOVIN	cAMP-dependent protein kinase type II-alpha regulatory subunit OS
PEAKS_S-Phase_Global	P00514|KAP0_BOVIN	cAMP-dependent protein kinase type I-alpha regulatory subunit OS
PEAKS_S-Phase_Global	P00442|SODC_BOVIN	Superoxide dismutase [Cu-Zn] OS
PEAKS_S-Phase_Global	P00429|CX6B1_BOVIN	Cytochrome c oxidase subunit 6B1 OS
PEAKS_S-Phase_Global	P00423|COX41_BOVIN	Cytochrome c oxidase subunit 4 isoform 1 mitochondrial OS
PEAKS_S-Phase_Global	P00376|DYR_BOVIN	Dihydrofolate reductase OS
PEAKS_S-Phase_Global	P00129|QCR7_BOVIN	Cytochrome b-c1 complex subunit 7 OS
PEAKS_S-Phase_Global	O97680|THIO_BOVIN	Thioredoxin OS
PEAKS_S-Phase_Global	O46521|CY24A_BOVIN	Cytochrome b-245 light chain OS
PEAKS_S-Phase_Global	F1MMS9|ITA3_BOVIN	Integrin alpha-3 OS
PEAKS_S-Phase_Global	E1BPX4|MCM8_BOVIN	DNA helicase MCM8 OS
PEAKS_S-Phase_Global	E1B9W9|UBP42_BOVIN	Ubiquitin carboxyl-terminal hydrolase 42 OS
PEAKS_S-Phase_Global	A7MB10|RRP5_BOVIN	Protein RRP5 homolog OS
PEAKS_S-Phase_Global	A6QPN6|GILT_BOVIN	Gamma-interferon-inducible lysosomal thiol reductase OS
PEAKS_S-Phase_Global	A4IFE3|ACTY_BOVIN	Beta-centractin OS
PEAKS_S-Phase_Global	A4IFB1|SRRT_BOVIN	Serrate RNA effector molecule homolog OS
PEAKS_S-Phase_Global	A4IF97|ML12B_BOVIN	Myosin regulatory light chain 12B OS
PEAKS_S-Phase_Global	A4FV54|RAB8A_BOVIN	Ras-related protein Rab-8A OS
PEAKS_S-Phase_Global	A2VE14|SAE1_BOVIN	SUMO-activating enzyme subunit 1 OS
PEAKS_S-Phase_Global	A1A4P5|PFD2_BOVIN	Prefoldin subunit 2 OS
PEAKS_S-Phase_Global	A0JNA3|IMDH1_BOVIN	Inosine-5'-monophosphate dehydrogenase 1 OS
PEAKS_S-Phase_Global	A0JN52|SF3B3_BOVIN	Splicing factor 3B subunit 3 OS
PEAKS_Mitosis_TiO	Q9XSJ4|ENOA_BOVIN	Alpha-enolase OS
PEAKS_Mitosis_TiO	Q9TVC8|HB21_BOVIN	BoLa class II histocompatibility antigen DQB*0101 beta chain OS
PEAKS_Mitosis_TiO	Q9BGI2|PRDX4_BOVIN	Peroxiredoxin-4 OS
PEAKS_Mitosis_TiO	Q9BDI7|MX2_BOVIN	Interferon-induced GTP-binding protein Mx2 OS
PEAKS_Mitosis_TiO	Q95M18|ENPL_BOVIN	Endoplasmin OS
PEAKS_Mitosis_TiO	Q95132|ICAM1_BOVIN	Intercellular adhesion molecule 1 OS
PEAKS_Mitosis_TiO	Q8SQH5|ADT2_BOVIN	ADP/ATP translocase 2 OS
PEAKS_Mitosis_TiO	Q8MJ50|OSTF1_BOVIN	Osteoclast-stimulating factor 1 OS
PEAKS_Mitosis_TiO	Q865S1|AP3D1_BOVIN	AP-3 complex subunit delta-1 OS
PEAKS_Mitosis_TiO	Q862I1|RL24_BOVIN	60S ribosomal protein L24 OS
PEAKS_Mitosis_TiO	Q76LV1|HS90B_BOVIN	Heat shock protein HSP 90-beta OS
PEAKS_Mitosis_TiO	Q6B856|TBB2B_BOVIN	Tubulin beta-2B chain OS
PEAKS_Mitosis_TiO	Q6B855|TKT_BOVIN	Transketolase OS
PEAKS_Mitosis_TiO	Q5NUA6|NF2L2_BOVIN	Nuclear factor erythroid 2-related factor 2 OS
PEAKS_Mitosis_TiO	Q5KR47|TPM3_BOVIN	Tropomyosin alpha-3 chain OS
PEAKS_Mitosis_TiO	Q5EAD6|RL15_BOVIN	60S ribosomal protein L15 OS
PEAKS_Mitosis_TiO	Q5EA61|KCRB_BOVIN	Creatine kinase B-type OS
PEAKS_Mitosis_TiO	Q5E9F8|H33_BOVIN	Histone H3.3 OS
PEAKS_Mitosis_TiO	Q5E9F7|COF1_BOVIN	Cofilin-1 OS
PEAKS_Mitosis_TiO	Q5E9E2|MYL9_BOVIN	Myosin regulatory light polypeptide 9 OS
PEAKS_Mitosis_TiO	Q5E9A3|PCBP1_BOVIN	Poly(rC)-binding protein 1 OS
PEAKS_Mitosis_TiO	Q5E998|CATL2_BOVIN	Cathepsin L2 OS
PEAKS_Mitosis_TiO	Q5E973|RL18_BOVIN	60S ribosomal protein L18 OS
PEAKS_Mitosis_TiO	Q5E958|RS8_BOVIN	40S ribosomal protein S8 OS
PEAKS_Mitosis_TiO	Q5E956|TPIS_BOVIN	Triosephosphate isomerase OS
PEAKS_Mitosis_TiO	Q5E947|PRDX1_BOVIN	Peroxiredoxin-1 OS
PEAKS_Mitosis_TiO	Q58DW3|RL29_BOVIN	60S ribosomal protein L29 OS
PEAKS_Mitosis_TiO	Q58DQ3|RL6_BOVIN	60S ribosomal protein L6 OS
PEAKS_Mitosis_TiO	Q58D06|WDR74_BOVIN	WD repeat-containing protein 74 OS
PEAKS_Mitosis_TiO	Q56K14|RLA1_BOVIN	60S acidic ribosomal protein P1 OS
PEAKS_Mitosis_TiO	Q56K03|RL27A_BOVIN	60S ribosomal protein L27a OS
PEAKS_Mitosis_TiO	Q56JZ1|RL13_BOVIN	60S ribosomal protein L13 OS
PEAKS_Mitosis_TiO	Q3ZCJ7|TBA1C_BOVIN	Tubulin alpha-1C chain OS
PEAKS_Mitosis_TiO	Q3ZCI9|TCPQ_BOVIN	T-complex protein 1 subunit theta OS
PEAKS_Mitosis_TiO	Q3ZCH0|GRP75_BOVIN	Stress-70 protein mitochondrial OS
PEAKS_Mitosis_TiO	Q3ZC09|ENOB_BOVIN	Beta-enolase OS
PEAKS_Mitosis_TiO	Q3ZBV4|HMGN3_BOVIN	High mobility group nucleosome-binding domain-containing protein 3 OS
PEAKS_Mitosis_TiO	Q3ZBU7|TBB4A_BOVIN	Tubulin beta-4A chain OS
PEAKS_Mitosis_TiO	Q3ZBT6|TRA2B_BOVIN	Transformer-2 protein homolog beta OS
PEAKS_Mitosis_TiO	Q3T189|DHSB_BOVIN	Succinate dehydrogenase [ubiquinone] iron-sulfur subunit mitochondrial OS
PEAKS_Mitosis_TiO	Q3T165|PHB_BOVIN	Prohibitin OS
PEAKS_Mitosis_TiO	Q3T160|NPM_BOVIN	Nucleophosmin OS
PEAKS_Mitosis_TiO	Q3T149|HSPB1_BOVIN	Heat shock protein beta-1 OS
PEAKS_Mitosis_TiO	Q3T114|UK114_BOVIN	Ribonuclease UK114 OS
PEAKS_Mitosis_TiO	Q3T106|SRSF7_BOVIN	Serine/arginine-rich splicing factor 7 OS
PEAKS_Mitosis_TiO	Q3T0W9|RL19_BOVIN	60S ribosomal protein L19 OS
PEAKS_Mitosis_TiO	Q3T0U2|RL14_BOVIN	60S ribosomal protein L14 OS
PEAKS_Mitosis_TiO	Q3T0S6|RL8_BOVIN	60S ribosomal protein L8 OS
PEAKS_Mitosis_TiO	Q3T0P6|PGK1_BOVIN	Phosphoglycerate kinase 1 OS
PEAKS_Mitosis_TiO	Q3T0N3|TMCO1_BOVIN	Transmembrane and coiled-coil domain-containing protein 1 OS
PEAKS_Mitosis_TiO	Q3T0C7|STMN1_BOVIN	Stathmin OS
PEAKS_Mitosis_TiO	Q3T0B6|C1QBP_BOVIN	Complement component 1 Q subcomponent-binding protein mitochondrial OS
PEAKS_Mitosis_TiO	Q3T087|RL11_BOVIN	60S ribosomal protein L11 OS
PEAKS_Mitosis_TiO	Q3SZV3|EF1G_BOVIN	Elongation factor 1-gamma OS
PEAKS_Mitosis_TiO	Q3SZR8|SRSF3_BOVIN	Serine/arginine-rich splicing factor 3 OS
PEAKS_Mitosis_TiO	Q3SZB3|TIM50_BOVIN	Mitochondrial import inner membrane translocase subunit TIM50 OS
PEAKS_Mitosis_TiO	Q3SZ68|LTOR5_BOVIN	Ragulator complex protein LAMTOR5 OS
PEAKS_Mitosis_TiO	Q3SZ65|IF4A2_BOVIN	Eukaryotic initiation factor 4A-II OS
PEAKS_Mitosis_TiO	Q3SZ63|NOP56_BOVIN	Nucleolar protein 56 OS
PEAKS_Mitosis_TiO	Q3SZ62|PGAM1_BOVIN	Phosphoglycerate mutase 1 OS
PEAKS_Mitosis_TiO	Q3SZ59|RL36A_BOVIN	60S ribosomal protein L36a OS
PEAKS_Mitosis_TiO	Q3SZ54|IF4A1_BOVIN	Eukaryotic initiation factor 4A-I OS
PEAKS_Mitosis_TiO	Q3SZ20|GLYM_BOVIN	Serine hydroxymethyltransferase mitochondrial OS
PEAKS_Mitosis_TiO	Q3SYU2|EF2_BOVIN	Elongation factor 2 OS
PEAKS_Mitosis_TiO	Q3SYU1|NOC2L_BOVIN	Nucleolar complex protein 2 homolog OS
PEAKS_Mitosis_TiO	Q3SWX2|ACOT9_BOVIN	Acyl-coenzyme A thioesterase 9 mitochondrial OS
PEAKS_Mitosis_TiO	Q3MHR5|SRSF2_BOVIN	Serine/arginine-rich splicing factor 2 OS
PEAKS_Mitosis_TiO	Q3MHM6|CTNA1_BOVIN	Catenin alpha-1 OS
PEAKS_Mitosis_TiO	Q3MHM5|TBB4B_BOVIN	Tubulin beta-4B chain OS
PEAKS_Mitosis_TiO	Q3B8S0|NH2L1_BOVIN	NHP2-like protein 1 OS
PEAKS_Mitosis_TiO	Q3B7L6|SRSF6_BOVIN	Serine/arginine-rich splicing factor 6 OS
PEAKS_Mitosis_TiO	Q32PD5|RS19_BOVIN	40S ribosomal protein S19 OS
PEAKS_Mitosis_TiO	Q32P59|SLIRP_BOVIN	SRA stem-loop-interacting RNA-binding protein mitochondrial OS
PEAKS_Mitosis_TiO	Q32LG3|MDHM_BOVIN	Malate dehydrogenase mitochondrial OS
PEAKS_Mitosis_TiO	Q32LA7|H2AV_BOVIN	Histone H2A.V OS
PEAKS_Mitosis_TiO	Q32L48|H2B1N_BOVIN	Histone H2B type 1-N OS
PEAKS_Mitosis_TiO	Q2YDD1|FR1OP_BOVIN	FGFR1 oncogene partner OS
PEAKS_Mitosis_TiO	Q2TBV6|CC124_BOVIN	Coiled-coil domain-containing protein 124 OS
PEAKS_Mitosis_TiO	Q2TBU9|RUVB2_BOVIN	RuvB-like 2 OS
PEAKS_Mitosis_TiO	Q2TBQ5|RL7A_BOVIN	60S ribosomal protein L7a OS
PEAKS_Mitosis_TiO	Q2TA42|ARGL1_BOVIN	Arginine and glutamate-rich protein 1 OS
PEAKS_Mitosis_TiO	Q2NL29|INO1_BOVIN	Inositol-3-phosphate synthase 1 OS
PEAKS_Mitosis_TiO	Q2M2T1|H2B1K_BOVIN	Histone H2B type 1-K OS
PEAKS_Mitosis_TiO	Q2KJH6|SERPH_BOVIN	Serpin H1 OS
PEAKS_Mitosis_TiO	Q2KJE5|G3PT_BOVIN	Glyceraldehyde-3-phosphate dehydrogenase testis-specific OS
PEAKS_Mitosis_TiO	Q2KJD0|TBB5_BOVIN	Tubulin beta-5 chain OS
PEAKS_Mitosis_TiO	Q2KJ93|CDC42_BOVIN	Cell division control protein 42 homolog OS
PEAKS_Mitosis_TiO	Q2KIS1|RENBP_BOVIN	N-acylglucosamine 2-epimerase OS
PEAKS_Mitosis_TiO	Q2KI62|PTCD3_BOVIN	Pentatricopeptide repeat domain-containing protein 3 mitochondrial OS
PEAKS_Mitosis_TiO	Q2HJ86|TBA1D_BOVIN	Tubulin alpha-1D chain OS
PEAKS_Mitosis_TiO	Q29RV1|PDIA4_BOVIN	Protein disulfide-isomerase A4 OS
PEAKS_Mitosis_TiO	Q28035|GSTA1_BOVIN	Glutathione S-transferase A1 OS
PEAKS_Mitosis_TiO	Q28034|GLU2B_BOVIN	Glucosidase 2 subunit beta OS
PEAKS_Mitosis_TiO	Q24JY1|RL23A_BOVIN	60S ribosomal protein L23a OS
PEAKS_Mitosis_TiO	Q1RMM5|NP1L5_BOVIN	Nucleosome assembly protein 1-like 5 OS
PEAKS_Mitosis_TiO	Q1LZD3|TSSC4_BOVIN	Protein TSSC4 OS
PEAKS_Mitosis_TiO	Q148N0|ODO1_BOVIN	2-oxoglutarate dehydrogenase mitochondrial OS
PEAKS_Mitosis_TiO	Q0Z7W6|TMX1_BOVIN	Thioredoxin-related transmembrane protein 1 OS
[truncated: 670 more rows]

## Sheet: bovine phosphopeptides
Source	Protein Accession	Sequence	Modifications	Description	Max fold change	Highest mean condition	Lowest mean condition	Anova
PEAKS_Mitose_TiO2_phos	A1A4H6|DDX27_BOVIN	R.TIGEDEDVQVEPET(+79.97)DS(+79.97)EDEEEEGPIVLGRK.Q		Probable ATP-dependent RNA helicase DDX27 OS
PEAKS_S-phase_TiO2_phos	A1A4H6|DDX27_BOVIN	R.TIGEDEDVQVEPET(+79.97)DS(+79.97)EDEEEEGPIVLGRK.Q		Probable ATP-dependent RNA helicase DDX27 OS
PEAKS_S-phase_TiO2_phos	A1L520|ARFG2_BOVIN	R.HGTDLWTDSVSTAPSHS(+79.97)PEKK.E		ADP-ribosylation factor GTPase-activating protein 2 OS
PEAKS_S-phase_TiO2_phos	A1L520|ARFG2_BOVIN	R.HGTDLWTDSVSTAPS(+79.97)HSPEKK.E		ADP-ribosylation factor GTPase-activating protein 2 OS
PEAKS_S-phase_TiO2_phos	A2VDU3|M3K7_BOVIN	R.S(+79.97)IQDLTVTGTDPGQVSSR.S		Mitogen-activated protein kinase kinase kinase 7 OS
PEAKS_S-phase_TiO2_phos	A2VDU3|M3K7_BOVIN	R.RRS(+79.97)IQDLTVTGTDPGQVSSR.S		Mitogen-activated protein kinase kinase kinase 7 OS
PEAKS_S-phase_TiO2_phos	A2VE39|MTR1_BOVIN	K.ASATSLSGS(+79.97)DSET(+79.97)EGKQR.S		Cap-specific mRNA (nucleoside-2'-O-)-methyltransferase 1 OS
PEAKS_S-phase_TiO2_phos	A2VE39|MTR1_BOVIN	K.ASATSLS(+79.97)GS(+79.97)DSETEGKQR.S		Cap-specific mRNA (nucleoside-2'-O-)-methyltransferase 1 OS
PEAKS_S-phase_TiO2_phos	A2VE39|MTR1_BOVIN	K.ASATS(+79.97)LSGS(+79.97)DSETEGKQR.S		Cap-specific mRNA (nucleoside-2'-O-)-methyltransferase 1 OS
PEAKS_S-phase_TiO2_phos	A3KMV5|UBA1_BOVIN	R.RVSGPDPKPGSNC(+57.02)SPAHS(+79.97)VLS(+79.97)EVPSVPANGMAK.N		Ubiquitin-like modifier-activating enzyme 1 OS
PEAKS_S-phase_TiO2_phos	A3KMV5|UBA1_BOVIN	R.RVSGPDPKPGSNC(+57.02)S(+79.97)PAHSVLSEVPSVPANGMAK.N		Ubiquitin-like modifier-activating enzyme 1 OS
PEAKS_S-phase_TiO2_phos	A3KMV5|UBA1_BOVIN	R.RVSGPDPKPGS(+79.97)NC(+57.02)SPAHSVLSEVPSVPANGMAK.N		Ubiquitin-like modifier-activating enzyme 1 OS
PEAKS_S-phase_TiO2_phos	A3KMV5|UBA1_BOVIN	R.RVSGPDPKPGS(+79.97)NC(+57.02)S(+79.97)PAHSVLSEVPSVPANGMAK.N		Ubiquitin-like modifier-activating enzyme 1 OS
PEAKS_S-phase_TiO2_phos	A3KMV5|UBA1_BOVIN	R.RVS(+79.97)GPDPKPGSNC(+57.02)SPAHSVLSEVPSVPANGMAK.N		Ubiquitin-like modifier-activating enzyme 1 OS
PEAKS_S-phase_TiO2_phos	A3KMV5|UBA1_BOVIN	R.RVS(+79.97)GPDPKPGSNC(+57.02)SPAHSVLSEVPSVPANGM(+15.99)AK.N		Ubiquitin-like modifier-activating enzyme 1 OS
PEAKS_S-phase_TiO2_phos	A3KMV5|UBA1_BOVIN	R.RVS(+79.97)GPDPKPGS(+79.97)NC(+57.02)SPAHSVLSEVPSVPANGMAK.N		Ubiquitin-like modifier-activating enzyme 1 OS
PEAKS_Mitose_TiO2_phos	A4FV97|RL1D1_BOVIN	K.AQDDS(+79.97)EDEIPLLVPLKETPAAGSTK.I		Ribosomal L1 domain-containing protein 1 OS
PEAKS_Mitose_TiO2_phos	A4FV97|RL1D1_BOVIN	R.KAS(+79.97)PALETPIAAEPK.T		Ribosomal L1 domain-containing protein 1 OS
PEAKS_Mitose_TiO2_phos	A4FV97|RL1D1_BOVIN	A.KPAPTT(+79.97)DAVAPK.T		Ribosomal L1 domain-containing protein 1 OS
PEAKS_S-phase_TiO2_phos	A4FV97|RL1D1_BOVIN	K.TGGVPTQDPAPQEETGGVSALPKAQDDS(+79.97)EDEIPLLVPLKETPAAGSTKIQK.A		Ribosomal L1 domain-containing protein 1 OS
PEAKS_S-phase_TiO2_phos	A4FV97|RL1D1_BOVIN	K.AQDDS(+79.97)EDEIPLLVPLKETPAAGSTKIQK.A		Ribosomal L1 domain-containing protein 1 OS
PEAKS_S-phase_TiO2_phos	A4FV97|RL1D1_BOVIN	K.AQDDS(+79.97)EDEIPLLVPLKETPAAGSTK.I		Ribosomal L1 domain-containing protein 1 OS
PEAKS_S-phase_TiO2_phos	A4IFB1|SRRT_BOVIN	R.ERFS(+79.97)PPRHELS(+79.97)PPQKR.M		Serrate RNA effector molecule homolog OS
PEAKS_S-phase_TiO2_phos	A5D989|EF1D_BOVIN	K.AATATEDDEDDDIDLFGS(+79.97)DEEEDKEATR.L		Elongation factor 1-delta OS
PEAKS_S-phase_TiO2_phos	A5PJP1|BL1S3_BOVIN	R.VAGEAAET(+79.97)DS(+79.97)DPEPEPKAAPR.D		Biogenesis of lysosome-related organelles complex 1 subunit 3 OS
PEAKS_S-phase_TiO2_phos	A5PJP1|BL1S3_BOVIN	R.VAGEAAET(+79.97)DS(+79.97)DPEPEPK.A		Biogenesis of lysosome-related organelles complex 1 subunit 3 OS
PEAKS_S-phase_TiO2_phos	A5PJS6|UBP10_BOVIN	K.SHSVNEDEQEEPGEGS(+79.97)EDEWEQVGPR.N		Ubiquitin carboxyl-terminal hydrolase 10 OS
PEAKS_S-phase_TiO2_phos	A6QLA6|CAF1A_BOVIN	R.DAGSPEDS(+79.97)AAS(+79.97)PPSPGPARPQTPTASEDVAVPSKAR.L		Chromatin assembly factor 1 subunit A OS
PEAKS_S-phase_TiO2_phos	A6QLA6|CAF1A_BOVIN	R.DAGS(+79.97)PEDSAASPPS(+79.97)PGPARPQTPTASEDVAVPSKAR.L		Chromatin assembly factor 1 subunit A OS
PEAKS_S-phase_TiO2_phos	A6QQL9|SRP14_BOVIN	R.KGS(+79.97)VEGFEPSDNKC(+57.02)LLR.A		Signal recognition particle 14 kDa protein OS
PEAKS_S-phase_TiO2_phos	A7E3S4|RAF1_BOVIN	R.SAS(+79.97)EPSLHR.A		RAF proto-oncogene serine/threonine-protein kinase OS
PEAKS_Mitose_Global_phos	A7MAZ5|H13_BOVIN	K.KPTKS(+79.97)PAKAKAPKPK.A		Histone H1.3 OS
PEAKS_Mitose_Global_phos	A7MAZ5|H13_BOVIN	M.S(+42.01)ET(+79.97)APVAPAAPAPAEKTPVKK.K		Histone H1.3 OS
PEAKS_Mitose_Global_phos	A7MAZ5|H13_BOVIN	R.KAS(+79.97)GPPVSELITKAVAASKER.S		Histone H1.3 OS
PEAKS_Mitose_Global_phos	A7MAZ5|H13_BOVIN	K.AAKPKKPTKS(+79.97)PAKAK.A		Histone H1.3 OS
PEAKS_Mitose_Global_phos	A7MAZ5|H13_BOVIN	K.AAKPKKPT(+79.97)KSPAKAK.A		Histone H1.3 OS
PEAKS_Mitose_TiO2_phos	A7MAZ5|H13_BOVIN	R.KAS(+79.97)GPPVSELITK.A		Histone H1.3 OS
PEAKS_Mitose_TiO2_phos	A7MAZ5|H13_BOVIN	K.RKAS(+79.97)GPPVSELITK.A		Histone H1.3 OS
PEAKS_Mitose_TiO2_phos	A7MAZ5|H13_BOVIN	R.KAS(+79.97)GPPVSELITKAVAASKER.S		Histone H1.3 OS
PEAKS_Mitose_TiO2_phos	A7MAZ5|H13_BOVIN	R.KAS(+79.97)GPPVSELITKAVAASK.E		Histone H1.3 OS
PEAKS_Mitose_TiO2_phos	A7MAZ5|H13_BOVIN	K.VAKS(+79.97)PKKAK.A		Histone H1.3 OS
PEAKS_Mitose_TiO2_phos	A7MAZ5|H13_BOVIN	K.KVAKS(+79.97)PK.K		Histone H1.3 OS
PEAKS_S-phase_TiO2_phos	A7MAZ5|H13_BOVIN	R.KAS(+79.97)GPPVSELITKAVAASKER.S		Histone H1.3 OS
PEAKS_S-phase_TiO2_phos	A7MAZ5|H13_BOVIN	R.KAS(+79.97)GPPVSELITK.A		Histone H1.3 OS
PEAKS_S-phase_TiO2_phos	A7MAZ5|H13_BOVIN	K.RKAS(+79.97)GPPVSELITK.A		Histone H1.3 OS
PEAKS_S-phase_TiO2_phos	A7MAZ5|H13_BOVIN	K.KVAKS(+79.97)PK.K		Histone H1.3 OS
PEAKS_S-phase_TiO2_phos	A7MB80|GTF2I_BOVIN	R.SPGSNSKVPEIEVT(+79.97)VEGPNNSNPQTSAVR.T		General transcription factor II-I OS
PEAKS_S-phase_TiO2_phos	A7MB80|GTF2I_BOVIN	R.SPGSNS(+79.97)KVPEIEVTVEGPNNSNPQTSAVR.T		General transcription factor II-I OS
PEAKS_S-phase_TiO2_phos	A7MB80|GTF2I_BOVIN	R.S(+79.97)PGSNSKVPEIEVTVEGPNNSNPQTSAVR.T		General transcription factor II-I OS
PEAKS_S-phase_TiO2_phos	E1BB50|CDK12_BOVIN	R.HSS(+79.97)IS(+79.97)PVRLPLNSSLGAELSR.K		Cyclin-dependent kinase 12 OS
PEAKS_S-phase_TiO2_phos	E1BB50|CDK12_BOVIN	R.HLLTDLPLPPELPGGDPS(+79.97)PPDS(+79.97)PEPK.A		Cyclin-dependent kinase 12 OS
PEAKS_S-phase_TiO2_phos	E1BB52|CDK13_BOVIN	R.HSS(+79.97)ISPST(+79.97)LT(+79.97)LKSSLAAELNK.N		Cyclin-dependent kinase 13 OS
PEAKS_Mitose_Global_phos	G3N131|H11_BOVIN	M.S(+42.01)EVALPAPAAST(+79.97)SPEKPSAGKK.A		Histone H1.1 OS
PEAKS_Mitose_TiO2_phos	G3N131|H11_BOVIN	M.E(sub S)EVALPAPAAS(+79.97)TSPEKPSAGK.K		Histone H1.1 OS
PEAKS_S-phase_TiO2_phos	O02675|DPYL2_BOVIN	K.TVTPASSAKTS(+79.97)PAKQQAPPVR.N		Dihydropyrimidinase-related protein 2 OS
PEAKS_S-phase_TiO2_phos	O02810|PI4KB_BOVIN	R.ST(+79.97)RSVENLPEC(+57.02)GITHEQR.A		Phosphatidylinositol 4-kinase beta OS
PEAKS_S-phase_TiO2_phos	O02810|PI4KB_BOVIN	R.S(+79.97)VENLPEC(+57.02)GITHEQR.A		Phosphatidylinositol 4-kinase beta OS
PEAKS_S-phase_TiO2_phos	O02810|PI4KB_BOVIN	R.S(+79.97)TRSVENLPEC(+57.02)GITHEQR.A		Phosphatidylinositol 4-kinase beta OS
PEAKS_S-phase_TiO2_phos	P00514|KAP0_BOVIN	R.ADSREDEIS(+79.97)PPPPNPVVKGR.R		cAMP-dependent protein kinase type I-alpha regulatory subunit OS
PEAKS_S-phase_TiO2_phos	P00514|KAP0_BOVIN	R.ADSREDEIS(+79.97)PPPPNPVVK.G		cAMP-dependent protein kinase type I-alpha regulatory subunit OS
PEAKS_S-phase_TiO2_phos	P00514|KAP0_BOVIN	K.AGSRADSREDEIS(+79.97)PPPPNPVVK.G		cAMP-dependent protein kinase type I-alpha regulatory subunit OS
PEAKS_S-phase_TiO2_phos	P00514|KAP0_BOVIN	K.AGS(+79.97)RADSREDEIS(+79.97)PPPPNPVVK.G		cAMP-dependent protein kinase type I-alpha regulatory subunit OS
PEAKS_S-phase_TiO2_phos	P00515|KAP2_BOVIN	R.RVS(+79.97)VC(+57.02)AETYNPDEEEEDTDPRVIHPK.T		cAMP-dependent protein kinase type II-alpha regulatory subunit OS
PEAKS_S-phase_Global_phos	P00829|ATPB_BOVIN	R.VVAASAS(+79.97)GALR(+14.02).G		ATP synthase subunit beta mitochondrial OS
PEAKS_Mitose_TiO2_phos	P00829|ATPB_BOVIN	R.DYAAQASPSPKAGAT(+79.97)T(+79.97)GR.I		ATP synthase subunit beta mitochondrial OS
PEAKS_S-phase_TiO2_phos	P01252|PTMA_BOVIN	R.AAEDDEDDDVDTKKQKT(+79.97)DEDD		Prothymosin alpha OS
PEAKS_Mitose_TiO2_phos	P02253|H12_BOVIN	R.KAS(+79.97)GPPVSELITK.A		Histone H1.2 OS
PEAKS_Mitose_TiO2_phos	P02253|H12_BOVIN	R.RKAS(+79.97)GPPVSELITK.A		Histone H1.2 OS
PEAKS_Mitose_TiO2_phos	P02253|H12_BOVIN	R.KAS(+79.97)GPPVSELITKAVAASKER.S		Histone H1.2 OS
PEAKS_Mitose_TiO2_phos	P02253|H12_BOVIN	R.KAS(+79.97)GPPVSELITKAVAASK.E		Histone H1.2 OS
PEAKS_Mitose_TiO2_phos	P02253|H12_BOVIN	K.VAKS(+79.97)PKKAK.A		Histone H1.2 OS
PEAKS_Mitose_TiO2_phos	P02253|H12_BOVIN	K.KVAKS(+79.97)PK.K		Histone H1.2 OS
PEAKS_Mitose_TiO2_phos	P02253|H12_BOVIN	K.T(+79.97)KKATGAATPK.K		Histone H1.2 OS
PEAKS_Mitose_TiO2_phos	P02253|H12_BOVIN	M.SET(+79.97)APAAPAAAPPAEKTPVKKK.A		Histone H1.2 OS
PEAKS_Mitose_TiO2_phos	P02253|H12_BOVIN	M.S(+42.01)ET(+79.97)APAAPAAAPPAEKTPVK.K		Histone H1.2 OS
PEAKS_S-phase_TiO2_phos	P02253|H12_BOVIN	R.RKAS(+79.97)GPPVSELITK.A		Histone H1.2 OS
PEAKS_S-phase_TiO2_phos	P02253|H12_BOVIN	R.KAS(+79.97)GPPVSELITKAVAASKER.S		Histone H1.2 OS
PEAKS_S-phase_TiO2_phos	P02253|H12_BOVIN	R.KAS(+79.97)GPPVSELITK.A		Histone H1.2 OS
PEAKS_S-phase_TiO2_phos	P02253|H12_BOVIN	MS(+79.97)ETAPAAPAAAPPAEKT(+79.97)PVK.K		Histone H1.2 OS
PEAKS_S-phase_TiO2_phos	P02253|H12_BOVIN	K.KVAKS(+79.97)PK.K		Histone H1.2 OS
PEAKS_Mitose_TiO2_phos	P08166|KAD2_BOVIN	M.APNVPAAEPVPES(+79.97)PKGVR.A		Adenylate kinase 2 mitochondrial OS
PEAKS_S-phase_TiO2_phos	P08166|KAD2_BOVIN	M.APNVPAAEPVPES(+79.97)PKGVR.A		Adenylate kinase 2 mitochondrial OS
PEAKS_Mitose_TiO2_phos	P08169|MPRI_BOVIN	R.AAATPISTFHDDS(+79.97)DEDLLHV		Cation-independent mannose-6-phosphate receptor OS
PEAKS_S-phase_TiO2_phos	P08169|MPRI_BOVIN	R.AADTLS(+79.97)ALHGDEQDSEDEVLTLPEVK.V		Cation-independent mannose-6-phosphate receptor OS
PEAKS_S-phase_TiO2_phos	P08169|MPRI_BOVIN	R.AAATPISTFHDDS(+79.97)DEDLLHV		Cation-independent mannose-6-phosphate receptor OS
PEAKS_S-phase_TiO2_phos	P10881|LA_BOVIN	K.TKFDS(+79.97)DDERDENGASR.A		Lupus La protein homolog OS
PEAKS_S-phase_TiO2_phos	P10881|LA_BOVIN	K.KTKFDS(+79.97)DDERDENGASR.A		Lupus La protein homolog OS
PEAKS_Mitose_TiO2_phos	P11116|LEG1_BOVIN	M.AC(+57.02)GLVAS(+79.97)NLNLKPGEC(+57.02)LR.V		Galectin-1 OS
PEAKS_S-phase_TiO2_phos	P26285|F262_BOVIN	R.NYS(+79.97)VGSRPLQPLSPLR.A		6-phosphofructo-2-kinase/fructose-2 6-bisphosphatase 2 OS
PEAKS_S-phase_TiO2_phos	P35605|COPB2_BOVIN	R.SAAQQELDGKPASPT(+79.97)PVIVTSQTANKEEK.S		Coatomer subunit beta' OS
PEAKS_S-phase_TiO2_phos	P35605|COPB2_BOVIN	R.SAAQQELDGKPAS(+79.97)PTPVIVTSQTANKEEK.S		Coatomer subunit beta' OS
PEAKS_S-phase_TiO2_phos	P35605|COPB2_BOVIN	R.S(+79.97)AAQQELDGKPASPTPVIVTSQTANKEEK.S		Coatomer subunit beta' OS
PEAKS_S-phase_TiO2_phos	P39872|RL3_BOVIN	R.HGS(+79.97)LGFLPR.K		60S ribosomal protein L3 OS
PEAKS_S-phase_TiO2_phos	P39872|RL3_BOVIN	R.HE(sub G)S(+79.97)LGFLPR.K		60S ribosomal protein L3 OS
PEAKS_S-phase_TiO2_phos	P41541|USO1_BOVIN	K.LKELGHPVEEEDELES(+79.97)GDQDDEDDEDEDDGKEQGHI		General vesicular transport factor p115 OS
PEAKS_Mitose_TiO2_phos	P42899|RLA2_BOVIN	K.KEES(+79.97)EES(+79.97)DDDMGFGLFD		60S acidic ribosomal protein P2 OS
PEAKS_Mitose_TiO2_phos	P42899|RLA2_BOVIN	K.KEES(+79.97)EES(+79.97)DDDM(+15.99)GFGLFD		60S acidic ribosomal protein P2 OS
PEAKS_S-phase_TiO2_phos	P42899|RLA2_BOVIN	K.KEESEES(+79.97)DDDMGFGLFD		60S acidic ribosomal protein P2 OS
PEAKS_S-phase_TiO2_phos	P42899|RLA2_BOVIN	K.KEES(+79.97)EESDDDMGFGLFD		60S acidic ribosomal protein P2 OS
PEAKS_S-phase_TiO2_phos	P42899|RLA2_BOVIN	K.KEES(+79.97)EES(+79.97)DDDMGFGLFD		60S acidic ribosomal protein P2 OS
PEAKS_S-phase_TiO2_phos	P42899|RLA2_BOVIN	K.KEES(+79.97)EES(+79.97)DDDM(+15.99)GFGLFD		60S acidic ribosomal protein P2 OS
PEAKS_S-phase_TiO2_phos	P48734|CDK1_BOVIN	K.IGEGT(+79.97)Y(+79.97)GVVYKGR.H		Cyclin-dependent kinase 1 OS
PEAKS_S-phase_TiO2_phos	P48734|CDK1_BOVIN	K.IEKIGEGT(+79.97)Y(+79.97)GVVYKGR.H		Cyclin-dependent kinase 1 OS
PEAKS_S-phase_TiO2_phos	P51122|AN32A_BOVIN	R.NRTPS(+79.97)DVKELVLDNC(+57.02)R.S		Acidic leucine-rich nuclear phosphoprotein 32 family member A OS
PEAKS_Mitose_TiO2_phos	P60712|ACTB_BOVIN	M.D(+42.01)DDIAALVVDNGS(+79.97)GMC(+57.02).K		Actin cytoplasmic 1 OS
PEAKS_S-phase_TiO2_phos	P60712|ACTB_BOVIN	R.HQE(sub G)VMVGMGQKDS(+79.97)YVGDEAQSKR.G		Actin cytoplasmic 1 OS
PEAKS_Mitose_TiO2_phos	P61283|BAF_BOVIN	M.T(+79.97)TE(sub S)QKHRDFVAEPMGEKPVGSLAGIGEVLGK.K		Barrier-to-autointegration factor OS
PEAKS_S-phase_TiO2_phos	P61283|BAF_BOVIN	M.T(+79.97)TE(sub S)QKHRDFVAEPMGEKPVGSLAGIGEVLGK.K		Barrier-to-autointegration factor OS
PEAKS_S-phase_TiO2_phos	P62157|CALM_BOVIN	K.DGDGTIT(+79.97)TKELGTVM(+15.99)R.S		Calmodulin OS
PEAKS_S-phase_TiO2_phos	P62739|ACTA_BOVIN	R.HQE(sub G)VMVGMGQKDS(+79.97)YVGDEAQSKR.G		Actin aortic smooth muscle OS
PEAKS_Mitose_TiO2_phos	P62808|H2B1_BOVIN	K.HAVS(+79.97)EE(sub G)TKAVTKYTSSK		Histone H2B type 1 OS
PEAKS_S-phase_TiO2_phos	P62808|H2B1_BOVIN	K.HAVS(+79.97)EE(sub G)TKAVTKYTSSK		Histone H2B type 1 OS
PEAKS_S-phase_TiO2_phos	P63258|ACTG_BOVIN	R.HQE(sub G)VMVGMGQKDS(+79.97)YVGDEAQSKR.G		Actin cytoplasmic 2 OS
PEAKS_S-phase_TiO2_phos	P68138|ACTS_BOVIN	R.HQE(sub G)VMVGMGQKDS(+79.97)YVGDEAQSKR.G		Actin alpha skeletal muscle OS
PEAKS_Mitose_TiO2_phos	P69341|PARN_BOVIN	R.NLS(+79.97)PSRAEAGLEAR.A		Poly(A)-specific ribonuclease PARN OS
PEAKS_S-phase_TiO2_phos	P69341|PARN_BOVIN	R.NLSPS(+79.97)RAEAGLEAR.A		Poly(A)-specific ribonuclease PARN OS
PEAKS_S-phase_TiO2_phos	P69341|PARN_BOVIN	R.NLS(+79.97)PSRAEAGLEAR.A		Poly(A)-specific ribonuclease PARN OS
PEAKS_S-phase_TiO2_phos	P79122|PININ_BOVIN	R.RGFS(+79.97)DSGGGPPAKQR.D		Pinin OS
PEAKS_S-phase_TiO2_phos	Q08DA0|RABL6_BOVIN	R.AGEFPVREDLS(+79.97)DLT(+79.97)DEDAGPVQPPAPPKPLAPSFR.L		Rab-like protein 6 OS
PEAKS_S-phase_Global_phos	Q08DA1|AT1A1_BOVIN	K.AD(+14.02)IGVAMGIAGS(+79.97)DVSK.Q		Sodium/potassium-transporting ATPase subunit alpha-1 OS
PEAKS_Mitose_TiO2_phos	Q08DU9|HP1B3_BOVIN	R.AVNSTRET(+79.97)PPKSK.L		Heterochromatin protein 1-binding protein 3 OS
PEAKS_Mitose_TiO2_phos	Q08DU9|HP1B3_BOVIN	R.AVNSTRETPPKS(+79.97)K.L		Heterochromatin protein 1-binding protein 3 OS
PEAKS_Mitose_TiO2_phos	Q08DU9|HP1B3_BOVIN	R.AVNST(+79.97)RETPPKSK.L		Heterochromatin protein 1-binding protein 3 OS
PEAKS_Mitose_TiO2_phos	Q08DZ2|PRP4B_BOVIN	R.KKS(+79.97)PVINESR.S		Serine/threonine-protein kinase PRP4 homolog OS
PEAKS_Mitose_TiO2_phos	Q08DZ2|PRP4B_BOVIN	R.SRS(+79.97)PS(+79.97)PDDILER.V		Serine/threonine-protein kinase PRP4 homolog OS
PEAKS_S-phase_TiO2_phos	Q08DZ2|PRP4B_BOVIN	R.KKS(+79.97)PVINESR.S		Serine/threonine-protein kinase PRP4 homolog OS
PEAKS_S-phase_TiO2_phos	Q0IIM3|HS105_BOVIN	K.IKELNNNC(+57.02)EPVVTQPKPKIES(+79.97)PKLER.T		Heat shock protein 105 kDa OS
PEAKS_S-phase_TiO2_phos	Q0IIM3|HS105_BOVIN	K.IES(+79.97)PKLER.T		Heat shock protein 105 kDa OS
PEAKS_Mitose_TiO2_phos	Q0V8M0|KRI1_BOVIN	R.AFVEDS(+79.97)EDEDS(+79.97)AEEGGSGLLQKR.A		Protein KRI1 homolog OS
PEAKS_Mitose_TiO2_phos	Q0V8M0|KRI1_BOVIN	R.GS(+79.97)SPLRVNAAFAAR.Y		Protein KRI1 homolog OS
PEAKS_S-phase_TiO2_phos	Q0V8M0|KRI1_BOVIN	R.GSS(+79.97)PLRVNAAFAAR.Y		Protein KRI1 homolog OS
PEAKS_S-phase_TiO2_phos	Q0V8M0|KRI1_BOVIN	R.GS(+79.97)SPLRVNAAFAAR.Y		Protein KRI1 homolog OS
PEAKS_S-phase_TiO2_phos	Q0V8M0|KRI1_BOVIN	R.AFVEDS(+79.97)EDEDS(+79.97)AEEGGSGLLQKR.A		Protein KRI1 homolog OS
PEAKS_S-phase_TiO2_phos	Q0VCY6|MBOA7_BOVIN	K.S(+79.97)GAPAPSPASGK.L		Lysophospholipid acyltransferase 7 OS
PEAKS_Mitose_TiO2_phos	Q0VCY7|SRSF1_BOVIN	R.VKVDGPRS(+79.97)PSYGR.S		Serine/arginine-rich splicing factor 1 OS
PEAKS_S-phase_TiO2_phos	Q0VCY7|SRSF1_BOVIN	R.VKVDGPRS(+79.97)PSYGRS(+79.97)R.S		Serine/arginine-rich splicing factor 1 OS
PEAKS_S-phase_TiO2_phos	Q0VCY7|SRSF1_BOVIN	R.VKVDGPRS(+79.97)PSYGR.S		Serine/arginine-rich splicing factor 1 OS
PEAKS_S-phase_TiO2_phos	Q0VCY7|SRSF1_BOVIN	R.VKVDGPRS(+79.97)PSY(+79.97).G		Serine/arginine-rich splicing factor 1 OS
PEAKS_S-phase_TiO2_phos	Q0VCY7|SRSF1_BOVIN	R.VKVDGPRS(+79.97)PS(+79.97)YGR.S		Serine/arginine-rich splicing factor 1 OS
PEAKS_S-phase_TiO2_phos	Q0VCY7|SRSF1_BOVIN	K.VDGPRS(+79.97)PSYGR.S		Serine/arginine-rich splicing factor 1 OS
PEAKS_Mitose_TiO2_phos	Q0Z7W6|TMX1_BOVIN	R.SVGPSLATDKS(+79.97)		Thioredoxin-related transmembrane protein 1 OS
PEAKS_S-phase_TiO2_phos	Q0Z7W6|TMX1_BOVIN	R.S(+79.97)VGPSLATDKS		Thioredoxin-related transmembrane protein 1 OS
PEAKS_S-phase_TiO2_phos	Q148F3|ARSK_BOVIN	M(+15.99)LLLWVS(+79.97)VVAAS(+79.97)ALAAPAPGADGQRR.G		Arylsulfatase K OS
PEAKS_Mitose_TiO2_phos	Q1LZD3|TSSC4_BOVIN	R.SRGGS(+79.97)PEAPGAEL		Protein TSSC4 OS
PEAKS_Mitose_TiO2_phos	Q1LZD3|TSSC4_BOVIN	R.S(+79.97)RGGSPEAPGAEL		Protein TSSC4 OS
PEAKS_Mitose_TiO2_phos	Q1LZD3|TSSC4_BOVIN	R.GGS(+79.97)PEAPGAEL		Protein TSSC4 OS
PEAKS_S-phase_TiO2_phos	Q1LZD3|TSSC4_BOVIN	R.SRGGS(+79.97)PEAPGAEL		Protein TSSC4 OS
PEAKS_S-phase_TiO2_phos	Q1LZD3|TSSC4_BOVIN	R.S(+79.97)RGGSPEAPGAEL		Protein TSSC4 OS
PEAKS_S-phase_TiO2_phos	Q1LZD3|TSSC4_BOVIN	R.GGS(+79.97)PEAPGAEL		Protein TSSC4 OS
PEAKS_S-phase_TiO2_phos	Q29S11|NUCKS_BOVIN	R.LKATVTPS(+79.97)PVKGKGK.V		Nuclear ubiquitous casein and cyclin-dependent kinase substrate 1 OS
PEAKS_S-phase_TiO2_phos	Q29S11|NUCKS_BOVIN	R.LKATVTPS(+79.97)PVKGK.G		Nuclear ubiquitous casein and cyclin-dependent kinase substrate 1 OS
PEAKS_S-phase_TiO2_phos	Q29S11|NUCKS_BOVIN	R.LKATVT(+79.97)PS(+79.97)PVKGK.G		Nuclear ubiquitous casein and cyclin-dependent kinase substrate 1 OS
PEAKS_S-phase_TiO2_phos	Q29S11|NUCKS_BOVIN	R.LKAT(+79.97)VTPSPVKGKGK.V		Nuclear ubiquitous casein and cyclin-dependent kinase substrate 1 OS
PEAKS_S-phase_TiO2_phos	Q29S11|NUCKS_BOVIN	R.KVVDYSQFQESDDADEDYGRDS(+79.97)GPPAKK.I		Nuclear ubiquitous casein and cyclin-dependent kinase substrate 1 OS
PEAKS_S-phase_TiO2_phos	Q29S11|NUCKS_BOVIN	R.KVVDYSQFQES(+79.97)DDADEDYGRDSGPPAKK.I		Nuclear ubiquitous casein and cyclin-dependent kinase substrate 1 OS
PEAKS_S-phase_TiO2_phos	Q29S11|NUCKS_BOVIN	K.ATVTPS(+79.97)PVKGK.G		Nuclear ubiquitous casein and cyclin-dependent kinase substrate 1 OS
PEAKS_S-phase_TiO2_phos	Q29S11|NUCKS_BOVIN	K.ASKEKT(+79.97)PS(+79.97)PKEEDEEPESPLEK.K		Nuclear ubiquitous casein and cyclin-dependent kinase substrate 1 OS
PEAKS_S-phase_TiO2_phos	Q2HJ94|DNJA2_BOVIN	R.EAYNDS(+79.97)S(+79.97)DEESSSHHGPGVQC(+57.02)AHQ		DnaJ homolog subfamily A member 2 OS
PEAKS_S-phase_TiO2_phos	Q2KI04|SZRD1_BOVIN	R.KSKSPPKVPIVIQDDS(+79.97)LPAGPPPQIR.I		SUZ domain-containing protein 1 OS
PEAKS_S-phase_TiO2_phos	Q2KI04|SZRD1_BOVIN	R.KSKS(+79.97)PPKVPIVIQDDSLPAGPPPQIR.I		SUZ domain-containing protein 1 OS
PEAKS_Mitose_TiO2_phos	Q2KIS1|RENBP_BOVIN	R.LAPASALSTRS(+79.97)PPAGPTRPGAE		N-acylglucosamine 2-epimerase OS
PEAKS_Mitose_TiO2_phos	Q2NL29|INO1_BOVIN	R.VGPLATTS(+79.97)PVLC(+57.02)K.K		Inositol-3-phosphate synthase 1 OS
PEAKS_Mitose_TiO2_phos	Q2NL29|INO1_BOVIN	R.VGPLAT(+79.97)TSPVLC(+57.02)KK.G		Inositol-3-phosphate synthase 1 OS
PEAKS_S-phase_TiO2_phos	Q2NL29|INO1_BOVIN	R.VGPLATTS(+79.97)PVLC(+57.02)KK.G		Inositol-3-phosphate synthase 1 OS
PEAKS_S-phase_TiO2_phos	Q2NL29|INO1_BOVIN	R.VGPLATTS(+79.97)PVLC(+57.02)K.K		Inositol-3-phosphate synthase 1 OS
PEAKS_S-phase_TiO2_phos	Q2NL29|INO1_BOVIN	R.VGPLATT(+79.97)SPVLC(+57.02)KK.G		Inositol-3-phosphate synthase 1 OS
PEAKS_S-phase_TiO2_phos	Q2T9L9|T2FB_BOVIN	R.HYQVEEKS(+79.97)D		General transcription factor IIF subunit 2 OS
PEAKS_S-phase_TiO2_phos	Q2T9P4|NASP_BOVIN	K.ATLVESSTSGFTPSGGSSSVSMIAS(+79.97)R.K		Nuclear autoantigenic sperm protein OS
PEAKS_Mitose_TiO2_phos	Q2TA42|ARGL1_BOVIN	R.ASS(+79.97)PPDRIDIFGR.T		Arginine and glutamate-rich protein 1 OS
PEAKS_Mitose_TiO2_phos	Q2TA42|ARGL1_BOVIN	R.AS(+79.97)SPPDRIDIFGR.T		Arginine and glutamate-rich protein 1 OS
PEAKS_S-phase_TiO2_phos	Q2TA42|ARGL1_BOVIN	R.ASS(+79.97)PPDRIDIFGR.T		Arginine and glutamate-rich protein 1 OS
PEAKS_S-phase_TiO2_phos	Q2TA49|VASP_BOVIN	R.KVS(+79.97)KQEEASAGPVAPKAESSR.S		Vasodilator-stimulated phosphoprotein OS
PEAKS_Mitose_TiO2_phos	Q2YDD1|FR1OP_BOVIN	K.ALTSGEGALDLSDVHS(+79.97)PPKS(+79.97)PEGK.T		FGFR1 oncogene partner OS
PEAKS_S-phase_TiO2_phos	Q2YDD1|FR1OP_BOVIN	K.ALTSGEGALDLSDVHS(+79.97)PPKS(+79.97)PEGK.T		FGFR1 oncogene partner OS
PEAKS_S-phase_TiO2_phos	Q2YDD1|FR1OP_BOVIN	K.ALTS(+79.97)GEGALDLSDVHSPPKS(+79.97)PEGK.T		FGFR1 oncogene partner OS
PEAKS_Mitose_TiO2_phos	Q32L48|H2B1N_BOVIN	K.HAVS(+79.97)EE(sub G)TKAVTKYTSSK		Histone H2B type 1-N OS
PEAKS_Mitose_TiO2_phos	Q32LG3|MDHM_BOVIN	K.HE(sub G)VY(+79.97)NPNKIFGVTTLDIVR.A		Malate dehydrogenase mitochondrial OS
PEAKS_S-phase_TiO2_phos	Q32LG3|MDHM_BOVIN	K.HE(sub G)VY(+79.97)NPNKIFGVTTLDIVR.A		Malate dehydrogenase mitochondrial OS
PEAKS_Mitose_TiO2_phos	Q32P59|SLIRP_BOVIN	K.ALQGDQTS(+79.97)DEEKDF		SRA stem-loop-interacting RNA-binding protein mitochondrial OS
PEAKS_Mitose_TiO2_phos	Q32P59|SLIRP_BOVIN	K.ALQGDQT(+79.97)S(+79.97)DEEKDF		SRA stem-loop-interacting RNA-binding protein mitochondrial OS
PEAKS_Mitose_TiO2_phos	Q32P59|SLIRP_BOVIN	K.ALQGDQT(+79.97)SDEEKDF		SRA stem-loop-interacting RNA-binding protein mitochondrial OS
PEAKS_Mitose_TiO2_phos	Q32P59|SLIRP_BOVIN	Q.T(+79.97)S(+79.97)DEEKDF		SRA stem-loop-interacting RNA-binding protein mitochondrial OS
PEAKS_S-phase_TiO2_phos	Q32P59|SLIRP_BOVIN	Q.T(+79.97)S(+79.97)DEEKDF		SRA stem-loop-interacting RNA-binding protein mitochondrial OS
PEAKS_S-phase_TiO2_phos	Q32P59|SLIRP_BOVIN	K.ALQGDQTS(+79.97)DEEKDF		SRA stem-loop-interacting RNA-binding protein mitochondrial OS
PEAKS_S-phase_TiO2_phos	Q32P59|SLIRP_BOVIN	K.ALQGDQT(+79.97)SDEEKDF		SRA stem-loop-interacting RNA-binding protein mitochondrial OS
PEAKS_S-phase_TiO2_phos	Q32P59|SLIRP_BOVIN	K.ALQGDQT(+79.97)S(+79.97)DEEKDF		SRA stem-loop-interacting RNA-binding protein mitochondrial OS
PEAKS_S-phase_TiO2_phos	Q32PF3|PCNP_BOVIN	V.S(+42.01)SSNGGENS(+79.97)S(+79.97).R		PEST proteolytic signal-containing nuclear protein OS
PEAKS_S-phase_TiO2_phos	Q32PJ8|HDAC1_BOVIN	R.IAC(+57.02)EEEFSDS(+79.97)DEEGEGGRKNS(+79.97)SNFKK.A		Histone deacetylase 1 OS
PEAKS_S-phase_TiO2_phos	Q32PJ8|HDAC1_BOVIN	R.IAC(+57.02)EEEFS(+79.97)DS(+79.97)DEEGEGGRKNSSNFKK.A		Histone deacetylase 1 OS
PEAKS_S-phase_TiO2_phos	Q32PJ8|HDAC1_BOVIN	R.IAC(+57.02)EEEFS(+79.97)DS(+79.97)DEEGEGGRKNSSNFK.K		Histone deacetylase 1 OS
PEAKS_S-phase_TiO2_phos	Q32PJ8|HDAC1_BOVIN	R.IAC(+57.02)EEEFS(+79.97)DS(+79.97)DEEGEGGRK.N		Histone deacetylase 1 OS
PEAKS_S-phase_TiO2_phos	Q32PJ8|HDAC1_BOVIN	R.C(+57.02)WTYET(+79.97)AVALDTEIPNELPYNDY(+79.97)FEY(+79.97)FGPDFK.L		Histone deacetylase 1 OS
PEAKS_Mitose_TiO2_phos	Q3MHR5|SRSF2_BOVIN	K.S(+79.97)PPKSPEEEGAVSS		Serine/arginine-rich splicing factor 2 OS
PEAKS_Mitose_TiO2_phos	Q3MHR5|SRSF2_BOVIN	R.S(+79.97)KSPPKSPEEEGAVSS		Serine/arginine-rich splicing factor 2 OS
PEAKS_Mitose_TiO2_phos	Q3MHR5|SRSF2_BOVIN	R.SKS(+79.97)PPKSPEEEGAVSS		Serine/arginine-rich splicing factor 2 OS
PEAKS_Mitose_TiO2_phos	Q3MHR5|SRSF2_BOVIN	R.S(+79.97)KS(+79.97)PPKSPEEEGAVSS		Serine/arginine-rich splicing factor 2 OS
PEAKS_Mitose_TiO2_phos	Q3MHR5|SRSF2_BOVIN	R.SRS(+79.97)KSPPKS(+79.97)PEEEGAVSS		Serine/arginine-rich splicing factor 2 OS
PEAKS_Mitose_TiO2_phos	Q3MHR5|SRSF2_BOVIN	R.SRSKS(+79.97)PPKSPEEEGAVSS		Serine/arginine-rich splicing factor 2 OS
PEAKS_Mitose_TiO2_phos	Q3MHR5|SRSF2_BOVIN	R.S(+79.97)RS(+79.97)KS(+79.97)PPKSPEEEGAVSS		Serine/arginine-rich splicing factor 2 OS
PEAKS_Mitose_TiO2_phos	Q3MHR5|SRSF2_BOVIN	R.SRS(+79.97)KS(+79.97)PPKSPEEEGAVSS		Serine/arginine-rich splicing factor 2 OS
PEAKS_S-phase_TiO2_phos	Q3MHR5|SRSF2_BOVIN	R.S(+79.97)KS(+79.97)PPKSPEEEGAVSS		Serine/arginine-rich splicing factor 2 OS
PEAKS_S-phase_TiO2_phos	Q3SWY3|IMDH2_BOVIN	K.YEQGFITDPVVLS(+79.97)PRDR.V		Inosine-5'-monophosphate dehydrogenase 2 OS
PEAKS_Mitose_TiO2_phos	Q3SYU1|NOC2L_BOVIN	R.AAAREPDGPGGS(+79.97)PLASR.R		Nucleolar complex protein 2 homolog OS
PEAKS_Mitose_TiO2_phos	Q3SYU1|NOC2L_BOVIN	R.AAAREPDGPGGSPLAS(+79.97)R.R		Nucleolar complex protein 2 homolog OS
PEAKS_S-phase_TiO2_phos	Q3SYU1|NOC2L_BOVIN	R.AAAREPDGPGGS(+79.97)PLASR.R		Nucleolar complex protein 2 homolog OS
PEAKS_S-phase_TiO2_phos	Q3SYX0|NDRG1_BOVIN	R.TAS(+79.97)GSSVTSLEGAR.S		Protein NDRG1 OS
PEAKS_Mitose_TiO2_phos	Q3SZ63|NOP56_BOVIN	R.KLS(+79.97)PKEEPLSSGPEEAAASK.S		Nucleolar protein 56 OS
PEAKS_Mitose_TiO2_phos	Q3SZ63|NOP56_BOVIN	R.KLS(+79.97)PKEEPLSS(+79.97)GPEEAAASK.S		Nucleolar protein 56 OS
PEAKS_Mitose_TiO2_phos	Q3SZ63|NOP56_BOVIN	R.KLS(+79.97)PKEEPLS(+79.97)S(+79.97)GPEEAAASK.S		Nucleolar protein 56 OS
PEAKS_S-phase_TiO2_phos	Q3SZ63|NOP56_BOVIN	R.KLSPKEEPLS(+79.97)S(+79.97)GPEEAAASK.S		Nucleolar protein 56 OS
PEAKS_S-phase_TiO2_phos	Q3SZ63|NOP56_BOVIN	R.KLS(+79.97)PKEEPLSSGPEEAAASK.S		Nucleolar protein 56 OS
PEAKS_S-phase_TiO2_phos	Q3SZ63|NOP56_BOVIN	R.KLS(+79.97)PKEEPLSS(+79.97)GPEEAAASK.S		Nucleolar protein 56 OS
PEAKS_S-phase_TiO2_phos	Q3SZ63|NOP56_BOVIN	R.KLS(+79.97)PKEEPLS(+79.97)S(+79.97)GPEEAAASK.S		Nucleolar protein 56 OS
PEAKS_S-phase_TiO2_phos	Q3SZ63|NOP56_BOVIN	K.SFSKEELVSS(+79.97)DLEETAGTGSLPK.R		Nucleolar protein 56 OS
PEAKS_S-phase_TiO2_phos	Q3SZ63|NOP56_BOVIN	K.SFSKEELVS(+79.97)SDLEETAGTGSLPK.R		Nucleolar protein 56 OS
PEAKS_S-phase_TiO2_phos	Q3SZ63|NOP56_BOVIN	K.S(+79.97)FSKEELVSSDLEETAGTGSLPK.R		Nucleolar protein 56 OS
PEAKS_S-phase_TiO2_phos	Q3SZ63|NOP56_BOVIN	K.LSPKEEPLS(+79.97)S(+79.97)GPEEAAASK.S		Nucleolar protein 56 OS
PEAKS_S-phase_TiO2_phos	Q3SZ63|NOP56_BOVIN	K.LS(+79.97)PKEEPLS(+79.97)SGPEEAAASK.S		Nucleolar protein 56 OS
PEAKS_S-phase_TiO2_phos	Q3SZJ0|ARLY_BOVIN	R.ALLRAQQTESPPHAS(+79.97)PK		Argininosuccinate lyase OS
PEAKS_S-phase_TiO2_phos	Q3SZR8|SRSF3_BOVIN	R.S(+79.97)LS(+79.97)RER.N		Serine/arginine-rich splicing factor 3 OS
PEAKS_S-phase_TiO2_phos	Q3SZR8|SRSF3_BOVIN	R.ERS(+79.97)LS(+79.97)RER.N		Serine/arginine-rich splicing factor 3 OS
PEAKS_S-phase_TiO2_phos	Q3T054|RAN_BOVIN	K.LVLVGDGGTGKT(+79.97)TFVK.R		GTP-binding nuclear protein Ran OS
PEAKS_Mitose_TiO2_phos	Q3T0C7|STMN1_BOVIN	R.ASGQAFELILS(+79.97)PR.S		Stathmin OS
PEAKS_Mitose_TiO2_phos	Q3T0C7|STMN1_BOVIN	R.SKESVPEFPLS(+79.97)PPKKK.D		Stathmin OS
PEAKS_S-phase_TiO2_phos	Q3T0C7|STMN1_BOVIN	R.SKESVPEFPLS(+79.97)PPKKK.D		Stathmin OS
PEAKS_S-phase_TiO2_phos	Q3T0C8|PDLI2_BOVIN	R.ALAS(+79.97)PPKLHTC(+57.02)EKC(+57.02)NTSIANQAVR.I		PDZ and LIM domain protein 2 OS
PEAKS_S-phase_TiO2_phos	Q3T0E5|APMAP_BOVIN	R.KMS(+79.97)FLNDLTVTR.D		Adipocyte plasma membrane-associated protein OS
PEAKS_Mitose_TiO2_phos	Q3T0N3|TMCO1_BOVIN	K.QAGGFLGPPPPSGKFS(+79.97)		Transmembrane and coiled-coil domain-containing protein 1 OS
PEAKS_Mitose_TiO2_phos	Q3T0N3|TMCO1_BOVIN	R.AATKQAGGFLGPPPPSGKFS(+79.97)		Transmembrane and coiled-coil domain-containing protein 1 OS
PEAKS_Mitose_TiO2_phos	Q3T0U2|RL14_BOVIN	K.AALLKAS(+79.97)PK.K		60S ribosomal protein L14 OS
PEAKS_Mitose_TiO2_phos	Q3T0U2|RL14_BOVIN	K.AALLKAS(+79.97)PKK.A		60S ribosomal protein L14 OS
PEAKS_Mitose_TiO2_phos	Q3T0U2|RL14_BOVIN	K.AALLKAS(+79.97)PKKALAAK.G		60S ribosomal protein L14 OS
PEAKS_S-phase_TiO2_phos	Q3T0U2|RL14_BOVIN	K.AALLKAS(+79.97)PKKALAAK.G		60S ribosomal protein L14 OS
PEAKS_S-phase_TiO2_phos	Q3T0U2|RL14_BOVIN	K.AALLKAS(+79.97)PKK.A		60S ribosomal protein L14 OS
PEAKS_S-phase_TiO2_phos	Q3T0U2|RL14_BOVIN	K.AALLKAS(+79.97)PK.K		60S ribosomal protein L14 OS
PEAKS_Mitose_TiO2_phos	Q3T106|SRSF7_BOVIN	R.SAS(+79.97)PERVD		Serine/arginine-rich splicing factor 7 OS
PEAKS_Mitose_TiO2_phos	Q3T106|SRSF7_BOVIN	R.S(+79.97)PSGS(+79.97)PRRSASPERVD		Serine/arginine-rich splicing factor 7 OS
PEAKS_Mitose_TiO2_phos	Q3T106|SRSF7_BOVIN	R.RSAS(+79.97)PERVD		Serine/arginine-rich splicing factor 7 OS
PEAKS_Mitose_TiO2_phos	Q3T106|SRSF7_BOVIN	R.SPS(+79.97)GS(+79.97)PRRSASPERVD		Serine/arginine-rich splicing factor 7 OS
PEAKS_Mitose_TiO2_phos	Q3T106|SRSF7_BOVIN	R.SPS(+79.97)GS(+79.97)PRRS(+79.97)ASPERVD		Serine/arginine-rich splicing factor 7 OS
PEAKS_S-phase_TiO2_phos	Q3T149|HSPB1_BOVIN	R.QLS(+79.97)SGVSEIQQTADRWR.V		Heat shock protein beta-1 OS
PEAKS_S-phase_TiO2_phos	Q3T149|HSPB1_BOVIN	R.ALS(+79.97)RQLSSGVS(+79.97)EIQQTADRWR.V		Heat shock protein beta-1 OS
PEAKS_S-phase_Global_phos	Q3T160|NPM_BOVIN	K.C(+57.02)GSGPVHISGQ(+.98)HLVAVEEDAES(+79.97)EEEEEEEVKLLSISGKR.S		Nucleophosmin OS
PEAKS_Mitose_TiO2_phos	Q3T160|NPM_BOVIN	K.M(+15.99)QAS(+79.97)IEKGGSLPKVEAK.F		Nucleophosmin OS
PEAKS_Mitose_TiO2_phos	Q3T160|NPM_BOVIN	K.MQAS(+79.97)IEKGGSLPKVEAK.F		Nucleophosmin OS
PEAKS_Mitose_TiO2_phos	Q3T160|NPM_BOVIN	K.M(+15.99)QASIEKGGS(+79.97)LPKVEAK.F		Nucleophosmin OS
PEAKS_S-phase_TiO2_phos	Q3T160|NPM_BOVIN	R.TVSLGAGAKDELHVVEAEAMNYEGS(+79.97)PIKVTLATLK.M		Nucleophosmin OS
PEAKS_S-phase_TiO2_phos	Q3T160|NPM_BOVIN	D.AES(+79.97)EEEEEEEVKLLSISGKR.S		Nucleophosmin OS
PEAKS_S-phase_TiO2_phos	Q3ZBF7|TEBP_BOVIN	D.S(+79.97)DDEKMPDLE		Prostaglandin E synthase 3 OS
PEAKS_Mitose_TiO2_phos	Q3ZBT6|TRA2B_BOVIN	R.RS(+79.97)PS(+79.97)PYYSR.G		Transformer-2 protein homolog beta OS
PEAKS_Mitose_TiO2_phos	Q3ZBT6|TRA2B_BOVIN	R.S(+79.97)PS(+79.97)PYYSR.G		Transformer-2 protein homolog beta OS
PEAKS_Mitose_TiO2_phos	Q3ZBT6|TRA2B_BOVIN	R.RRS(+79.97)PS(+79.97)PYYSR.G		Transformer-2 protein homolog beta OS
PEAKS_S-phase_TiO2_phos	Q3ZBT6|TRA2B_BOVIN	R.S(+79.97)PSPYYSR.G		Transformer-2 protein homolog beta OS
PEAKS_S-phase_TiO2_phos	Q3ZBT6|TRA2B_BOVIN	R.S(+79.97)PS(+79.97)PYYSR.G		Transformer-2 protein homolog beta OS
PEAKS_S-phase_TiO2_phos	Q3ZBT6|TRA2B_BOVIN	R.RS(+79.97)PS(+79.97)PYYSR.G		Transformer-2 protein homolog beta OS
PEAKS_S-phase_TiO2_phos	Q3ZBT6|TRA2B_BOVIN	R.RRS(+79.97)PSPYYS(+79.97)R.G		Transformer-2 protein homolog beta OS
PEAKS_S-phase_TiO2_phos	Q3ZBT6|TRA2B_BOVIN	R.RRS(+79.97)PSPY(+79.97)YSR.G		Transformer-2 protein homolog beta OS
PEAKS_S-phase_TiO2_phos	Q3ZBT6|TRA2B_BOVIN	R.RRS(+79.97)PS(+79.97)PYYSR.G		Transformer-2 protein homolog beta OS
PEAKS_S-phase_TiO2_phos	Q3ZC07|ACTC_BOVIN	R.HQE(sub G)VMVGMGQKDS(+79.97)YVGDEAQSKR.G		Actin alpha cardiac muscle 1 OS
PEAKS_S-phase_TiO2_phos	Q3ZC82|ZC3HE_BOVIN	R.ISS(+79.97)PVKEEEAQGGSVDERQGTQQR.Q		Zinc finger CCCH domain-containing protein 14 OS
PEAKS_Mitose_TiO2_phos	Q56K14|RLA1_BOVIN	K.KEES(+79.97)EES(+79.97)DDDMGFGLFD		60S acidic ribosomal protein P1 OS
PEAKS_Mitose_TiO2_phos	Q56K14|RLA1_BOVIN	K.KEES(+79.97)EES(+79.97)DDDM(+15.99)GFGLFD		60S acidic ribosomal protein P1 OS
PEAKS_S-phase_TiO2_phos	Q56K14|RLA1_BOVIN	K.KVEAKKEES(+79.97)EES(+79.97)DDDMGFGLFD		60S acidic ribosomal protein P1 OS
PEAKS_S-phase_TiO2_phos	Q56K14|RLA1_BOVIN	K.KEESEES(+79.97)DDDMGFGLFD		60S acidic ribosomal protein P1 OS
PEAKS_S-phase_TiO2_phos	Q56K14|RLA1_BOVIN	K.KEES(+79.97)EESDDDMGFGLFD		60S acidic ribosomal protein P1 OS
PEAKS_S-phase_TiO2_phos	Q56K14|RLA1_BOVIN	K.KEES(+79.97)EES(+79.97)DDDMGFGLFD		60S acidic ribosomal protein P1 OS
PEAKS_S-phase_TiO2_phos	Q56K14|RLA1_BOVIN	K.KEES(+79.97)EES(+79.97)DDDM(+15.99)GFGLFD		60S acidic ribosomal protein P1 OS
PEAKS_S-phase_TiO2_phos	Q58DU5|PSA3_BOVIN	K.ESLKEEDES(+79.97)DDDNM(+15.99)		Proteasome subunit alpha type-3 OS
PEAKS_S-phase_TiO2_phos	Q58DU5|PSA3_BOVIN	K.ESLKEEDES(+79.97)DDDNM		Proteasome subunit alpha type-3 OS
PEAKS_S-phase_TiO2_phos	Q5E995|RS6_BOVIN	R.RLS(+79.97)S(+79.97)LRASTSKSESSQK		40S ribosomal protein S6 OS
PEAKS_S-phase_TiO2_phos	Q5E9B5|ACTH_BOVIN	R.HQE(sub G)VMVGMGQKDS(+79.97)YVGDEAQSKR.G		Actin gamma-enteric smooth muscle OS
PEAKS_S-phase_TiO2_phos	Q5E9N0|BYST_BOVIN	R.LGPGVPQDGS(+79.97)DDEEWPTLEQAAAR.A		Bystin OS
PEAKS_S-phase_TiO2_phos	Q5EA36|RBM14_BOVIN	R.SPT(+79.97)KSSLDYR.R		RNA-binding protein 14 OS
PEAKS_S-phase_TiO2_phos	Q5EA36|RBM14_BOVIN	R.SPPRAS(+79.97)YVAPLTAQPATYR.A		RNA-binding protein 14 OS
PEAKS_S-phase_TiO2_phos	Q5EA36|RBM14_BOVIN	R.S(+79.97)PPRASYVAPLTAQPATYR.A		RNA-binding protein 14 OS
PEAKS_S-phase_TiO2_phos	Q5EA36|RBM14_BOVIN	R.LSES(+79.97)QLSFRRSPTKSSLDYR.R		RNA-binding protein 14 OS
PEAKS_Mitose_TiO2_phos	Q5NUA6|NF2L2_BOVIN	K.EVPVS(+79.97)PGHR.K		Nuclear factor erythroid 2-related factor 2 OS
PEAKS_S-phase_TiO2_phos	Q5NUA6|NF2L2_BOVIN	K.EVPVS(+79.97)PGHR.K		Nuclear factor erythroid 2-related factor 2 OS
PEAKS_S-phase_TiO2_phos	Q67ER4|R113A_BOVIN	K.VAYGDLS(+79.97)S(+79.97)EEEEENKSESLGVVYK.S		RING finger protein 113A OS
PEAKS_S-phase_TiO2_phos	Q76LV2|HS90A_BOVIN	E.LISNS(+79.97)SDALDK.I		Heat shock protein HSP 90-alpha OS
PEAKS_Mitose_TiO2_phos	Q865S1|AP3D1_BOVIN	R.NAET(+79.97)SKSPEKEDVPLVEKK.S		AP-3 complex subunit delta-1 OS
PEAKS_S-phase_TiO2_phos	Q865S1|AP3D1_BOVIN	R.NAETSKS(+79.97)PEKEDVPLVEKK.S		AP-3 complex subunit delta-1 OS
PEAKS_S-phase_TiO2_phos	Q865S1|AP3D1_BOVIN	R.NAETS(+79.97)KSPEKEDVPLVEKK.S		AP-3 complex subunit delta-1 OS
PEAKS_Mitose_TiO2_phos	Q8MJ50|OSTF1_BOVIN	R.SLSNAEDYLDDEDS(+79.97)D		Osteoclast-stimulating factor 1 OS
PEAKS_S-phase_TiO2_phos	Q8MJ50|OSTF1_BOVIN	R.SLSNAEDYLDDEDS(+79.97)D		Osteoclast-stimulating factor 1 OS
PEAKS_S-phase_TiO2_phos	Q8MJG1|PSIP1_BOVIN	K.TGVTSTS(+79.97)DS(+79.97)EEEGDDQEGEKKR.K		PC4 and SFRS1-interacting protein OS
PEAKS_S-phase_TiO2_phos	Q8MJG1|PSIP1_BOVIN	K.TGVTST(+79.97)SDS(+79.97)EEEGDDQEGEKKR.K		PC4 and SFRS1-interacting protein OS
PEAKS_S-phase_TiO2_phos	Q8MJG1|PSIP1_BOVIN	K.NLAKTGVTS(+79.97)T(+79.97)SDSEEEGDDQEGEKKR.K		PC4 and SFRS1-interacting protein OS
PEAKS_Mitose_TiO2_phos	Q95132|ICAM1_BOVIN	R.KAQEEAALKLNAQST(+79.97)PP		Intercellular adhesion molecule 1 OS
PEAKS_Mitose_TiO2_phos	Q95132|ICAM1_BOVIN	R.KAQEEAALKLNAQS(+79.97)TPP		Intercellular adhesion molecule 1 OS
PEAKS_S-phase_TiO2_phos	Q95132|ICAM1_BOVIN	R.KAQEEAALKLNAQST(+79.97)PP		Intercellular adhesion molecule 1 OS
PEAKS_S-phase_TiO2_phos	Q95132|ICAM1_BOVIN	R.KAQEEAALKLNAQS(+79.97)TPP		Intercellular adhesion molecule 1 OS
PEAKS_S-phase_TiO2_phos	Q95JC7|AAAT_BOVIN	K.GYAAAEPTANGVSMLVPIEDVGS(+79.97)LKGGR.C		Neutral amino acid transporter B(0) OS
Progenesis_global	A7MAZ5|H13_BOVIN	SETAPVAPAAPAPAEKTPVKK	[1] S+42.01|[3] T+79.97	Histone H1.3 OS	4.54585	Mitosis	S-Phase	0.0041611
Progenesis_global	A7MAZ5|H13_BOVIN	KPTKSPAKAKAPKPK	[5] S+79.97	Histone H1.3 OS	34.4712	Mitosis	S-Phase	0.105483
Progenesis_global	A7MAZ5|H13_BOVIN	KPTKSPAKAKAPKPK	[5] S+79.97	Histone H1.3 OS	236.812	Mitosis	S-Phase	0.310561
Progenesis_global	A7MAZ5|H13_BOVIN	KPTKSPAKAKAPKPK	[5] S+79.97	Histone H1.3 OS	166.375	Mitosis	S-Phase	0.155332
Progenesis_global	A7MAZ5|H13_BOVIN	AAKPKKPTKSPAKAK	[10] S+79.97	Histone H1.3 OS	Infinity	Mitosis	S-Phase	0.0326362
Progenesis_global	A7MAZ5|H13_BOVIN	AAKPKKPTKSPAKAK	[10] S+79.97	Histone H1.3 OS	539.257	Mitosis	S-Phase	0.0354371
Progenesis_global	G3N131|H11_BOVIN	SEVALPAPAASTSPEKPSAGKK	[1] S+42.01|[12] T+79.97	Histone H1.1 OS	15.4775	Mitosis	S-Phase	0.000425807
Progenesis_global	P00829|ATPB_BOVIN	VVAASASGALR	[7] S+79.97	ATP synthase subunit beta, mitochondrial OS	1.73538	S-Phase	Mitosis	0.0411242
Progenesis_global	P02253|H12_BOVIN	SETAPAAPAAAPPAEKTPVKKK	[1] S+42.01|[3] T+79.97	Histone H1.2 OS	24.9896	Mitosis	S-Phase	0.00730677
Progenesis_global	P02253|H12_BOVIN	SETAPAAPAAAPPAEKTPVKKK	[1] S+42.01|[3] T+79.97	Histone H1.2 OS	2.94022	Mitosis	S-Phase	0.00722941
Progenesis_global	P02769|ALBU_BOVIN	EACFAVEGPKLVVSTQTALA	[3] C+57.02|[15] T+79.97	Serum albumin OS	1.02449	S-Phase	Mitosis	0.962836
Progenesis_global	P60712|ACTB_BOVIN	DDDIAALVVDNGSGMCKAGFAGDDAPR	[3] D+79.97|[16] C+57.02	Actin, cytoplasmic 1 OS	1.16495	Mitosis	S-Phase	0.505975
Progenesis_global	P60712|ACTB_BOVIN	DDDIAALVVDNGSGMCKAGFAGDDAPR	[13] S+79.97|[16] C+57.02	Actin, cytoplasmic 1 OS	1.40715	Mitosis	S-Phase	0.151859
Progenesis_global	P60712|ACTB_BOVIN	DDDIAALVVDNGSGMCKAGFAGDDAPR	[2] D+79.97|[16] C+57.02	Actin, cytoplasmic 1 OS	1.40715	Mitosis	S-Phase	0.151859
Progenesis_global	P60712|ACTB_BOVIN	DDDIAALVVDNGSGMCKAGFAGDDAPR	[1] D+79.97|[16] C+57.02	Actin, cytoplasmic 1 OS	1.40715	Mitosis	S-Phase	0.151859
Progenesis_global	P60712|ACTB_BOVIN	DDDIAALVVDNGSGMCK	[1] D+79.97|[16] C+57.02	Actin, cytoplasmic 1 OS	1.33145	S-Phase	Mitosis	0.35953
Progenesis_global	Q08DA1|AT1A1_BOVIN	ADIGVAMGIAGSDVSK	[2] D+14.02|[12] S+79.97	Sodium/potassium-transporting ATPase subunit alpha-1 OS	1.65953	Mitosis	S-Phase	0.299891
Progenesis_global	Q32PF2|ACLY_BOVIN	GVTIIGPATVGGIKPGCFK	[9] T+79.97|[14] K+57.02|[17] C+57.02	ATP-citrate synthase OS	1.69741	S-Phase	Mitosis	0.0509013
Progenesis_global	Q3SX14|GELS_BOVIN	TPSAAYLWVGAGASEAEK	[1] T+42.01|[3] S+79.97	Gelsolin OS	1.41949	Mitosis	S-Phase	0.175164
Progenesis_global	Q3T0U2|RL14_BOVIN	AALLKASPKKALAAK	[7] S+79.97	60S ribosomal protein L14 OS	53.6368	Mitosis	S-Phase	0.704863
Progenesis_global	Q3T160|NPM_BOVIN	TVSLGAGAKDELHVVEAEAMNYEGSPIKVTLATLK	[25] S+79.97	Nucleophosmin OS	1.68786	Mitosis	S-Phase	0.0327851
Progenesis_global	Q3T160|NPM_BOVIN	SAPGSGSKVPQKK	[5] S+79.97	Nucleophosmin OS	11.7011	Mitosis	S-Phase	0.0236742
Progenesis_TIO	A1A4H6|DDX27_BOVIN	TIGEDEDVQVEPETDSEDEEEEGPIVLGRK	[14] T+79.97|[16] S+79.97	Probable ATP-dependent RNA helicase DDX27 OS	1.81991	S-phase	Mitosis	0.276217
Progenesis_TIO	A1A4H6|DDX27_BOVIN	TIGEDEDVQVEPETDSEDEEEEGPIVLGRK	[14] T+79.97|[16] S+79.97	Probable ATP-dependent RNA helicase DDX27 OS	10.9406	Mitosis	S-phase	0.0126018
Progenesis_TIO	A1L520|ARFG2_BOVIN	HGTDLWTDSVSTAPSHSPEKK	[15] S+79.97	ADP-ribosylation factor GTPase-activating protein 2 OS	4.18243	S-phase	Mitosis	0.173811
Progenesis_TIO	A1L520|ARFG2_BOVIN	HGTDLWTDSVSTAPSHSPEKK	[17] S+79.97	ADP-ribosylation factor GTPase-activating protein 2 OS	4.18243	S-phase	Mitosis	0.173811
Progenesis_TIO	A1L520|ARFG2_BOVIN	HGTDLWTDSVSTAPSHSPEKK	[17] S+79.97	ADP-ribosylation factor GTPase-activating protein 2 OS	3.41275	S-phase	Mitosis	0.212409
Progenesis_TIO	A2VDU3|M3K7_BOVIN	SIQDLTVTGTDPGQVSSR	[1] S+79.97	Mitogen-activated protein kinase kinase kinase 7 OS	3.76464	Mitosis	S-phase	0.839778
Progenesis_TIO	A3KMV5|UBA1_BOVIN	RVSGPDPKPGSNCSPAHSVLSEVPSVPANGMAK	[3] S+79.97|[13] C+57.02	Ubiquitin-like modifier-activating enzyme 1 OS	35.9388	S-phase	Mitosis	0.00271207
Progenesis_TIO	A3KMV5|UBA1_BOVIN	RVSGPDPKPGSNCSPAHSVLSEVPSVPANGMAK	[11] S+79.97|[13] C+57.02	Ubiquitin-like modifier-activating enzyme 1 OS	35.9388	S-phase	Mitosis	0.00271207
Progenesis_TIO	A3KMV5|UBA1_BOVIN	RVSGPDPKPGSNCSPAHSVLSEVPSVPANGMAK	[13] C+57.02|[14] S+79.97	Ubiquitin-like modifier-activating enzyme 1 OS	35.9388	S-phase	Mitosis	0.00271207
Progenesis_TIO	A3KMV5|UBA1_BOVIN	RVSGPDPKPGSNCSPAHSVLSEVPSVPANGMAK	[13] C+57.02|[14] S+79.97	Ubiquitin-like modifier-activating enzyme 1 OS	2.52984	S-phase	Mitosis	0.36446
Progenesis_TIO	A3KMV5|UBA1_BOVIN	RVSGPDPKPGSNCSPAHSVLSEVPSVPANGMAK	[13] C+57.02|[18] S+79.97|[21] S+79.97	Ubiquitin-like modifier-activating enzyme 1 OS	8.54217	S-phase	Mitosis	0.0224889
Progenesis_TIO	A3KMV5|UBA1_BOVIN	RVSGPDPKPGSNCSPAHSVLSEVPSVPANGMAK	[3] S+79.97|[11] S+79.97|[13] C+57.02	Ubiquitin-like modifier-activating enzyme 1 OS	1.87399	S-phase	Mitosis	0.430298
Progenesis_TIO	A3KMV5|UBA1_BOVIN	RVSGPDPKPGSNCSPAHSVLSEVPSVPANGMAK	[11] S+79.97|[13] C+57.02|[14] S+79.97	Ubiquitin-like modifier-activating enzyme 1 OS	1.87399	S-phase	Mitosis	0.430298
Progenesis_TIO	A3KMV5|UBA1_BOVIN	RVSGPDPKPGSNCSPAHSVLSEVPSVPANGMAK	[3] S+79.97|[13] C+57.02|[31] M+15.99	Ubiquitin-like modifier-activating enzyme 1 OS	9.31915	S-phase	Mitosis	0.0097463
Progenesis_TIO	A4FV61|ZN512_BOVIN	MSSRLGAVPATPGPTPFK	[1] M+15.99|[3] S+79.97	Zinc finger protein 512 OS	18.8232	Mitosis	S-phase	0.166834
Progenesis_TIO	A4FV97|RL1D1_BOVIN	TGGVPTQDPAPQEETGGVSALPKAQDDSEDEIPLLVPLKETPAAGSTK	[6] T+79.97	Ribosomal L1 domain-containing protein 1 OS	5.25459	S-phase	Mitosis	0.112574
Progenesis_TIO	A4FV97|RL1D1_BOVIN	KPAPTTDAVAPK	[6] T+79.97	Ribosomal L1 domain-containing protein 1 OS	241.552	Mitosis	S-phase	0.0741023
Progenesis_TIO	A4FV97|RL1D1_BOVIN	AQDDSEDEIPLLVPLKETPAAGSTK	[5] S+79.97	Ribosomal L1 domain-containing protein 1 OS	9.27439	S-phase	Mitosis	0.0058498
Progenesis_TIO	A4FV97|RL1D1_BOVIN	AQDDSEDEIPLLVPLKETPAAGSTK	[5] S+79.97	Ribosomal L1 domain-containing protein 1 OS	2.08991	Mitosis	S-phase	0.597296
Progenesis_TIO	A4FV97|RL1D1_BOVIN	TGGVPTQDPAPQEETGGVSALPKAQDDSEDEIPLLVPLKETPAAGSTK	[28] S+79.97	Ribosomal L1 domain-containing protein 1 OS	5.00887	Mitosis	S-phase	0.0564993
Progenesis_TIO	A4FV97|RL1D1_BOVIN	AQDDSEDEIPLLVPLKETPAAGSTKIQK	[5] S+79.97	Ribosomal L1 domain-containing protein 1 OS	11.7814	S-phase	Mitosis	0.00600499
Progenesis_TIO	A4FV97|RL1D1_BOVIN	KASPALETPIAAEPKTPGK	[8] T+79.97	Ribosomal L1 domain-containing protein 1 OS	13.251	S-phase	Mitosis	0.0795638
Progenesis_TIO	A4FV97|RL1D1_BOVIN	KASPALETPIAAEPK	[3] S+79.97	Ribosomal L1 domain-containing protein 1 OS	6.18526	Mitosis	S-phase	0.0963758
Progenesis_TIO	A4FV97|RL1D1_BOVIN	KASPALETPIAAEPK	[3] S+79.97	Ribosomal L1 domain-containing protein 1 OS	109.951	Mitosis	S-phase	0.316982
Progenesis_TIO	A4FV97|RL1D1_BOVIN	KASPALETPIAAEPK	[3] S+79.97	Ribosomal L1 domain-containing protein 1 OS	58.1855	Mitosis	S-phase	0.10472
Progenesis_TIO	A4IFB1|SRRT_BOVIN	ERFSPPRHELSPPQKR	[4] S+79.97|[11] S+79.97	Serrate RNA effector molecule homolog OS	1.0194	S-phase	Mitosis	0.926275
Progenesis_TIO	A4IFB1|SRRT_BOVIN	ERFSPPRHELSPPQKR	[4] S+79.97|[11] S+79.97	Serrate RNA effector molecule homolog OS	3.40096	S-phase	Mitosis	0.379036
Progenesis_TIO	A4IFB1|SRRT_BOVIN	ERFSPPRHELSPPQKR	[4] S+79.97|[11] S+79.97	Serrate RNA effector molecule homolog OS	29.2367	Mitosis	S-phase	0.0305822
Progenesis_TIO	A5D989|EF1D_BOVIN	AATATEDDEDDDIDLFGSDEEEDKEATR	[18] S+79.97	Elongation factor 1-delta OS	11.8611	S-phase	Mitosis	0.100744
Progenesis_TIO	A5D989|EF1D_BOVIN	AATATEDDEDDDIDLFGSDEEEDKEATR	[18] S+79.97	Elongation factor 1-delta OS	7.87173	S-phase	Mitosis	0.251904
Progenesis_TIO	A5PJP1|BL1S3_BOVIN	VAGEAAETDSDPEPEPKAAPR	[8] T+79.97|[10] S+79.97	Biogenesis of lysosome-related organelles complex 1 subunit 3 OS	1.22121	S-phase	Mitosis	0.270654
Progenesis_TIO	A5PJP1|BL1S3_BOVIN	VAGEAAETDSDPEPEPK	[8] T+79.97|[10] S+79.97	Biogenesis of lysosome-related organelles complex 1 subunit 3 OS	1.03303	S-phase	Mitosis	0.941206
Progenesis_TIO	A5PJS6|UBP10_BOVIN	SHSVNEDEQEEPGEGSEDEWEQVGPR	[16] S+79.97	Ubiquitin carboxyl-terminal hydrolase 10 OS	8.57909	S-phase	Mitosis	0.00953219
Progenesis_TIO	A6QLA6|CAF1A_BOVIN	DAGSPEDSAASPPSPGPARPQTPTASEDVAVPSKAR	[8] S+79.97|[11] S+79.97	Chromatin assembly factor 1 subunit A OS	1.88376	S-phase	Mitosis	0.174272
Progenesis_TIO	A6QLA6|CAF1A_BOVIN	DAGSPEDSAASPPSPGPARPQTPTASEDVAVPSKAR	[4] S+79.97|[14] S+79.97	Chromatin assembly factor 1 subunit A OS	1.88376	S-phase	Mitosis	0.174272
Progenesis_TIO	A7E3S4|RAF1_BOVIN	SASEPSLHR	[3] S+79.97	RAF proto-oncogene serine/threonine-protein kinase OS	Infinity	S-phase	Mitosis	7.24507e-09
Progenesis_TIO	A7MAZ5|H13_BOVIN	SETAPVAPAAPAPAEKTPVKKK	[1] S+42.01|[3] T+79.97	Histone H1.3 OS	18.7408	S-phase	Mitosis	0.165549
Progenesis_TIO	A7MAZ5|H13_BOVIN	SETAPVAPAAPAPAEKTPVKKK	[1] S+42.01|[3] T+79.97	Histone H1.3 OS	103.697	Mitosis	S-phase	2.31618e-05
Progenesis_TIO	A7MAZ5|H13_BOVIN	SETAPVAPAAPAPAEKTPVKKK	[1] S+42.01|[3] T+79.97	Histone H1.3 OS	4.86897	S-phase	Mitosis	0.328312
Progenesis_TIO	A7MAZ5|H13_BOVIN	SETAPVAPAAPAPAEKTPVKKK	[1] S+42.01|[3] T+79.97	Histone H1.3 OS	12.4734	S-phase	Mitosis	0.864212
Progenesis_TIO	A7MAZ5|H13_BOVIN	SETAPVAPAAPAPAEKTPVKKK	[1] S+42.01|[17] T+79.97	Histone H1.3 OS	18.7408	S-phase	Mitosis	0.165549
Progenesis_TIO	A7MAZ5|H13_BOVIN	SETAPVAPAAPAPAEKTPVKKK	[1] S+42.01|[17] T+79.97	Histone H1.3 OS	183.887	Mitosis	S-phase	0.0214421
Progenesis_TIO	A7MAZ5|H13_BOVIN	SETAPVAPAAPAPAEKTPVKKK	[1] S+42.01|[17] T+79.97	Histone H1.3 OS	128.05	Mitosis	S-phase	0.226025
Progenesis_TIO	A7MAZ5|H13_BOVIN	SETAPVAPAAPAPAEKTPVKK	[1] S+42.01|[3] T+79.97	Histone H1.3 OS	29.4968	Mitosis	S-phase	0.301191
Progenesis_TIO	A7MAZ5|H13_BOVIN	SETAPVAPAAPAPAEKTPVKK	[1] S+42.01|[3] T+79.97	Histone H1.3 OS	106.411	Mitosis	S-phase	0.0674958
Progenesis_TIO	A7MAZ5|H13_BOVIN	SETAPVAPAAPAPAEKTPVKK	[1] S+42.01|[3] T+79.97	Histone H1.3 OS	146.575	Mitosis	S-phase	0.249558
Progenesis_TIO	A7MAZ5|H13_BOVIN	SETAPVAPAAPAPAEKTPVKK	[1] S+42.01|[3] T+79.97	Histone H1.3 OS	13.4094	S-phase	Mitosis	0.00357553
Progenesis_TIO	A7MAZ5|H13_BOVIN	SETAPVAPAAPAPAEKTPVKK	[1] S+42.01|[3] T+79.97	Histone H1.3 OS	8.15223	S-phase	Mitosis	0.118253
Progenesis_TIO	A7MAZ5|H13_BOVIN	SETAPVAPAAPAPAEKTPVKK	[1] S+42.01|[3] T+79.97	Histone H1.3 OS	7.45673	Mitosis	S-phase	0.675455
Progenesis_TIO	A7MAZ5|H13_BOVIN	SETAPVAPAAPAPAEKTPVKK	[1] S+42.01|[3] T+79.97	Histone H1.3 OS	33.9803	Mitosis	S-phase	0.0329716
Progenesis_TIO	A7MAZ5|H13_BOVIN	SETAPVAPAAPAPAEKTPVK	[1] S+42.01|[3] T+79.97	Histone H1.3 OS	58.4784	Mitosis	S-phase	0.133069
Progenesis_TIO	A7MAZ5|H13_BOVIN	SETAPVAPAAPAPAEKTPVK	[1] S+42.01|[3] T+79.97	Histone H1.3 OS	63.9403	Mitosis	S-phase	0.167615
Progenesis_TIO	A7MAZ5|H13_BOVIN	AAKPKKPTK	[1] A+57.02|[8] T+79.97	Histone H1.3 OS	33.6809	Mitosis	S-phase	0.00927375
Progenesis_TIO	A7MB80|GTF2I_BOVIN	SPGSNSKVPEIEVTVEGPNNSNPQTSAVR	[14] T+79.97	General transcription factor II-I OS	10.0942	S-phase	Mitosis	0.0124065
Progenesis_TIO	A7MB80|GTF2I_BOVIN	SPGSNSKVPEIEVTVEGPNNSNPQTSAVR	[6] S+79.97	General transcription factor II-I OS	10.0942	S-phase	Mitosis	0.0124065
Progenesis_TIO	A7MB80|GTF2I_BOVIN	SPGSNSKVPEIEVTVEGPNNSNPQTSAVR	[1] S+79.97	General transcription factor II-I OS	10.0942	S-phase	Mitosis	0.0124065
Progenesis_TIO	E1BB50|CDK12_BOVIN	HSSISPVRLPLNSSLGAELSR	[3] S+79.97|[5] S+79.97	Cyclin-dependent kinase 12 OS	21.3672	S-phase	Mitosis	0.00217283
Progenesis_TIO	G3N131|H11_BOVIN	SEVALPAPAASTSPEKPSAGKK	[1] S+42.01|[12] T+79.97	Histone H1.1 OS	53.0681	Mitosis	S-phase	0.13023
Progenesis_TIO	G3N131|H11_BOVIN	SEVALPAPAASTSPEKPSAGKK	[1] S+42.01|[12] T+79.97	Histone H1.1 OS	2.65184	S-phase	Mitosis	0.122766
Progenesis_TIO	G3N131|H11_BOVIN	SEVALPAPAASTSPEKPSAGKK	[1] S+42.01|[13] S+79.97	Histone H1.1 OS	2.65184	S-phase	Mitosis	0.122766
Progenesis_TIO	G3N131|H11_BOVIN	SEVALPAPAASTSPEKPSAGKK	[1] S+42.01|[13] S+79.97	Histone H1.1 OS	29.6421	Mitosis	S-phase	0.492696
Progenesis_TIO	G3N131|H11_BOVIN	SEVALPAPAASTSPEKPSAGKK	[1] S+42.01|[13] S+79.97	Histone H1.1 OS	61.0756	Mitosis	S-phase	0.0201998
Progenesis_TIO	G3N131|H11_BOVIN	SEVALPAPAASTSPEKPSAGKK	[1] S+42.01|[18] S+79.97	Histone H1.1 OS	61.0756	Mitosis	S-phase	0.0201998
Progenesis_TIO	G3N131|H11_BOVIN	SEVALPAPAASTSPEKPSAGK	[1] S+42.01|[11] S+79.97	Histone H1.1 OS	40.0026	Mitosis	S-phase	0.0180231
Progenesis_TIO	G3N131|H11_BOVIN	SEVALPAPAASTSPEKPSAGK	[1] S+42.01|[11] S+79.97	Histone H1.1 OS	37.3167	Mitosis	S-phase	0.266745
Progenesis_TIO	G3N131|H11_BOVIN	SEVALPAPAASTSPEKPSAGKK	[1] S+42.01|[11] S+79.97	Histone H1.1 OS	82.3078	Mitosis	S-phase	0.323115
Progenesis_TIO	O02675|DPYL2_BOVIN	TVTPASSAKTSPAKQQAPPVR	[11] S+79.97	Dihydropyrimidinase-related protein 2 OS	17.8854	S-phase	Mitosis	0.0544948
Progenesis_TIO	O02810|PI4KB_BOVIN	STRSVENLPECGITHEQR	[4] S+79.97|[7] N+0.98|[11] C+57.02	Phosphatidylinositol 4-kinase beta OS	16.3663	S-phase	Mitosis	0.202222
Progenesis_TIO	O02810|PI4KB_BOVIN	SVENLPECGITHEQR	[1] S+79.97|[8] C+57.02	Phosphatidylinositol 4-kinase beta OS	1.05093	Mitosis	S-phase	0.649251
Progenesis_TIO	P00514|KAP0_BOVIN	AGSRADSREDEISPPPPNPVVK	[13] S+79.97	cAMP-dependent protein kinase type I-alpha regulatory subunit OS	1.8541	S-phase	Mitosis	0.197507
Progenesis_TIO	P00514|KAP0_BOVIN	ADSREDEISPPPPNPVVK	[9] S+79.97	cAMP-dependent protein kinase type I-alpha regulatory subunit OS	3.31052	S-phase	Mitosis	0.184156
Progenesis_TIO	P00514|KAP0_BOVIN	AGSRADSREDEISPPPPNPVVK	[3] S+79.97|[13] S+79.97	cAMP-dependent protein kinase type I-alpha regulatory subunit OS	12.3066	S-phase	Mitosis	0.0195376
Progenesis_TIO	P00514|KAP0_BOVIN	ADSREDEISPPPPNPVVKGR	[9] S+79.97	cAMP-dependent protein kinase type I-alpha regulatory subunit OS	1.97109	Mitosis	S-phase	0.646946
Progenesis_TIO	P00515|KAP2_BOVIN	RVSVCAETYNPDEEEEDTDPRVIHPK	[3] S+79.97|[5] C+57.02	cAMP-dependent protein kinase type II-alpha regulatory subunit OS	12.8412	S-phase	Mitosis	0.0701786
Progenesis_TIO	P00515|KAP2_BOVIN	RVSVCAETYNPDEEEEDTDPRVIHPK	[3] S+79.97|[5] C+57.02	cAMP-dependent protein kinase type II-alpha regulatory subunit OS	3.95794	S-phase	Mitosis	0.511614
Progenesis_TIO	P00515|KAP2_BOVIN	RVSVCAETYNPDEEEEDTDPRVIHPKTDQQR	[3] S+79.97|[5] C+57.02	cAMP-dependent protein kinase type II-alpha regulatory subunit OS	3.60766	S-phase	Mitosis	0.175805
Progenesis_TIO	P00829|ATPB_BOVIN	DYAAQASPSPKAGATTGR	[15] T+79.97|[16] T+79.97	ATP synthase subunit beta, mitochondrial OS	1.9361	Mitosis	S-phase	0.32546
Progenesis_TIO	P01252|PTMA_BOVIN	AAEDDEDDDVDTKKQKTDEDD	[17] T+79.97	Prothymosin alpha OS	10.6957	S-phase	Mitosis	0.152311
Progenesis_TIO	P02253|H12_BOVIN	SETAPAAPAAAPPAEKTPVKKK	[1] S+42.01|[3] T+79.97	Histone H1.2 OS	10.0561	S-phase	Mitosis	0.000446488
Progenesis_TIO	P02253|H12_BOVIN	SETAPAAPAAAPPAEKTPVKKK	[1] S+42.01|[3] T+79.97	Histone H1.2 OS	208.864	Mitosis	S-phase	0.000523587
Progenesis_TIO	P02253|H12_BOVIN	SETAPAAPAAAPPAEKTPVKKK	[1] S+42.01|[3] T+79.97	Histone H1.2 OS	23.8936	S-phase	Mitosis	0.166174
Progenesis_TIO	P02253|H12_BOVIN	SETAPAAPAAAPPAEKTPVKKK	[1] S+42.01|[3] T+79.97	Histone H1.2 OS	19.5103	Mitosis	S-phase	0.219806
Progenesis_TIO	P02253|H12_BOVIN	SETAPAAPAAAPPAEKTPVKKK	[1] S+42.01|[3] T+79.97	Histone H1.2 OS	28.3744	Mitosis	S-phase	0.0467761
Progenesis_TIO	P02253|H12_BOVIN	SETAPAAPAAAPPAEKTPVKKK	[1] S+42.01|[17] T+79.97	Histone H1.2 OS	387.59	Mitosis	S-phase	0.00508164
Progenesis_TIO	P02253|H12_BOVIN	SETAPAAPAAAPPAEKTPVKKK	[1] S+42.01|[17] T+79.97	Histone H1.2 OS	19.5103	Mitosis	S-phase	0.219806
Progenesis_TIO	P02253|H12_BOVIN	SETAPAAPAAAPPAEKTPVKKK	[1] S+42.01|[17] T+79.97	Histone H1.2 OS	1.54504	Mitosis	S-phase	0.100783
Progenesis_TIO	P02253|H12_BOVIN	KASGPPVSELITK	[3] S+79.97	Histone H1.2 OS	19.6843	Mitosis	S-phase	0.0690141
Progenesis_TIO	P02253|H12_BOVIN	KASGPPVSELITK	[3] S+79.97	Histone H1.2 OS	142.446	Mitosis	S-phase	0.0163438
Progenesis_TIO	P02253|H12_BOVIN	KASGPPVSELITK	[3] S+79.97	Histone H1.2 OS	27.6062	S-phase	Mitosis	0.00153579
Progenesis_TIO	P02253|H12_BOVIN	KASGPPVSELITK	[3] S+79.97	Histone H1.2 OS	42.1309	S-phase	Mitosis	0.00337358
Progenesis_TIO	P02253|H12_BOVIN	KASGPPVSELITK	[3] S+79.97	Histone H1.2 OS	33.8771	Mitosis	S-phase	0.473074
Progenesis_TIO	P02253|H12_BOVIN	KASGPPVSELITK	[3] S+79.97	Histone H1.2 OS	187.764	Mitosis	S-phase	0.099345
Progenesis_TIO	P02253|H12_BOVIN	KVAKSPK	[5] S+79.97	Histone H1.2 OS	55.4104	Mitosis	S-phase	0.388121
Progenesis_TIO	P02253|H12_BOVIN	KVAKSPK	[5] S+79.97	Histone H1.2 OS	Infinity	Mitosis	S-phase	0.137171
Progenesis_TIO	P02253|H12_BOVIN	SETAPAAPAAAPPAEKTPVKK	[1] S+42.01|[3] T+79.97	Histone H1.2 OS	25.5284	Mitosis	S-phase	0.092951
Progenesis_TIO	P02253|H12_BOVIN	SETAPAAPAAAPPAEKTPVKK	[1] S+42.01|[3] T+79.97	Histone H1.2 OS	130.576	S-phase	Mitosis	0.00466567
Progenesis_TIO	P02253|H12_BOVIN	SETAPAAPAAAPPAEKTPVKK	[1] S+42.01|[3] T+79.97	Histone H1.2 OS	4.55549	Mitosis	S-phase	0.528746
Progenesis_TIO	P02253|H12_BOVIN	SETAPAAPAAAPPAEKTPVKK	[1] S+42.01|[3] T+79.97	Histone H1.2 OS	616.007	Mitosis	S-phase	0.0518748
Progenesis_TIO	P02253|H12_BOVIN	SETAPAAPAAAPPAEKTPVKK	[1] S+42.01|[3] T+79.97	Histone H1.2 OS	327.652	Mitosis	S-phase	0.0141055
Progenesis_TIO	P02253|H12_BOVIN	SETAPAAPAAAPPAEKTPVKK	[1] S+42.01|[3] T+79.97	Histone H1.2 OS	451.491	Mitosis	S-phase	0.0323875
Progenesis_TIO	P02253|H12_BOVIN	VAKSPKKAK	[4] S+79.97	Histone H1.2 OS	41.7497	Mitosis	S-phase	0.00993179
Progenesis_TIO	P02253|H12_BOVIN	RKASGPPVSELITK	[4] S+79.97	Histone H1.2 OS	3.06143	S-phase	Mitosis	0.278103
Progenesis_TIO	P02253|H12_BOVIN	RKASGPPVSELITK	[4] S+79.97	Histone H1.2 OS	30.0938	Mitosis	S-phase	0.000160539
Progenesis_TIO	P02253|H12_BOVIN	RKASGPPVSELITK	[4] S+79.97	Histone H1.2 OS	5.05079	S-phase	Mitosis	0.352505
Progenesis_TIO	P02253|H12_BOVIN	RKASGPPVSELITK	[4] S+79.97	Histone H1.2 OS	2.26749	S-phase	Mitosis	0.88007
Progenesis_TIO	P02253|H12_BOVIN	SETAPAAPAAAPPAEKTPVKK	[1] S+42.01|[17] T+79.97	Histone H1.2 OS	4.55549	Mitosis	S-phase	0.528746
Progenesis_TIO	P02253|H12_BOVIN	SETAPAAPAAAPPAEKTPVKK	[1] S+42.01|[17] T+79.97	Histone H1.2 OS	616.007	Mitosis	S-phase	0.0518748
Progenesis_TIO	P02253|H12_BOVIN	SETAPAAPAAAPPAEKTPVKK	[1] S+42.01|[17] T+79.97	Histone H1.2 OS	39.6458	Mitosis	S-phase	0.100336
Progenesis_TIO	P02253|H12_BOVIN	SETAPAAPAAAPPAEKTPVK	[1] S+42.01|[3] T+79.97	Histone H1.2 OS	8.49278	Mitosis	S-phase	0.433493
Progenesis_TIO	P02253|H12_BOVIN	SETAPAAPAAAPPAEKTPVK	[1] S+42.01|[3] T+79.97	Histone H1.2 OS	145.819	Mitosis	S-phase	0.049142
Progenesis_TIO	P02253|H12_BOVIN	SETAPAAPAAAPPAEKTPVK	[1] S+42.01|[3] T+79.97	Histone H1.2 OS	53.2656	Mitosis	S-phase	0.0868435
Progenesis_TIO	P02253|H12_BOVIN	SETAPAAPAAAPPAEKTPVK	[1] S+42.01|[3] T+79.97	Histone H1.2 OS	423.498	Mitosis	S-phase	0.707914
Progenesis_TIO	P02253|H12_BOVIN	KASGPPVSELITKAVAASKER	[3] S+79.97	Histone H1.2 OS	5.24543	S-phase	Mitosis	0.577666
Progenesis_TIO	P02253|H12_BOVIN	SETAPAAPAAAPPAEKTPVKKK	[1] S+42.01|[3] T+79.97|[17] T+79.97	Histone H1.2 OS	23.3158	Mitosis	S-phase	0.0941514
Progenesis_TIO	P02253|H12_BOVIN	SETAPAAPAAAPPAEKTPVKKK	[1] S+42.01|[3] T+79.97|[17] T+79.97	Histone H1.2 OS	136.462	Mitosis	S-phase	0.179868
Progenesis_TIO	P02253|H12_BOVIN	KASGPPVSELITKAVAASK	[3] S+79.97	Histone H1.2 OS	4.77174	Mitosis	S-phase	0.0444191
Progenesis_TIO	P02253|H12_BOVIN	KASGPPVSELITKAVAASKER	[8] S+79.97	Histone H1.2 OS	Infinity	S-phase	Mitosis	0.119314
Progenesis_TIO	P08166|KAD2_BOVIN	APNVPAAEPVPESPKGVR	[13] S+79.97	Adenylate kinase 2, mitochondrial OS	17.7526	S-phase	Mitosis	0.0195342
Progenesis_TIO	P08169|MPRI_BOVIN	AAATPISTFHDDSDEDLLHV	[13] S+79.97	Cation-independent mannose-6-phosphate receptor OS	24.2152	S-phase	Mitosis	0.000455432
Progenesis_TIO	P08169|MPRI_BOVIN	AAATPISTFHDDSDEDLLHV	[13] S+79.97	Cation-independent mannose-6-phosphate receptor OS	4.32443	Mitosis	S-phase	0.459203
Progenesis_TIO	P09867|ROA1_BOVIN	SKSESPKEPEQLR	[1] S+42.01|[5] S+79.97	Heterogeneous nuclear ribonucleoprotein A1 OS	14.614	Mitosis	S-phase	0.11143
Progenesis_TIO	P10096|G3P_BOVIN	YNNTLKIVSNASCTTNCLAPLAK	[1] Y+121.98|[4] T+79.97|[13] C+57.02|[17] C+57.02	Glyceraldehyde-3-phosphate dehydrogenase OS	1.32195	S-phase	Mitosis	0.814413
Progenesis_TIO	P10881|LA_BOVIN	TKFDSDDERDENGASR	[5] S+79.97	Lupus La protein homolog OS	4.03373	Mitosis	S-phase	0.696485
Progenesis_TIO	P10881|LA_BOVIN	TKFDSDDERDENGASR	[5] S+79.97	Lupus La protein homolog OS	6.19085	Mitosis	S-phase	0.374822
Progenesis_TIO	P10881|LA_BOVIN	KTKFDSDDERDENGASR	[6] S+79.97	Lupus La protein homolog OS	1.85615	S-phase	Mitosis	0.722289
Progenesis_TIO	P35605|COPB2_BOVIN	SAAQQELDGKPASPTPVIVTSQTANKEEK	[1] S+79.97	Coatomer subunit beta' OS	6.25175	S-phase	Mitosis	0.0466252
Progenesis_TIO	P35605|COPB2_BOVIN	SAAQQELDGKPASPTPVIVTSQTANKEEK	[13] S+79.97	Coatomer subunit beta' OS	6.25175	S-phase	Mitosis	0.0466252
Progenesis_TIO	P35605|COPB2_BOVIN	SAAQQELDGKPASPTPVIVTSQTANKEEK	[13] S+79.97	Coatomer subunit beta' OS	2.04297	S-phase	Mitosis	0.0847943
Progenesis_TIO	P35605|COPB2_BOVIN	SAAQQELDGKPASPTPVIVTSQTANKEEK	[15] T+79.97	Coatomer subunit beta' OS	6.25175	S-phase	Mitosis	0.0466252
Progenesis_TIO	P41541|USO1_BOVIN	LKELGHPVEEEDELESGDQDDEDDEDEDDGKEQGHI	[16] S+79.97	General vesicular transport factor p115 OS	10.4345	S-phase	Mitosis	0.159761
Progenesis_TIO	P41541|USO1_BOVIN	LKELGHPVEEEDELESGDQDDEDDEDEDDGKEQGHI	[16] S+79.97	General vesicular transport factor p115 OS	1.67611	S-phase	Mitosis	0.698804
Progenesis_TIO	P48734|CDK1_BOVIN	IGEGTYGVVYKGR	[5] T+79.97|[6] Y+79.97	Cyclin-dependent kinase 1 OS	6.56083	S-phase	Mitosis	0.0276158
Progenesis_TIO	P48734|CDK1_BOVIN	IEKIGEGTYGVVYKGR	[8] T+79.97|[9] Y+79.97	Cyclin-dependent kinase 1 OS	13.2362	S-phase	Mitosis	0.0597315
Progenesis_TIO	P51122|AN32A_BOVIN	NRTPSDVKELVLDNCR	[5] S+79.97|[15] C+57.02	Acidic leucine-rich nuclear phosphoprotein 32 family member A OS	1.60535	Mitosis	S-phase	0.367313
Progenesis_TIO	P60712|ACTB_BOVIN	DDDIAALVVDNGSGMC	[1] D+42.01|[13] S+79.97|[16] C+57.02	Actin, cytoplasmic 1 OS	1.79162	Mitosis	S-phase	0.160615
Progenesis_TIO	P61283|BAF_BOVIN	TTSQKHRDFVAEPMGEKPVGSLAGIGEVLGK	[3] S+79.97|[5] K+42.01	Barrier-to-autointegration factor OS	15.617	S-phase	Mitosis	0.134454
Progenesis_TIO	P61283|BAF_BOVIN	TTSQKHRDFVAEPMGEKPVGSLAGIGEVLGK	[1] T+42.01|[3] S+79.97	Barrier-to-autointegration factor OS	17.3294	S-phase	Mitosis	0.0726412
Progenesis_TIO	P62157|CALM_BOVIN	DGDGTITTKELGTVMR	[7] T+79.97|[15] M+15.99	Calmodulin OS	10.9087	S-phase	Mitosis	0.371089
Progenesis_TIO	P69341|PARN_BOVIN	NLSPSRAEAGLEAR	[5] S+79.97	Poly(A)-specific ribonuclease PARN OS	47.2499	S-phase	Mitosis	0.060151
Progenesis_TIO	P69341|PARN_BOVIN	NLSPSRAEAGLEAR	[3] S+79.97	Poly(A)-specific ribonuclease PARN OS	27.7346	S-phase	Mitosis	0.00321744
Progenesis_TIO	P79122|PININ_BOVIN	RGFSDSGGGPPAKQR	[4] S+79.97	Pinin OS	1.04765	Mitosis	S-phase	0.63421
Progenesis_TIO	Q08DA0|RABL6_BOVIN	AGEFPVREDLSDLTDEDAGPVQPPAPPKPLAPSFR	[11] S+79.97|[14] T+79.97	Rab-like protein 6 OS	1.75179	S-phase	Mitosis	0.393235
Progenesis_TIO	Q08DA0|RABL6_BOVIN	AGEFPVREDLSDLTDEDAGPVQPPAPPKPLAPSFR	[11] S+79.97|[14] T+79.97	Rab-like protein 6 OS	1.85212	S-phase	Mitosis	0.277498
Progenesis_TIO	Q08DU9|HP1B3_BOVIN	AVNSTRETPPKSK	[12] S+79.97	Heterochromatin protein 1-binding protein 3 OS	68.5498	Mitosis	S-phase	0.867228
Progenesis_TIO	Q08DZ2|PRP4B_BOVIN	KKSPVINESR	[3] S+79.97	Serine/threonine-protein kinase PRP4 homolog OS	Infinity	S-phase	Mitosis	0.373901
Progenesis_TIO	Q08DZ2|PRP4B_BOVIN	SRSPSPDDILER	[3] S+79.97|[5] S+79.97	Serine/threonine-protein kinase PRP4 homolog OS	52.419	Mitosis	S-phase	0.193968
Progenesis_TIO	Q0IIM3|HS105_BOVIN	IKELNNNCEPVVTQPKPKIESPKLER	[8] C+57.02|[21] S+79.97	Heat shock protein 105 kDa OS	6.11394	S-phase	Mitosis	0.309607
Progenesis_TIO	Q0IIM3|HS105_BOVIN	IKELNNNCEPVVTQPKPKIESPKLER	[8] C+57.02|[21] S+79.97	Heat shock protein 105 kDa OS	2.87681	S-phase	Mitosis	0.875513
Progenesis_TIO	Q0IIM3|HS105_BOVIN	IESPKLER	[3] S+79.97	Heat shock protein 105 kDa OS	5.29889	S-phase	Mitosis	0.123439
Progenesis_TIO	Q0V8F1|CORO7_BOVIN	LLSLQPPGMTPVSQAPR	[3] S+79.97	Coronin-7 OS	1.38504	S-phase	Mitosis	0.854408
Progenesis_TIO	Q0V8M0|KRI1_BOVIN	AFVEDSEDEDSAEEGGSGLLQKR	[6] S+79.97|[11] S+79.97	Protein KRI1 homolog OS	1.72632	S-phase	Mitosis	0.194118
Progenesis_TIO	Q0V8M0|KRI1_BOVIN	AFVEDSEDEDSAEEGGSGLLQKR	[6] S+79.97|[11] S+79.97	Protein KRI1 homolog OS	9.46464	Mitosis	S-phase	0.317198
Progenesis_TIO	Q0V8M0|KRI1_BOVIN	AFVEDSEDEDSAEEGGSGLLQKR	[6] S+79.97|[11] S+79.97	Protein KRI1 homolog OS	1.4836	S-phase	Mitosis	0.346753
Progenesis_TIO	Q0V8M0|KRI1_BOVIN	AFVEDSEDEDSAEEGGSGLLQKR	[6] S+79.97|[11] S+79.97	Protein KRI1 homolog OS	33.0248	Mitosis	S-phase	0.00585938
Progenesis_TIO	Q0V8M0|KRI1_BOVIN	AFVEDSEDEDSAEEGGSGLLQKR	[6] S+79.97|[17] S+79.97	Protein KRI1 homolog OS	1.72632	S-phase	Mitosis	0.194118
Progenesis_TIO	Q0V8M0|KRI1_BOVIN	GSSPLRVNAAFAAR	[3] S+79.97	Protein KRI1 homolog OS	8.48476	S-phase	Mitosis	0.000223265
Progenesis_TIO	Q0V8M0|KRI1_BOVIN	GSSPLRVNAAFAAR	[2] S+79.97	Protein KRI1 homolog OS	8.48476	S-phase	Mitosis	0.000223265
Progenesis_TIO	Q0VCA3|LETM1_BOVIN	LLELQSIGTNNFLRFQLTMR	[9] T+79.97	LETM1 and EF-hand domain-containing protein 1, mitochondrial OS	1.59592	Mitosis	S-phase	0.768376
Progenesis_TIO	Q0VCQ8|P5I11_BOVIN	KHSQTDLVSR	[3] S+79.97	Tumor protein p53-inducible protein 11 OS	2.0414	S-phase	Mitosis	0.274184
Progenesis_TIO	Q0VCX2|GRP78_BOVIN	AVVTVPAYFNDAQRQATKDAGTIAGLNVMR	[4] T+79.97	78 kDa glucose-regulated protein OS	1.9753	Mitosis	S-phase	0.631931
Progenesis_TIO	Q0VCY6|MBOA7_BOVIN	SGAPAPSPASGK	[1] S+79.97	Lysophospholipid acyltransferase 7 OS	1.38149	S-phase	Mitosis	0.415984
Progenesis_TIO	Q0VCY7|SRSF1_BOVIN	VKVDGPRSPSYGR	[8] S+79.97|[10] S+79.97	Serine/arginine-rich splicing factor 1 OS	19.9661	S-phase	Mitosis	0.0708457
Progenesis_TIO	Q0VCY7|SRSF1_BOVIN	VKVDGPRSPSYGR	[8] S+79.97|[10] S+79.97	Serine/arginine-rich splicing factor 1 OS	34.6607	S-phase	Mitosis	0.0203956
Progenesis_TIO	Q0VCY7|SRSF1_BOVIN	VKVDGPRSPSYGR	[8] S+79.97|[10] S+79.97	Serine/arginine-rich splicing factor 1 OS	11.0477	Mitosis	S-phase	0.0997522
Progenesis_TIO	Q0VCY7|SRSF1_BOVIN	VKVDGPRSPSYGRSR	[8] S+79.97|[14] S+79.97	Serine/arginine-rich splicing factor 1 OS	11.1501	S-phase	Mitosis	0.283641
Progenesis_TIO	Q0VCY7|SRSF1_BOVIN	VKVDGPRSPSYGRSR	[8] S+79.97|[14] S+79.97	Serine/arginine-rich splicing factor 1 OS	23.5802	Mitosis	S-phase	0.00981753
Progenesis_TIO	Q0VCY7|SRSF1_BOVIN	VKVDGPRSPSYGRSR	[8] S+79.97|[14] S+79.97	Serine/arginine-rich splicing factor 1 OS	78.3867	Mitosis	S-phase	0.124063
Progenesis_TIO	Q0VCY7|SRSF1_BOVIN	VKVDGPRSPSYGRSR	[8] S+79.97|[10] S+79.97|[14] S+79.97	Serine/arginine-rich splicing factor 1 OS	12.9554	S-phase	Mitosis	0.00542975
Progenesis_TIO	Q0VCY7|SRSF1_BOVIN	VKVDGPRSPSYGR	[8] S+79.97	Serine/arginine-rich splicing factor 1 OS	7.86187	S-phase	Mitosis	0.205506
Progenesis_TIO	Q0VCY7|SRSF1_BOVIN	VKVDGPRSPSYGR	[8] S+79.97	Serine/arginine-rich splicing factor 1 OS	13.0615	Mitosis	S-phase	0.0749047
Progenesis_TIO	Q0VCY7|SRSF1_BOVIN	VKVDGPRSPSYGR	[8] S+79.97	Serine/arginine-rich splicing factor 1 OS	32.5701	Mitosis	S-phase	0.189419
Progenesis_TIO	Q0VCY7|SRSF1_BOVIN	VKVDGPRSPSY	[8] S+79.97|[11] Y+79.97	Serine/arginine-rich splicing factor 1 OS	23.9927	S-phase	Mitosis	0.0218908
Progenesis_TIO	Q0VCY7|SRSF1_BOVIN	VKVDGPRSPSYGRSR	[10] S+79.97|[11] Y+79.97|[14] S+79.97	Serine/arginine-rich splicing factor 1 OS	34.1622	Mitosis	S-phase	0.205314
Progenesis_TIO	Q0VCY7|SRSF1_BOVIN	VDGPRSPSYGR	[6] S+79.97	Serine/arginine-rich splicing factor 1 OS	Infinity	S-phase	Mitosis	4.58522e-05
Progenesis_TIO	Q0Z7W6|TMX1_BOVIN	SVGPSLATDKS	[1] S+79.97	Thioredoxin-related transmembrane protein 1 OS	1.86282	Mitosis	S-phase	0.801894
Progenesis_TIO	Q0Z7W6|TMX1_BOVIN	SVGPSLATDKS	[11] S+79.97	Thioredoxin-related transmembrane protein 1 OS	1.86282	Mitosis	S-phase	0.801894
Progenesis_TIO	Q0Z7W6|TMX1_BOVIN	SVGPSLATDKS	[11] S+79.97	Thioredoxin-related transmembrane protein 1 OS	10.5262	Mitosis	S-phase	0.0558896
Progenesis_TIO	Q0Z7W6|TMX1_BOVIN	QRSVGPSLATDKS	[1] Q-17.03|[3] S+79.97	Thioredoxin-related transmembrane protein 1 OS	1.0122	Mitosis	S-phase	0.979253
Progenesis_TIO	Q1LZD3|TSSC4_BOVIN	SRGGSPEAPGAEL	[5] S+79.97	Protein TSSC4 OS	37.8376	S-phase	Mitosis	0.00282272
Progenesis_TIO	Q1LZD3|TSSC4_BOVIN	SRGGSPEAPGAEL	[5] S+79.97	Protein TSSC4 OS	1.29318	Mitosis	S-phase	0.87844
Progenesis_TIO	Q1LZD3|TSSC4_BOVIN	SRGGSPEAPGAEL	[5] S+79.97	Protein TSSC4 OS	5.34679	Mitosis	S-phase	0.819824
Progenesis_TIO	Q1LZD3|TSSC4_BOVIN	SRGGSPEAPGAEL	[1] S+79.97	Protein TSSC4 OS	37.8376	S-phase	Mitosis	0.00282272
Progenesis_TIO	Q1LZD3|TSSC4_BOVIN	SRGGSPEAPGAEL	[1] S+79.97	Protein TSSC4 OS	1.29318	Mitosis	S-phase	0.87844
Progenesis_TIO	Q1LZD3|TSSC4_BOVIN	SRGGSPEAPGAEL	[1] S+79.97	Protein TSSC4 OS	5.34679	Mitosis	S-phase	0.819824
Progenesis_TIO	Q1LZD3|TSSC4_BOVIN	GGSPEAPGAEL	[3] S+79.97	Protein TSSC4 OS	2.44976	Mitosis	S-phase	0.790387
Progenesis_TIO	Q29S11|NUCKS_BOVIN	LKATVTPSPVKGK	[8] S+79.97	Nuclear ubiquitous casein and cyclin-dependent kinase substrate 1 OS	20.4637	S-phase	Mitosis	5.13807e-05
Progenesis_TIO	Q29S11|NUCKS_BOVIN	LKATVTPSPVKGK	[8] S+79.97	Nuclear ubiquitous casein and cyclin-dependent kinase substrate 1 OS	235.465	S-phase	Mitosis	0.00119648
Progenesis_TIO	Q29S11|NUCKS_BOVIN	LKATVTPSPVKGK	[8] S+79.97	Nuclear ubiquitous casein and cyclin-dependent kinase substrate 1 OS	47.8643	Mitosis	S-phase	0.0685345
Progenesis_TIO	Q29S11|NUCKS_BOVIN	LKATVTPSPVKGKGK	[8] S+79.97	Nuclear ubiquitous casein and cyclin-dependent kinase substrate 1 OS	2.15798	Mitosis	S-phase	0.249618
Progenesis_TIO	Q29S11|NUCKS_BOVIN	LKATVTPSPVKGKGK	[8] S+79.97	Nuclear ubiquitous casein and cyclin-dependent kinase substrate 1 OS	92.1664	S-phase	Mitosis	0.0607815
Progenesis_TIO	Q29S11|NUCKS_BOVIN	LKATVTPSPVKGKGK	[4] T+79.97	Nuclear ubiquitous casein and cyclin-dependent kinase substrate 1 OS	2.15798	Mitosis	S-phase	0.249618
Progenesis_TIO	Q29S11|NUCKS_BOVIN	LKATVTPSPVKGKGK	[4] T+79.97	Nuclear ubiquitous casein and cyclin-dependent kinase substrate 1 OS	2.40902	Mitosis	S-phase	0.368443
Progenesis_TIO	Q29S11|NUCKS_BOVIN	LKATVTPSPVKGK	[6] T+79.97|[8] S+79.97	Nuclear ubiquitous casein and cyclin-dependent kinase substrate 1 OS	11.1225	Mitosis	S-phase	0.171694
Progenesis_TIO	Q29S11|NUCKS_BOVIN	LKATVTPSPVKGK	[6] T+79.97|[8] S+79.97	Nuclear ubiquitous casein and cyclin-dependent kinase substrate 1 OS	13.3821	Mitosis	S-phase	0.511925
Progenesis_TIO	Q29S11|NUCKS_BOVIN	LKATVTPSPVKGK	[6] T+79.97|[8] S+79.97	Nuclear ubiquitous casein and cyclin-dependent kinase substrate 1 OS	45.9972	S-phase	Mitosis	0.0672799
Progenesis_TIO	Q29S11|NUCKS_BOVIN	LKATVTPSPVKGKGK	[4] T+79.97|[8] S+79.97	Nuclear ubiquitous casein and cyclin-dependent kinase substrate 1 OS	54.9641	Mitosis	S-phase	0.370392
Progenesis_TIO	Q29S11|NUCKS_BOVIN	LKATVTPSPVKGKGK	[6] T+79.97|[8] S+79.97	Nuclear ubiquitous casein and cyclin-dependent kinase substrate 1 OS	54.9641	Mitosis	S-phase	0.370392
Progenesis_TIO	Q29S11|NUCKS_BOVIN	KVVDYSQFQESDDADEDYGRDSGPPAKK	[11] S+79.97	Nuclear ubiquitous casein and cyclin-dependent kinase substrate 1 OS	1.93588	S-phase	Mitosis	0.267706
Progenesis_TIO	Q29S11|NUCKS_BOVIN	ATVTPSPVKGK	[6] S+79.97	Nuclear ubiquitous casein and cyclin-dependent kinase substrate 1 OS	12.0322	S-phase	Mitosis	0.622912
Progenesis_TIO	Q29S11|NUCKS_BOVIN	ASKEKTPSPKEEDEEPESPLEK	[6] T+79.97|[8] S+79.97	Nuclear ubiquitous casein and cyclin-dependent kinase substrate 1 OS	1.22566	S-phase	Mitosis	0.870226
Progenesis_TIO	Q2HJ94|DNJA2_BOVIN	EAYNDSSDEESSSHHGPGVQCAHQ	[6] S+79.97|[7] S+79.97|[21] C+57.02	DnaJ homolog subfamily A member 2 OS	6.73244	S-phase	Mitosis	0.0427767
Progenesis_TIO	Q2KI04|SZRD1_BOVIN	KSKSPPKVPIVIQDDSLPAGPPPQIR	[4] S+79.97	SUZ domain-containing protein 1 OS	14.052	S-phase	Mitosis	0.00156914
Progenesis_TIO	Q2KIS1|RENBP_BOVIN	LAPASALSTRSPPAGPTRPGAE	[11] S+79.97	N-acylglucosamine 2-epimerase OS	6.79136	Mitosis	S-phase	0.897922
Progenesis_TIO	Q2KIS1|RENBP_BOVIN	LAPASALSTRSPPAGPTRPGAE	[11] S+79.97	N-acylglucosamine 2-epimerase OS	138.488	Mitosis	S-phase	0.907244
Progenesis_TIO	Q2KIS1|RENBP_BOVIN	LAPASALSTRSPPAGPTRPGAE	[8] S+79.97	N-acylglucosamine 2-epimerase OS	6.79136	Mitosis	S-phase	0.897922
Progenesis_TIO	Q2KJH6|SERPH_BOVIN	KKPAAAAAPGTAEKLSPK	[11] T+79.97|[16] S+79.97	Serpin H1 OS	19.204	Mitosis	S-phase	0.994983
Progenesis_TIO	Q2NKY7|SEPT2_BOVIN	ILDEIEEHNIKIYHLPDAESDEDEDFKEQTR	[20] S+79.97	Septin-2 OS	19.908	S-phase	Mitosis	0.444494
Progenesis_TIO	Q2NL29|INO1_BOVIN	VGPLATTSPVLCK	[8] S+79.97|[12] C+57.02	Inositol-3-phosphate synthase 1 OS	1.14796	S-phase	Mitosis	0.316969
Progenesis_TIO	Q2NL29|INO1_BOVIN	VGPLATTSPVLCK	[8] S+79.97|[12] C+57.02	Inositol-3-phosphate synthase 1 OS	5.63084	Mitosis	S-phase	0.882464
Progenesis_TIO	Q2NL29|INO1_BOVIN	VGPLATTSPVLCKK	[7] T+79.97|[12] C+57.02	Inositol-3-phosphate synthase 1 OS	1.88192	S-phase	Mitosis	0.227657
Progenesis_TIO	Q2NL29|INO1_BOVIN	VGPLATTSPVLCKK	[7] T+79.97|[12] C+57.02	Inositol-3-phosphate synthase 1 OS	4.87127	Mitosis	S-phase	0.596053
Progenesis_TIO	Q2T9L9|T2FB_BOVIN	HYQVEEKSD	[8] S+79.97	General transcription factor IIF subunit 2 OS	1.93812	S-phase	Mitosis	0.6283
Progenesis_TIO	Q2TA42|ARGL1_BOVIN	ASSPPDRIDIFGR	[3] S+79.97	Arginine and glutamate-rich protein 1 OS	40.5953	S-phase	Mitosis	0.000255674
Progenesis_TIO	Q2TA42|ARGL1_BOVIN	ASSPPDRIDIFGR	[3] S+79.97	Arginine and glutamate-rich protein 1 OS	17.9616	S-phase	Mitosis	0.000137838
Progenesis_TIO	Q2TA42|ARGL1_BOVIN	ASSPPDRIDIFGR	[3] S+79.97	Arginine and glutamate-rich protein 1 OS	71.2928	Mitosis	S-phase	0.0469035
Progenesis_TIO	Q2TA42|ARGL1_BOVIN	ASSPPDRIDIFGR	[3] S+79.97	Arginine and glutamate-rich protein 1 OS	22.5193	Mitosis	S-phase	0.0862066
Progenesis_TIO	Q2TA42|ARGL1_BOVIN	ASSPPDRIDIFGR	[2] S+79.97	Arginine and glutamate-rich protein 1 OS	22.5193	Mitosis	S-phase	0.0862066
Progenesis_TIO	Q2YDD1|FR1OP_BOVIN	ALTSGEGALDLSDVHSPPKSPEGK	[16] S+79.97|[20] S+79.97	FGFR1 oncogene partner OS	9.31437	S-phase	Mitosis	0.0177088
Progenesis_TIO	Q2YDD1|FR1OP_BOVIN	ALTSGEGALDLSDVHSPPKSPEGK	[16] S+79.97|[20] S+79.97	FGFR1 oncogene partner OS	1.71606	Mitosis	S-phase	0.879202
Progenesis_TIO	Q2YDD1|FR1OP_BOVIN	ALTSGEGALDLSDVHSPPKSPEGK	[4] S+79.97|[20] S+79.97	FGFR1 oncogene partner OS	9.31437	S-phase	Mitosis	0.0177088
Progenesis_TIO	Q2YDD1|FR1OP_BOVIN	ALTSGEGALDLSDVHSPPKSPEGK	[3] T+79.97|[20] S+79.97	FGFR1 oncogene partner OS	9.31437	S-phase	Mitosis	0.0177088
Progenesis_TIO	Q32L48|H2B1N_BOVIN	HAVSEGTKAVTKYTSSK	[4] S+79.97	Histone H2B type 1-N OS	22.8429	Mitosis	S-phase	0.000333116
Progenesis_TIO	Q32L48|H2B1N_BOVIN	HAVSEGTKAVTKYTSSK	[4] S+79.97	Histone H2B type 1-N OS	3.21495	S-phase	Mitosis	0.455806
Progenesis_TIO	Q32L48|H2B1N_BOVIN	HAVSEGTKAVTKYTSSK	[1] H+42.01|[4] S+79.97	Histone H2B type 1-N OS	4.3136	S-phase	Mitosis	0.418921
Progenesis_TIO	Q32LG3|MDHM_BOVIN	HGVYNPNKIFGVTTLDIVR	[4] Y+79.97	Malate dehydrogenase, mitochondrial OS	4.48904	S-phase	Mitosis	0.034148
Progenesis_TIO	Q32LG3|MDHM_BOVIN	HGVYNPNKIFGVTTLDIVR	[4] Y+79.97	Malate dehydrogenase, mitochondrial OS	11.3878	Mitosis	S-phase	0.00256962
Progenesis_TIO	Q32P59|SLIRP_BOVIN	ALQGDQTSDEEKDF	[7] T+79.97|[8] S+79.97	SRA stem-loop-interacting RNA-binding protein, mitochondrial OS	1.99274	Mitosis	S-phase	0.74717
Progenesis_TIO	Q32P59|SLIRP_BOVIN	ALQGDQTSDEEKDF	[7] T+79.97|[8] S+79.97	SRA stem-loop-interacting RNA-binding protein, mitochondrial OS	7.71344	Mitosis	S-phase	0.0169668
Progenesis_TIO	Q32P59|SLIRP_BOVIN	ALQGDQTSDEEKDF	[8] S+79.97	SRA stem-loop-interacting RNA-binding protein, mitochondrial OS	8.31945	S-phase	Mitosis	0.058806
Progenesis_TIO	Q32P59|SLIRP_BOVIN	ALQGDQTSDEEKDF	[8] S+79.97	SRA stem-loop-interacting RNA-binding protein, mitochondrial OS	110.044	Mitosis	S-phase	0.00205327
Progenesis_TIO	Q32P59|SLIRP_BOVIN	ALQGDQTSDEEKDF	[8] S+79.97	SRA stem-loop-interacting RNA-binding protein, mitochondrial OS	4.41064	Mitosis	S-phase	0.237307
Progenesis_TIO	Q32P59|SLIRP_BOVIN	ALQGDQTSDEEKDF	[8] S+79.97	SRA stem-loop-interacting RNA-binding protein, mitochondrial OS	70.6559	Mitosis	S-phase	0.197557
Progenesis_TIO	Q32P59|SLIRP_BOVIN	ALQGDQTSDEEKDF	[7] T+79.97	SRA stem-loop-interacting RNA-binding protein, mitochondrial OS	8.31945	S-phase	Mitosis	0.058806
Progenesis_TIO	Q32P59|SLIRP_BOVIN	ALQGDQTSDEEKDF	[7] T+79.97	SRA stem-loop-interacting RNA-binding protein, mitochondrial OS	110.044	Mitosis	S-phase	0.00205327
Progenesis_TIO	Q32P59|SLIRP_BOVIN	ALQGDQTSDEEKDF	[7] T+79.97	SRA stem-loop-interacting RNA-binding protein, mitochondrial OS	4.41064	Mitosis	S-phase	0.237307
Progenesis_TIO	Q32P59|SLIRP_BOVIN	ALQGDQTSDEEKDF	[7] T+79.97	SRA stem-loop-interacting RNA-binding protein, mitochondrial OS	70.6559	Mitosis	S-phase	0.197557
Progenesis_TIO	Q32P59|SLIRP_BOVIN	ALQGDQTSDEEKDF	[7] T+79.97	SRA stem-loop-interacting RNA-binding protein, mitochondrial OS	8.39901	S-phase	Mitosis	0.0614168
Progenesis_TIO	Q32P59|SLIRP_BOVIN	TSDEEKDF	[1] T+79.97|[2] S+79.97	SRA stem-loop-interacting RNA-binding protein, mitochondrial OS	1.71148	Mitosis	S-phase	0.336141
Progenesis_TIO	Q32PJ8|HDAC1_BOVIN	IACEEEFSDSDEEGEGGRKNSSNFK	[3] C+57.02|[8] S+79.97|[21] S+79.97	Histone deacetylase 1 OS	24.2667	S-phase	Mitosis	0.00182762
Progenesis_TIO	Q32PJ8|HDAC1_BOVIN	IACEEEFSDSDEEGEGGRKNSSNFK	[3] C+57.02|[8] S+79.97|[10] S+79.97	Histone deacetylase 1 OS	24.2667	S-phase	Mitosis	0.00182762
Progenesis_TIO	Q32PJ8|HDAC1_BOVIN	IACEEEFSDSDEEGEGGRKNSSNFKK	[3] C+57.02|[10] S+79.97|[21] S+79.97	Histone deacetylase 1 OS	1.10893	Mitosis	S-phase	0.678093
Progenesis_TIO	Q32PJ8|HDAC1_BOVIN	IACEEEFSDSDEEGEGGRK	[3] C+57.02|[8] S+79.97|[10] S+79.97	Histone deacetylase 1 OS	7.1822	S-phase	Mitosis	0.00751639
Progenesis_TIO	Q3MHR5|SRSF2_BOVIN	SKSPPKSPEEEGAVSS	[1] S+79.97|[3] S+79.97	Serine/arginine-rich splicing factor 2 OS	25.0399	Mitosis	S-phase	0.176598
Progenesis_TIO	Q3MHR5|SRSF2_BOVIN	SKSPPKSPEEEGAVSS	[1] S+79.97|[3] S+79.97	Serine/arginine-rich splicing factor 2 OS	293.238	Mitosis	S-phase	0.0315316
Progenesis_TIO	Q3MHR5|SRSF2_BOVIN	SKSPPKSPEEEGAVSS	[1] S+79.97|[3] S+79.97	Serine/arginine-rich splicing factor 2 OS	1.98243	S-phase	Mitosis	0.213647
Progenesis_TIO	Q3MHR5|SRSF2_BOVIN	SKSPPKSPEEEGAVSS	[1] S+79.97|[3] S+79.97	Serine/arginine-rich splicing factor 2 OS	660.832	Mitosis	S-phase	0.0225471
Progenesis_TIO	Q3MHR5|SRSF2_BOVIN	SRSKSPPKSPEEEGAVSS	[1] S+79.97|[3] S+79.97|[5] S+79.97	Serine/arginine-rich splicing factor 2 OS	140.749	Mitosis	S-phase	0.0165915
Progenesis_TIO	Q3MHR5|SRSF2_BOVIN	SKSPPKSPEEEGAVSS	[1] S+79.97|[7] S+79.97|[16] S+79.97	Serine/arginine-rich splicing factor 2 OS	6.10012	S-phase	Mitosis	0.281282
Progenesis_TIO	Q3SWY3|IMDH2_BOVIN	YEQGFITDPVVLSPRDR	[13] S+79.97	Inosine-5'-monophosphate dehydrogenase 2 OS	1.71096	S-phase	Mitosis	0.467029
Progenesis_TIO	Q3SYU1|NOC2L_BOVIN	AAAREPDGPGGSPLASR	[12] S+79.97	Nucleolar complex protein 2 homolog OS	283.108	S-phase	Mitosis	0.00626844
Progenesis_TIO	Q3SYU1|NOC2L_BOVIN	AAAREPDGPGGSPLASR	[12] S+79.97	Nucleolar complex protein 2 homolog OS	149.227	Mitosis	S-phase	0.905379
Progenesis_TIO	Q3SYU1|NOC2L_BOVIN	AAAREPDGPGGSPLASR	[16] S+79.97	Nucleolar complex protein 2 homolog OS	149.227	Mitosis	S-phase	0.905379
Progenesis_TIO	Q3SZ63|NOP56_BOVIN	KLSPKEEPLSSGPEEAAASK	[3] S+79.97	Nucleolar protein 56 OS	59.158	Mitosis	S-phase	0.0363067
Progenesis_TIO	Q3SZ63|NOP56_BOVIN	KLSPKEEPLSSGPEEAAASK	[3] S+79.97	Nucleolar protein 56 OS	13.7126	S-phase	Mitosis	0.0380821
Progenesis_TIO	Q3SZ63|NOP56_BOVIN	KLSPKEEPLSSGPEEAAASK	[3] S+79.97	Nucleolar protein 56 OS	49.4618	Mitosis	S-phase	0.0115665
Progenesis_TIO	Q3SZ63|NOP56_BOVIN	KLSPKEEPLSSGPEEAAASK	[3] S+79.97	Nucleolar protein 56 OS	67.7729	S-phase	Mitosis	0.106979
Progenesis_TIO	Q3SZ63|NOP56_BOVIN	KLSPKEEPLSSGPEEAAASK	[3] S+79.97	Nucleolar protein 56 OS	28.2001	Mitosis	S-phase	0.967858
Progenesis_TIO	Q3SZ63|NOP56_BOVIN	KLSPKEEPLSSGPEEAAASK	[10] S+79.97|[11] S+79.97	Nucleolar protein 56 OS	83.1464	S-phase	Mitosis	0.0124081
Progenesis_TIO	Q3SZ63|NOP56_BOVIN	KLSPKEEPLSSGPEEAAASK	[10] S+79.97|[11] S+79.97	Nucleolar protein 56 OS	1.37967	S-phase	Mitosis	0.248973
Progenesis_TIO	Q3SZ63|NOP56_BOVIN	KLSPKEEPLSSGPEEAAASK	[10] S+79.97|[11] S+79.97	Nucleolar protein 56 OS	2.45497	S-phase	Mitosis	0.467634
Progenesis_TIO	Q3SZ63|NOP56_BOVIN	KLSPKEEPLSSGPEEAAASK	[3] S+79.97|[10] S+79.97|[11] S+79.97	Nucleolar protein 56 OS	32.8768	Mitosis	S-phase	0.767298
Progenesis_TIO	Q3SZ63|NOP56_BOVIN	KLSPKEEPLSSGPEEAAASK	[3] S+79.97|[10] S+79.97|[11] S+79.97	Nucleolar protein 56 OS	10.3346	S-phase	Mitosis	0.00152108
Progenesis_TIO	Q3SZ63|NOP56_BOVIN	KLSPKEEPLSSGPEEAAASK	[3] S+79.97|[10] S+79.97|[11] S+79.97	Nucleolar protein 56 OS	23.2912	Mitosis	S-phase	0.950772
Progenesis_TIO	Q3SZ63|NOP56_BOVIN	SFSKEELVSSDLEETAGTGSLPK	[9] S+79.97	Nucleolar protein 56 OS	18.7144	S-phase	Mitosis	0.000338251
Progenesis_TIO	Q3SZ63|NOP56_BOVIN	SFSKEELVSSDLEETAGTGSLPK	[10] S+79.97	Nucleolar protein 56 OS	18.7144	S-phase	Mitosis	0.000338251
Progenesis_TIO	Q3SZ63|NOP56_BOVIN	SFSKEELVSSDLEETAGTGSLPK	[1] S+79.97	Nucleolar protein 56 OS	18.7144	S-phase	Mitosis	0.000338251
Progenesis_TIO	Q3SZ63|NOP56_BOVIN	KLSPKEEPLSSGPEEAAASK	[3] S+79.97|[11] S+79.97	Nucleolar protein 56 OS	1.37967	S-phase	Mitosis	0.248973
Progenesis_TIO	Q3SZ63|NOP56_BOVIN	KLSPKEEPLSSGPEEAAASK	[3] S+79.97|[11] S+79.97	Nucleolar protein 56 OS	19.9604	Mitosis	S-phase	0.309191
Progenesis_TIO	Q3SZ63|NOP56_BOVIN	LSPKEEPLSSGPEEAAASK	[9] S+79.97|[10] S+79.97	Nucleolar protein 56 OS	7.01591	S-phase	Mitosis	0.0229459
Progenesis_TIO	Q3T0C7|STMN1_BOVIN	SKESVPEFPLSPPKKK	[11] S+79.97	Stathmin OS	19.3862	Mitosis	S-phase	0.105664
Progenesis_TIO	Q3T0C7|STMN1_BOVIN	SKESVPEFPLSPPKKK	[11] S+79.97	Stathmin OS	111.61	Mitosis	S-phase	0.038521
Progenesis_TIO	Q3T0C7|STMN1_BOVIN	ASGQAFELILSPR	[11] S+79.97	Stathmin OS	3.41457	Mitosis	S-phase	0.437613
Progenesis_TIO	Q3T0C8|PDLI2_BOVIN	ALASPPKLHTCEKCNTSIANQAVR	[4] S+79.97|[11] C+57.02|[14] C+57.02	PDZ and LIM domain protein 2 OS	4.0189	S-phase	Mitosis	0.202213
Progenesis_TIO	Q3T0E5|APMAP_BOVIN	KMSFLNDLTVTR	[3] S+79.97	Adipocyte plasma membrane-associated protein OS	5.20263	S-phase	Mitosis	0.933382
Progenesis_TIO	Q3T0N3|TMCO1_BOVIN	QAGGFLGPPPPSGKFS	[16] S+79.97	Transmembrane and coiled-coil domain-containing protein 1 OS	10.8924	Mitosis	S-phase	0.0110768
Progenesis_TIO	Q3T0N3|TMCO1_BOVIN	QAGGFLGPPPPSGKFS	[16] S+79.97	Transmembrane and coiled-coil domain-containing protein 1 OS	16.8183	Mitosis	S-phase	0.871069
Progenesis_TIO	Q3T0U2|RL14_BOVIN	AALLKASPK	[7] S+79.97	60S ribosomal protein L14 OS	63.6857	S-phase	Mitosis	0.0366529
Progenesis_TIO	Q3T0U2|RL14_BOVIN	AALLKASPK	[7] S+79.97	60S ribosomal protein L14 OS	170.488	Mitosis	S-phase	0.088193
Progenesis_TIO	Q3T0U2|RL14_BOVIN	AALLKASPK	[7] S+79.97	60S ribosomal protein L14 OS	52.27	Mitosis	S-phase	0.333365
Progenesis_TIO	Q3T0U2|RL14_BOVIN	AALLKASPKKALAAK	[7] S+79.97	60S ribosomal protein L14 OS	10.6119	S-phase	Mitosis	0.773736
Progenesis_TIO	Q3T0U2|RL14_BOVIN	AALLKASPKKALAAK	[7] S+79.97	60S ribosomal protein L14 OS	249.315	Mitosis	S-phase	0.0203957
Progenesis_TIO	Q3T0U2|RL14_BOVIN	AALLKASPKKALAAK	[7] S+79.97	60S ribosomal protein L14 OS	4.73242	S-phase	Mitosis	0.355792
Progenesis_TIO	Q3T0U2|RL14_BOVIN	AALLKASPKKALAAK	[7] S+79.97	60S ribosomal protein L14 OS	37.5272	S-phase	Mitosis	0.236123
Progenesis_TIO	Q3T0U2|RL14_BOVIN	AALLKASPKKALAAK	[7] S+79.97	60S ribosomal protein L14 OS	1.61165	S-phase	Mitosis	0.928565
Progenesis_TIO	Q3T0U2|RL14_BOVIN	AALLKASPKKALAAK	[7] S+79.97	60S ribosomal protein L14 OS	10.4901	S-phase	Mitosis	0.341043
Progenesis_TIO	Q3T0U2|RL14_BOVIN	AALLKASPKK	[7] S+79.97	60S ribosomal protein L14 OS	1.11784	S-phase	Mitosis	0.766247
Progenesis_TIO	Q3T0U2|RL14_BOVIN	AALLKASPKK	[7] S+79.97	60S ribosomal protein L14 OS	2.7075	S-phase	Mitosis	0.608924
Progenesis_TIO	Q3T0U2|RL14_BOVIN	AALLKASPKK	[7] S+79.97	60S ribosomal protein L14 OS	7.52814	Mitosis	S-phase	0.974666
Progenesis_TIO	Q3T106|SRSF7_BOVIN	RSASPERVD	[4] S+79.97	Serine/arginine-rich splicing factor 7 OS	12.412	Mitosis	S-phase	0.84723
Progenesis_TIO	Q3T106|SRSF7_BOVIN	SPSGSPRRSASPERVD	[3] S+79.97|[5] S+79.97	Serine/arginine-rich splicing factor 7 OS	27.5524	Mitosis	S-phase	0.268916
Progenesis_TIO	Q3T106|SRSF7_BOVIN	SPSGSPRRSASPERVD	[1] S+79.97|[5] S+79.97	Serine/arginine-rich splicing factor 7 OS	27.5524	Mitosis	S-phase	0.268916
Progenesis_TIO	Q3T106|SRSF7_BOVIN	SASPERVD	[3] S+79.97	Serine/arginine-rich splicing factor 7 OS	2.801e+06	Mitosis	S-phase	0.373933
Progenesis_TIO	Q3T106|SRSF7_BOVIN	SASPERVD	[3] S+79.97	Serine/arginine-rich splicing factor 7 OS	52.6728	Mitosis	S-phase	0.30725
Progenesis_TIO	Q3T149|HSPB1_BOVIN	QLSSGVSEIQQTADRWR	[1] Q-17.03|[4] S+79.97	Heat shock protein beta-1 OS	2.43943	S-phase	Mitosis	0.141803
Progenesis_TIO	Q3T149|HSPB1_BOVIN	ALSRQLSSGVSEIQQTADRWR	[3] S+79.97|[11] S+79.97	Heat shock protein beta-1 OS	6.74881	S-phase	Mitosis	0.0240686
Progenesis_TIO	Q3T149|HSPB1_BOVIN	QLSSGVSEIQQTADRWR	[3] S+79.97	Heat shock protein beta-1 OS	5.5711	S-phase	Mitosis	0.0790881
Progenesis_TIO	Q3T160|NPM_BOVIN	LKCGSGPVHISGQHLVAVEEDAESEEEEEEEVKLLSISGKR	[3] C+57.02|[24] S+79.97	Nucleophosmin OS	12.3771	S-phase	Mitosis	0.265621
Progenesis_TIO	Q3T160|NPM_BOVIN	LKCGSGPVHISGQHLVAVEEDAESEEEEEEEVKLLSISGKR	[3] C+57.02|[24] S+79.97	Nucleophosmin OS	5.66234	S-phase	Mitosis	0.454044
Progenesis_TIO	Q3T160|NPM_BOVIN	TVSLGAGAKDELHVVEAEAMNYEGSPIKVTLATLK	[25] S+79.97	Nucleophosmin OS	5.46364	S-phase	Mitosis	0.0837394
Progenesis_TIO	Q3T160|NPM_BOVIN	AESEEEEEEEVKLLSISGKR	[3] S+79.97	Nucleophosmin OS	36.7639	S-phase	Mitosis	0.0657955
Progenesis_TIO	Q3T160|NPM_BOVIN	MQASIEKGGSLPKVEAK	[1] M+15.99|[4] S+79.97	Nucleophosmin OS	20.9571	Mitosis	S-phase	0.0453344
Progenesis_TIO	Q3T160|NPM_BOVIN	MQASIEKGGSLPKVEAK	[1] M+15.99|[10] S+79.97	Nucleophosmin OS	20.9571	Mitosis	S-phase	0.0453344
Progenesis_TIO	Q3ZBF7|TEBP_BOVIN	SDDEKMPDLE	[1] S+79.97	Prostaglandin E synthase 3 OS	45.0945	S-phase	Mitosis	0.00614657
Progenesis_TIO	Q3ZBT6|TRA2B_BOVIN	RRSPSPYYSR	[3] S+79.97|[7] Y+79.97	Transformer-2 protein homolog beta OS	38.0713	S-phase	Mitosis	0.108502
Progenesis_TIO	Q3ZBT6|TRA2B_BOVIN	RRSPSPYYSR	[3] S+79.97|[5] S+79.97	Transformer-2 protein homolog beta OS	38.0713	S-phase	Mitosis	0.108502
Progenesis_TIO	Q3ZBT6|TRA2B_BOVIN	RRSPSPYYSR	[3] S+79.97|[5] S+79.97	Transformer-2 protein homolog beta OS	73.137	S-phase	Mitosis	0.0172466
Progenesis_TIO	Q3ZBT6|TRA2B_BOVIN	RRSPSPYYSR	[3] S+79.97|[5] S+79.97	Transformer-2 protein homolog beta OS	131.13	S-phase	Mitosis	0.0552278
Progenesis_TIO	Q3ZBT6|TRA2B_BOVIN	RRSPSPYYSR	[3] S+79.97|[9] S+79.97	Transformer-2 protein homolog beta OS	38.0713	S-phase	Mitosis	0.108502
Progenesis_TIO	Q3ZBT6|TRA2B_BOVIN	RRSPSPYYSR	[3] S+79.97|[9] S+79.97	Transformer-2 protein homolog beta OS	206.636	S-phase	Mitosis	0.437884
Progenesis_TIO	Q3ZBT6|TRA2B_BOVIN	SPSPYYSR	[1] S+79.97|[3] S+79.97	Transformer-2 protein homolog beta OS	1.21833	S-phase	Mitosis	0.266284
Progenesis_TIO	Q3ZBT6|TRA2B_BOVIN	RSPSPYYSR	[2] S+79.97|[4] S+79.97	Transformer-2 protein homolog beta OS	17.4567	S-phase	Mitosis	0.0623181
Progenesis_TIO	Q3ZBT6|TRA2B_BOVIN	RSPSPYYSR	[2] S+79.97|[4] S+79.97	Transformer-2 protein homolog beta OS	27.102	S-phase	Mitosis	0.360258
Progenesis_TIO	Q3ZBT6|TRA2B_BOVIN	RSPSPYYSR	[2] S+79.97|[4] S+79.97	Transformer-2 protein homolog beta OS	52.9308	Mitosis	S-phase	0.769788
Progenesis_TIO	Q3ZBT6|TRA2B_BOVIN	SPSPYYSR	[1] S+79.97	Transformer-2 protein homolog beta OS	20.2476	S-phase	Mitosis	0.0466418
Progenesis_TIO	Q56K14|RLA1_BOVIN	KEESEESDDDMGFGLFD	[4] S+79.97|[7] S+79.97|[11] M+15.99	60S acidic ribosomal protein P1 OS	4.71891	Mitosis	S-phase	0.0870956
Progenesis_TIO	Q56K14|RLA1_BOVIN	KEESEESDDDMGFGLFD	[4] S+79.97	60S acidic ribosomal protein P1 OS	3.64081	S-phase	Mitosis	0.0514862
Progenesis_TIO	Q56K14|RLA1_BOVIN	KEESEESDDDMGFGLFD	[7] S+79.97	60S acidic ribosomal protein P1 OS	5.4968	S-phase	Mitosis	0.0355415
Progenesis_TIO	Q58DA7|GLRX3_BOVIN	HASSGSFSPSGSEHPKEDLSLR	[8] S+79.97	Glutaredoxin-3 OS	1.07872	Mitosis	S-phase	0.443375
Progenesis_TIO	Q58DU5|PSA3_BOVIN	ESLKEEDESDDDNM	[9] S+79.97	Proteasome subunit alpha type-3 OS	6.80633	S-phase	Mitosis	0.0798338
Progenesis_TIO	Q58DU5|PSA3_BOVIN	ESLKEEDESDDDNM	[9] S+79.97|[14] M+15.99	Proteasome subunit alpha type-3 OS	3.85446	S-phase	Mitosis	0.1932
Progenesis_TIO	Q5E9N0|BYST_BOVIN	LGPGVPQDGSDDEEWPTLEQAAAR	[10] S+79.97	Bystin OS	1.2439	S-phase	Mitosis	0.287097
Progenesis_TIO	Q5EA36|RBM14_BOVIN	SPPRASYVAPLTAQPATYR	[6] S+79.97	RNA-binding protein 14 OS	1.56485	S-phase	Mitosis	0.281118
Progenesis_TIO	Q5EA36|RBM14_BOVIN	SPPRASYVAPLTAQPATYR	[1] S+79.97	RNA-binding protein 14 OS	1.56485	S-phase	Mitosis	0.281118
Progenesis_TIO	Q5EA36|RBM14_BOVIN	SPTKSSLDYR	[3] T+79.97	RNA-binding protein 14 OS	26.5283	S-phase	Mitosis	0.103542
Progenesis_TIO	Q5EA36|RBM14_BOVIN	SPTKSSLDYR	[3] T+79.97	RNA-binding protein 14 OS	15.2528	S-phase	Mitosis	0.122669
Progenesis_TIO	Q5NUA6|NF2L2_BOVIN	EVPVSPGHR	[5] S+79.97	Nuclear factor erythroid 2-related factor 2 OS	352.345	S-phase	Mitosis	0.00731028
Progenesis_TIO	Q67ER4|R113A_BOVIN	VAYGDLSSEEEEENKSESLGVVYK	[7] S+79.97|[8] S+79.97	RING finger protein 113A OS	13.7923	S-phase	Mitosis	0.0294952
Progenesis_TIO	Q863B3|SND1_BOVIN	MASSAQSGGSSGGPAVPTVQR	[7] S+79.97	Staphylococcal nuclease domain-containing protein 1 OS	2.9579	Mitosis	S-phase	0.615265
Progenesis_TIO	Q865S1|AP3D1_BOVIN	NAETSKSPEKEDVPLVEKK	[7] S+79.97	AP-3 complex subunit delta-1 OS	8.08288	S-phase	Mitosis	0.181067
Progenesis_TIO	Q865S1|AP3D1_BOVIN	NAETSKSPEKEDVPLVEKK	[5] S+79.97	AP-3 complex subunit delta-1 OS	1.76964	S-phase	Mitosis	0.638977
Progenesis_TIO	Q865S1|AP3D1_BOVIN	NAETSKSPEKEDVPLVEKK	[5] S+79.97	AP-3 complex subunit delta-1 OS	1.91109	Mitosis	S-phase	0.822261
Progenesis_TIO	Q8MJ50|OSTF1_BOVIN	SLSNAEDYLDDEDSD	[14] S+79.97	Osteoclast-stimulating factor 1 OS	1.05959	S-phase	Mitosis	0.648515
Progenesis_TIO	Q8MJ50|OSTF1_BOVIN	SLSNAEDYLDDEDSD	[14] S+79.97	Osteoclast-stimulating factor 1 OS	3.72819	S-phase	Mitosis	0.44204
Progenesis_TIO	Q8MJ50|OSTF1_BOVIN	SLSNAEDYLDDEDSD	[7] D+21.98|[14] S+79.97	Osteoclast-stimulating factor 1 OS	1.49328	S-phase	Mitosis	0.437922
Progenesis_TIO	Q95132|ICAM1_BOVIN	KAQEEAALKLNAQSTPP	[15] T+79.97	Intercellular adhesion molecule 1 OS	9.17019	Mitosis	S-phase	0.145928
Progenesis_TIO	Q95132|ICAM1_BOVIN	KAQEEAALKLNAQSTPP	[15] T+79.97	Intercellular adhesion molecule 1 OS	21.4702	Mitosis	S-phase	0.00492938
Progenesis_TIO	Q95132|ICAM1_BOVIN	KAQEEAALKLNAQSTPP	[15] T+79.97	Intercellular adhesion molecule 1 OS	30.2196	S-phase	Mitosis	0.153065
Progenesis_TIO	Q95132|ICAM1_BOVIN	KAQEEAALKLNAQSTPP	[15] T+79.97	Intercellular adhesion molecule 1 OS	5.35379	Mitosis	S-phase	0.188422
Progenesis_TIO	Q95132|ICAM1_BOVIN	KAQEEAALKLNAQSTPP	[14] S+79.97	Intercellular adhesion molecule 1 OS	21.4702	Mitosis	S-phase	0.00492938
Progenesis_TIO	Q95132|ICAM1_BOVIN	KAQEEAALKLNAQSTPP	[14] S+79.97	Intercellular adhesion molecule 1 OS	30.2196	S-phase	Mitosis	0.153065

## Sheet: bovine phospho-proteins
Unique phospho-proteins_Description					Accession number
Probable ATP-dependent RNA helicase DDX27 OS					A1A4H6|DDX27_BOVIN
ADP-ribosylation factor GTPase-activating protein 2 OS					A1L520|ARFG2_BOVIN
Mitogen-activated protein kinase kinase kinase 7 OS					A2VDU3|M3K7_BOVIN
Cap-specific mRNA (nucleoside-2'-O-)-methyltransferase 1 OS					A2VE39|MTR1_BOVIN
Ubiquitin-like modifier-activating enzyme 1 OS					A3KMV5|UBA1_BOVIN
Ribosomal L1 domain-containing protein 1 OS					A4FV97|RL1D1_BOVIN
Serrate RNA effector molecule homolog OS					A4IFB1|SRRT_BOVIN
Elongation factor 1-delta OS					A5D989|EF1D_BOVIN
Biogenesis of lysosome-related organelles complex 1 subunit 3 OS					A5PJP1|BL1S3_BOVIN
Ubiquitin carboxyl-terminal hydrolase 10 OS					A5PJS6|UBP10_BOVIN
Chromatin assembly factor 1 subunit A OS					A6QLA6|CAF1A_BOVIN
Signal recognition particle 14 kDa protein OS					A6QQL9|SRP14_BOVIN
RAF proto-oncogene serine/threonine-protein kinase OS					A7E3S4|RAF1_BOVIN
Histone H1.3 OS					A7MAZ5|H13_BOVIN
General transcription factor II-I OS					A7MB80|GTF2I_BOVIN
Cyclin-dependent kinase 12 OS					E1BB50|CDK12_BOVIN
Cyclin-dependent kinase 13 OS					E1BB52|CDK13_BOVIN
Histone H1.1 OS					A7MAZ5|H13_BOVIN
Dihydropyrimidinase-related protein 2 OS					O02675|DPYL2_BOVIN
Phosphatidylinositol 4-kinase beta OS					O02810|PI4KB_BOVIN
cAMP-dependent protein kinase type I-alpha regulatory subunit OS					P00514|KAP0_BOVIN
cAMP-dependent protein kinase type II-alpha regulatory subunit OS					P00515|KAP2_BOVIN
ATP synthase subunit beta mitochondrial OS					P00829|ATPB_BOVIN
Prothymosin alpha OS					P01252|PTMA_BOVIN
Histone H1.2 OS					P02253|H12_BOVIN
Adenylate kinase 2 mitochondrial OS					P08166|KAD2_BOVIN
Cation-independent mannose-6-phosphate receptor OS					P08169|MPRI_BOVIN
Lupus La protein homolog OS					P10881|LA_BOVIN
Galectin-1 OS					P11116|LEG1_BOVIN
6-phosphofructo-2-kinase/fructose-2 6-bisphosphatase 2 OS					P26285|F262_BOVIN
Coatomer subunit beta' OS					P35605|COPB2_BOVIN
60S ribosomal protein L3 OS					P39872|RL3_BOVIN
General vesicular transport factor p115 OS					P41541|USO1_BOVIN
60S acidic ribosomal protein P2 OS					P42899|RLA2_BOVIN
Cyclin-dependent kinase 1 OS					P48734|CDK1_BOVIN
Acidic leucine-rich nuclear phosphoprotein 32 family member A OS					P51122|AN32A_BOVIN
Actin cytoplasmic 1 OS					P60712|ACTB_BOVIN
Barrier-to-autointegration factor OS					P61283|BAF_BOVIN
Calmodulin OS					P62157|CALM_BOVIN
Actin aortic smooth muscle OS					P62739|ACTA_BOVIN
Histone H2B type 1 OS					P62808|H2B1_BOVIN
Actin cytoplasmic 2 OS					P63258|ACTG_BOVIN
Actin alpha skeletal muscle OS					P68138|ACTS_BOVIN
Poly(A)-specific ribonuclease PARN OS					P69341|PARN_BOVIN
Pinin OS					P79122|PININ_BOVIN
Rab-like protein 6 OS					Q08DA0|RABL6_BOVIN
Sodium/potassium-transporting ATPase subunit alpha-1 OS					Q08DA1|AT1A1_BOVIN
Heterochromatin protein 1-binding protein 3 OS					Q08DU9|HP1B3_BOVIN
Serine/threonine-protein kinase PRP4 homolog OS					Q08DZ2|PRP4B_BOVIN
Heat shock protein 105 kDa OS					Q0IIM3|HS105_BOVIN
Protein KRI1 homolog OS					Q0V8M0|KRI1_BOVIN
Lysophospholipid acyltransferase 7 OS					Q0VCY6|MBOA7_BOVIN
Serine/arginine-rich splicing factor 1 OS					Q0VCY7|SRSF1_BOVIN
Thioredoxin-related transmembrane protein 1 OS					Q0Z7W6|TMX1_BOVIN
Arylsulfatase K OS					Q148F3|ARSK_BOVIN
Protein TSSC4 OS					Q1LZD3|TSSC4_BOVIN
Nuclear ubiquitous casein and cyclin-dependent kinase substrate 1 OS					Q29S11|NUCKS_BOVIN
DnaJ homolog subfamily A member 2 OS					Q2HJ94|DNJA2_BOVIN
SUZ domain-containing protein 1 OS					Q2KI04|SZRD1_BOVIN
N-acylglucosamine 2-epimerase OS					Q2KIS1|RENBP_BOVIN
Inositol-3-phosphate synthase 1 OS					Q2NL29|INO1_BOVIN
General transcription factor IIF subunit 2 OS					Q2T9L9|T2FB_BOVIN
Nuclear autoantigenic sperm protein OS					Q2T9P4|NASP_BOVIN
Arginine and glutamate-rich protein 1 OS					Q2TA42|ARGL1_BOVIN
Vasodilator-stimulated phosphoprotein OS					Q2TA49|VASP_BOVIN
FGFR1 oncogene partner OS					Q2YDD1|FR1OP_BOVIN
Histone H2B type 1-N OS					Q32L48|H2B1N_BOVIN
Malate dehydrogenase mitochondrial OS					Q32LG3|MDHM_BOVIN
SRA stem-loop-interacting RNA-binding protein mitochondrial OS					Q32P59|SLIRP_BOVIN
PEST proteolytic signal-containing nuclear protein OS					Q32PF3|PCNP_BOVIN
Histone deacetylase 1 OS					Q32PJ8|HDAC1_BOVIN
Serine/arginine-rich splicing factor 2 OS					Q3MHR5|SRSF2_BOVIN
Inosine-5'-monophosphate dehydrogenase 2 OS					Q3SWY3|IMDH2_BOVIN
Nucleolar complex protein 2 homolog OS					Q3SYU1|NOC2L_BOVIN
Protein NDRG1 OS					Q3SYX0|NDRG1_BOVIN
Nucleolar protein 56 OS					Q3SZ63|NOP56_BOVIN
Argininosuccinate lyase OS					Q3SZJ0|ARLY_BOVIN
Serine/arginine-rich splicing factor 3 OS					Q3SZR8|SRSF3_BOVIN
GTP-binding nuclear protein Ran OS					Q3T054|RAN_BOVIN
Stathmin OS					Q3T0C7|STMN1_BOVIN
PDZ and LIM domain protein 2 OS					Q3T0C8|PDLI2_BOVIN
Adipocyte plasma membrane-associated protein OS					Q3T0E5|APMAP_BOVIN
Transmembrane and coiled-coil domain-containing protein 1 OS					Q3T0N3|TMCO1_BOVIN
60S ribosomal protein L14 OS					Q3T0U2|RL14_BOVIN
Serine/arginine-rich splicing factor 7 OS					Q3T106|SRSF7_BOVIN
Heat shock protein beta-1 OS					Q3T149|HSPB1_BOVIN
Nucleophosmin OS					Q3T160|NPM_BOVIN
Prostaglandin E synthase 3 OS					Q3ZBF7|TEBP_BOVIN
Transformer-2 protein homolog beta OS					Q3ZBT6|TRA2B_BOVIN
Actin alpha cardiac muscle 1 OS					Q3ZC07|ACTC_BOVIN
Zinc finger CCCH domain-containing protein 14 OS					Q3ZC82|ZC3HE_BOVIN
60S acidic ribosomal protein P1 OS					Q56K14|RLA1_BOVIN
Proteasome subunit alpha type-3 OS					Q58DU5|PSA3_BOVIN
40S ribosomal protein S6 OS					Q5E995|RS6_BOVIN
Actin gamma-enteric smooth muscle OS					Q5E9B5|ACTH_BOVIN
Bystin OS					Q5E9N0|BYST_BOVIN
RNA-binding protein 14 OS					Q5EA36|RBM14_BOVIN
Nuclear factor erythroid 2-related factor 2 OS					Q5NUA6|NF2L2_BOVIN
RING finger protein 113A OS					Q67ER4|R113A_BOVIN
Heat shock protein HSP 90-alpha OS					Q76LV2|HS90A_BOVIN
AP-3 complex subunit delta-1 OS					Q865S1|AP3D1_BOVIN
Osteoclast-stimulating factor 1 OS					Q8MJ50|OSTF1_BOVIN
PC4 and SFRS1-interacting protein OS					Q8MJG1|PSIP1_BOVIN
Intercellular adhesion molecule 1 OS					Q95132|ICAM1_BOVIN
Neutral amino acid transporter B(0) OS					Q95JC7|AAAT_BOVIN
ATP synthase subunit beta, mitochondrial OS					P00829|ATPB_BOVIN
Serum albumin OS					P02769|ALBU_BOVIN
Actin, cytoplasmic 1 OS					P60712|ACTB_BOVIN
ATP-citrate synthase OS					Q32PF2|ACLY_BOVIN
Gelsolin OS					Q3SX14|GELS_BOVIN
Zinc finger protein 512 OS					A4FV61|ZN512_BOVIN
Adenylate kinase 2, mitochondrial OS					P08166|KAD2_BOVIN
Heterogeneous nuclear ribonucleoprotein A1 OS					P09867|ROA1_BOVIN
Glyceraldehyde-3-phosphate dehydrogenase OS					P10096|G3P_BOVIN
Coronin-7 OS					Q0V8F1|CORO7_BOVIN
LETM1 and EF-hand domain-containing protein 1, mitochondrial OS					Q0VCA3|LETM1_BOVIN
Tumor protein p53-inducible protein 11 OS					Q0VCQ8|P5I11_BOVIN
78 kDa glucose-regulated protein OS					Q0VCX2|GRP78_BOVIN
Serpin H1 OS					Q2KJH6|SERPH_BOVIN
Septin-2 OS					Q2NKY7|SEPT2_BOVIN
Malate dehydrogenase, mitochondrial OS					Q32LG3|MDHM_BOVIN
SRA stem-loop-interacting RNA-binding protein, mitochondrial OS					Q32P59|SLIRP_BOVIN
Glutaredoxin-3 OS					Q58DA7|GLRX3_BOVIN
Staphylococcal nuclease domain-containing protein 1 OS					Q863B3|SND1_BOVIN
